# Supplementary material for: Genome wide transcriptome analysis reveals vital role of heat responsive genes in regulatory mechanisms of lentil (Lens culinaris Medikus)
Source: Sci Rep. 2019 Sep 10;9:12976. doi: 10.1038/s41598-019-49496-0 (PMC6736890; doi:10.1038/s41598-019-49496-0)
Supplement: Supplementary file 2 — Additional file 22 [file 41598_2019_49496_MOESM2_ESM.xlsx]

## Sheet: Tolerant-vs-Control-Tolerant
ID	DEG	logFC	logCPM	PValue	FDR	Contig-Length	%age-GC-Content	G-Count	C-Count	A-Count	T-Count	DescriptionSP	OSNameSP	EnzymeIds	EnzymeDescs	PwLev1	PwLev2	PwLev3	Taxonomy	BPId	BPDesc	MFId	MFDesc	CCId	CCDesc	sseqid_SWISSPROT	sseqid_TAIR	sseqid_TF	sseqid_PDB	sseqid	refseqid	proteinid	e-value	Protein names	Gene names	Organism
TRINITY_DN10_c0_g1	Down-Regulated	-0.0977437	1.87519	0.338073	1	587	34.5826	114	89	191	193	Protein BRICK 1	Arabidopsis thaliana	-	-	-	-	-	Lupinus angustifolius TaxID 3871	GO:0007015	actin filament organization	GO:0032403	protein complex binding	GO:0031209	SCAR complex	sp|Q94JY4|BRK1_ARATH	AT2G22640.1	PGSC0003DMP400021152	3pp5_A	gi|571433731|ref|XP_006572989.1|	XP_006572989.1	XP_006572989	3.01e-45	Uncharacterized protein	LOC100785557 GLYMA_01G020200	Glycine max (Soybean) (Glycine hispida)
TRINITY_DN10009_c0_g1	Up-Regulated	0.180359	-1.44772	0.541257	1	579	33.1606	105	87	175	212	Eukaryotic translation initiation factor 2 subunit 3	Drosophila melanogaster	-	-	-	-	-	Arabidopsis thaliana TaxID 3702	-	-	GO:0003743	translation initiation factor activity	-	-	sp|Q24208|IF2G_DROME	AT4G18330.1	#N/A	3jaq_k	gi|357451845|ref|XP_003596199.1|	XP_003596199.1	XP_003596199	2.06e-12	Eukaryotic translation initiation factor 2 EIF2-gamma-II	MTR_2g069440	Medicago truncatula (Barrel medic) (Medicago tribuloides)
TRINITY_DN10010_c0_g1	Down-Regulated	-0.105178	-0.446075	0.457025	1	633	34.9131	116	105	217	195	-	-	-	-	-	-	-	-	-	-	-	-	-	-	sp|P27456|GSHRP_PEA	AT4G29240.1	Potri.T120700.1	#N/A	#N/A	#N/A	#N/A	#N/A	#N/A	#N/A	#N/A
TRINITY_DN10011_c0_g1	Down-Regulated	-0.0357986	-2.01708	1	1	675	32.5926	117	103	185	270	-	-	-	-	-	-	-	-	-	-	-	-	-	-	#N/A	AT4G38770.1	#N/A	#N/A	gi|242043250|ref|XP_002459496.1|	XP_002459496.1	XP_002459496	7	Uncharacterized protein	SORBI_3002G066800	Sorghum bicolor (Sorghum) (Sorghum vulgare)
TRINITY_DN10015_c0_g1	Up-Regulated	0.176017	-2.07969	0.774414	1	593	32.3777	115	77	228	173	-	-	-	-	-	-	-	-	-	-	-	-	-	-	sp|Q65S22|SYM_MANSM	AT3G21210.1	MDP0000313059	2vgl_M	#N/A	#N/A	#N/A	#N/A	#N/A	#N/A	#N/A
TRINITY_DN10016_c0_g2	Up-Regulated	0.083633	-1.24711	1	1	525	32.5714	67	104	180	174	-	-	-	-	-	-	-	-	-	-	-	-	-	-	sp|Q2R224|RHD32_ORYSJ	AT2G17043.1	PK15705.1	#N/A	gi|115486025|ref|NP_001068156.1|	NP_001068156.1	NP_001068156	2.3	#N/A	#N/A	#N/A
TRINITY_DN10019_c0_g1	Down-Regulated	-0.108512	-1.12367	0.86794	1	976	32.0697	179	134	284	379	-	-	-	-	-	-	-	-	-	-	-	-	-	-	#N/A	#N/A	#N/A	1x86_G	#N/A	#N/A	#N/A	#N/A	#N/A	#N/A	#N/A
TRINITY_DN10035_c0_g1	Up-Regulated	0.011401	3.36434	0.802722	1	1053	36.8471	186	202	370	295	-	-	-	-	-	-	-	Papilionoideae TaxID 3814	-	-	-	-	GO:0016021	integral to membrane	#N/A	AT5G43460.1	orange1.1g046479m	#N/A	gi|502116107|ref|XP_004495313.1|	XP_004495313.1	XP_004495313	2.48e-95	uncharacterized protein LOC101514560	LOC101514560	Cicer arietinum (Chickpea) (Garbanzo)
TRINITY_DN10048_c0_g1	Up-Regulated	0.142452	-0.700382	0.381696	1	640	35.7812	138	91	162	249	-	-	-	-	-	-	-	-	-	-	-	-	-	-	sp|Q8D219|SYM_WIGBR	AT1G05380.2	Pbr009810.1	#N/A	gi|596241304|ref|XP_007224485.1|	XP_007224485.1	XP_007224485	0.013	Uncharacterized protein (Fragment)	PRUPE_ppa022763mg	Prunus persica (Peach) (Amygdalus persica)
TRINITY_DN10055_c0_g1	Down-Regulated	-0.376661	-2.2383	0.548829	1	566	40.9894	122	110	191	143	-	-	-	-	-	-	-	-	-	-	-	-	-	-	sp|Q9NRJ4|TULP4_HUMAN	AT5G17600.1	Pbr037963.1	#N/A	#N/A	#N/A	#N/A	#N/A	#N/A	#N/A	#N/A
TRINITY_DN10059_c0_g1	Down-Regulated	-0.0165968	0.0446632	1	1	847	34.2385	145	145	243	314	-	-	-	-	-	-	-	-	-	-	-	-	-	-	sp|P41098|RL34_TOBAC	AT1G69620.1	#N/A	4v7e_Cg	gi|502155120|ref|XP_004509966.1|	XP_004509966.1	XP_004509966	0.005	60S ribosomal protein L34-like	LOC101494954	Cicer arietinum (Chickpea) (Garbanzo)
TRINITY_DN10063_c0_g1	Down-Regulated	-0.0371837	-0.0703842	1	1	1042	33.5893	217	133	347	345	bZIP transcription factor 44	Arabidopsis thaliana	-	-	-	-	-	Medicago truncatula TaxID 3880	-	-	GO:0043565]---[GO:0003700	sequence-specific DNA binding]---[sequence-specific DNA binding transcription factor activity	-	-	sp|C0Z2L5|BZP44_ARATH	AT1G75390.1	XP_004500983	#N/A	gi|502131430|ref|XP_004500983.1|	XP_004500983.1	XP_004500983	4.06e-39	#N/A	#N/A	#N/A
TRINITY_DN10063_c0_g2	Down-Regulated	-0.0289737	2.09348	0.961	1	1041	33.6215	217	133	346	345	bZIP transcription factor 44	Arabidopsis thaliana	-	-	-	-	-	Lupinus angustifolius TaxID 3871	-	-	GO:0043565]---[GO:0003700	sequence-specific DNA binding]---[sequence-specific DNA binding transcription factor activity	-	-	sp|C0Z2L5|BZP44_ARATH	AT1G75390.1	XP_004500983	#N/A	gi|502131430|ref|XP_004500983.1|	XP_004500983.1	XP_004500983	6.93e-42	#N/A	#N/A	#N/A
TRINITY_DN10065_c0_g1	Down-Regulated	-0.154242	-1.65832	1	1	702	34.7578	115	129	214	244	-	-	-	-	-	-	-	-	-	-	-	-	-	-	sp|Q8XXA6|GLUQ_RALSO	#N/A	Bra004096	#N/A	gi|357455977|ref|XP_003598269.1|	XP_003598269.1	XP_003598269	3.2	NAD(P)-binding rossmann-fold protein	MTR_3g009200	Medicago truncatula (Barrel medic) (Medicago tribuloides)
TRINITY_DN10068_c0_g1	Up-Regulated	0.0919322	-0.585504	0.488459	1	564	30.6738	63	110	201	190	-	-	-	-	-	-	-	-	-	-	-	-	-	-	#N/A	AT5G50250.1	#N/A	#N/A	gi|502133672|ref|XP_004501850.1|	XP_004501850.1	XP_004501850	6.5	28 kDa ribonucleoprotein, chloroplastic	LOC101502766	Cicer arietinum (Chickpea) (Garbanzo)
TRINITY_DN10069_c0_g1	Down-Regulated	-0.0357986	-2.01708	1	1	503	33.5984	95	74	185	149	-	-	-	-	-	-	-	-	-	-	-	-	-	-	sp|A7TQT8|CLU_VANPO	#N/A	OB02G40970.1	#N/A	#N/A	#N/A	#N/A	#N/A	#N/A	#N/A	#N/A
TRINITY_DN10075_c0_g1	Down-Regulated	-0.0553883	-0.661356	0.783848	1	588	32.1429	89	100	215	184	-	-	-	-	-	-	-	-	-	-	-	-	-	-	sp|Q6NWG4|ANM6_DANRE	AT5G49580.1	#N/A	#N/A	gi|502080332|ref|XP_004486530.1|	XP_004486530.1	XP_004486530	0.0008	uncharacterized protein LOC101493668	LOC101493668	Cicer arietinum (Chickpea) (Garbanzo)
TRINITY_DN10078_c0_g1	Up-Regulated	0.17188	-2.37325	0.726563	1	713	35.6241	128	126	247	212	-	-	-	-	-	-	-	-	-	-	-	-	-	-	sp|Q2U913|CARA_ASPOR	AT5G14910.1	#N/A	#N/A	#N/A	#N/A	#N/A	#N/A	#N/A	#N/A	#N/A
TRINITY_DN10081_c0_g1	Up-Regulated	0.0677955	-1.40396	1	1	822	35.8881	176	119	249	278	Plant UBX domain-containing protein 9	Arabidopsis thaliana	-	-	-	-	-	Cicer arietinum TaxID 3827	-	-	-	-	-	-	sp|Q4V3D3|PUX9_ARATH	AT4G00752.1	mgv1a018106m	#N/A	gi|502157392|ref|XP_004510861.1|	XP_004510861.1	XP_004510861	1.53e-12	plant UBX domain-containing protein 8 isoform X2	LOC101507241	Cicer arietinum (Chickpea) (Garbanzo)
TRINITY_DN10084_c0_g1	Up-Regulated	0.0144763	-1.78201	1	1	590	41.5254	176	69	144	201	Putative pentatricopeptide repeat-containing protein At1g10330	Arabidopsis thaliana	-	-	-	-	-	Cicer arietinum TaxID 3827	-	-	-	-	-	-	sp|Q9SY75|PPR30_ARATH	AT1G10330.1	MDP0000183819	5iww_D	gi|502144025|ref|XP_004505554.1|	XP_004505554.1	XP_004505554	1.56e-120	putative pentatricopeptide repeat-containing protein At1g10330	LOC101501834	Cicer arietinum (Chickpea) (Garbanzo)
TRINITY_DN10091_c0_g2	Down-Regulated	-0.154243	-1.64753	0.831812	1	533	31.3321	72	95	179	187	-	-	-	-	-	-	-	-	-	-	-	-	-	-	#N/A	AT2G48160.1	MicpuC2.fgenesh1_pg.C_scaffold_4000466	#N/A	#N/A	#N/A	#N/A	#N/A	#N/A	#N/A	#N/A
TRINITY_DN10101_c0_g1	Down-Regulated	-0.00346849	8.90953	0.936261	1	2039	41.0005	384	452	595	608	Cysteine proteinase RD21A	Arabidopsis thaliana	-	-	-	-	-	Pisum sativum TaxID 3888	GO:0050832]---[GO:0006508]---[GO:0051603	defense response to fungus]---[proteolysis]---[proteolysis involved in cellular protein catabolic process	GO:0004197]---[GO:0008234]---[GO:0008233	cysteine-type endopeptidase activity]---[cysteine-type peptidase activity]---[peptidase activity	GO:0048046]---[GO:0009507]---[GO:0010494]---[GO:0005615]---[GO:0005794]---[GO:0005764]---[GO:0000932]---[GO:0009506]---[GO:0005773	apoplast]---[chloroplast]---[cytoplasmic stress granule]---[extracellular space]---[Golgi apparatus]---[lysosome]---[cytoplasmic mRNA processing body]---[plasmodesma]---[vacuole	sp|P43297|RD21A_ARATH	AT1G47128.1	ObartAA03S_FGP18629	1s4v_B	gi|357437715|ref|XP_003589133.1|	XP_003589133.1	XP_003589133	0	Granulin; Peptidase C1A, papain (Papain family cysteine protease)	MTR_1g018840 MtrDRAFT_AC150207g18v2	Medicago truncatula (Barrel medic) (Medicago tribuloides)
TRINITY_DN10106_c0_g2	Up-Regulated	0.0803391	-2.24915	1	1	557	31.2388	117	57	177	206	-	-	-	-	-	-	-	-	-	-	-	-	-	-	#N/A	#N/A	#N/A	#N/A	#N/A	#N/A	#N/A	#N/A	#N/A	#N/A	#N/A
TRINITY_DN10107_c0_g1	Up-Regulated	0.0284447	3.83942	0.494404	1	1466	38.1992	234	326	430	476	Persulfide dioxygenase ETHE1 homolog mitochondrial	Arabidopsis thaliana	1.13.11.18	Persulfide dioxygenase.	-	-	-	Papilionoideae TaxID 3814	GO:0009793]---[GO:0009960]---[GO:0009651	embryo development ending in seed dormancy]---[endosperm development]---[response to salt stress	GO:0016788]---[GO:0050313]---[GO:0016787]---[GO:0051213	hydrolase activity, acting on ester bonds]---[sulfur dioxygenase activity]---[hydrolase activity]---[dioxygenase activity	GO:0005739	mitochondrion	sp|Q9C8L4|ETHE1_ARATH	AT1G53580.1	Lus10034461	2gcu_D	gi|502087861|ref|XP_004488663.1|	XP_004488663.1	XP_004488663	6.05e-168	persulfide dioxygenase ETHE1 homolog, mitochondrial	LOC101498546	Cicer arietinum (Chickpea) (Garbanzo)
TRINITY_DN10107_c0_g2	Down-Regulated	-0.0402541	0.24804	0.701815	1	974	37.3717	189	175	298	312	Persulfide dioxygenase ETHE1 homolog mitochondrial	Arabidopsis thaliana	1.13.11.18	Persulfide dioxygenase.	-	-	-	Papilionoideae TaxID 3814	GO:0009793]---[GO:0009960]---[GO:0009651	embryo development ending in seed dormancy]---[endosperm development]---[response to salt stress	GO:0016788]---[GO:0050313]---[GO:0016787]---[GO:0051213	hydrolase activity, acting on ester bonds]---[sulfur dioxygenase activity]---[hydrolase activity]---[dioxygenase activity	GO:0005739	mitochondrion	sp|Q9C8L4|ETHE1_ARATH	AT1G53580.1	Lus10034461	2gcu_D	gi|502087861|ref|XP_004488663.1|	XP_004488663.1	XP_004488663	9.92e-114	persulfide dioxygenase ETHE1 homolog, mitochondrial	LOC101498546	Cicer arietinum (Chickpea) (Garbanzo)
TRINITY_DN1011_c0_g1	Up-Regulated	0.0571266	-1.88238	1	1	576	33.6806	88	106	172	210	-	-	-	-	-	-	-	-	-	-	-	-	-	-	#N/A	AT1G27850.1	Bra005197	#N/A	gi|612397454|ref|XP_007514247.1|	XP_007514247.1	XP_007514247	0.066	Glycylpeptide N-tetradecanoyltransferase (EC 2.3.1.97)	Bathy03g03260	Bathycoccus prasinos
TRINITY_DN1011_c0_g2	Up-Regulated	0.17188	-2.37325	0.726563	1	692	34.104	106	130	206	250	-	-	-	-	-	-	-	-	-	-	-	-	-	-	#N/A	AT1G27850.1	Bra005197	#N/A	gi|612397454|ref|XP_007514247.1|	XP_007514247.1	XP_007514247	0.1	Glycylpeptide N-tetradecanoyltransferase (EC 2.3.1.97)	Bathy03g03260	Bathycoccus prasinos
TRINITY_DN10113_c0_g1	Up-Regulated	0.181477	-1.13274	0.73588	1	657	39.1172	149	108	219	181	-	-	-	-	-	-	-	-	-	-	-	-	-	-	#N/A	AT1G07910.2	#N/A	1tl7_A	#N/A	#N/A	#N/A	#N/A	#N/A	#N/A	#N/A
TRINITY_DN10117_c0_g1	Up-Regulated	0.0951527	-0.123905	0.576435	1	1351	29.1636	173	221	425	532	-	-	-	-	-	-	-	-	-	-	-	-	-	-	sp|Q94KL5|BLH4_ARATH	AT2G23760.3	Aan021097	#N/A	gi|566162413|ref|XP_006385772.1|	XP_006385772.1	XP_006385772	1.9	Uncharacterized protein	POPTR_0003s13120g	Populus trichocarpa (Western balsam poplar) (Populus balsamifera subsp. trichocarpa)
TRINITY_DN10125_c0_g1	Down-Regulated	-1.1036	-2.92386	1	1	507	34.5168	71	104	187	145	-	-	-	-	-	-	-	-	-	-	-	-	-	-	sp|Q962A7|PEN4D_LITSE	AT5G66420.2	#N/A	#N/A	gi|357518227|ref|XP_003629402.1|	XP_003629402.1	XP_003629402	1.15e-15	#N/A	#N/A	#N/A
TRINITY_DN10126_c0_g1	Down-Regulated	-0.0167499	4.79563	0.881959	1	1221	39.9672	224	264	375	358	Cell division topological specificity factor homolog chloroplastic	Arabidopsis thaliana	-	-	-	-	-	Medicago truncatula TaxID 3880	GO:0051301]---[GO:0010020]---[GO:0032955	cell division]---[chloroplast fission]---[regulation of barrier septum assembly	GO:0051117]---[GO:0042802	ATPase binding]---[identical protein binding	GO:0009706	chloroplast inner membrane	sp|Q9C4Z7|MINE1_ARATH	AT1G69390.1	Potri.008G199300.1	#N/A	gi|357487329|ref|XP_003613952.1|	XP_003613952.1	XP_003613952	2.4e-131	Plastid division regulator MinE	MTR_5g043020	Medicago truncatula (Barrel medic) (Medicago tribuloides)
TRINITY_DN10129_c0_g1	Up-Regulated	0.020691	4.09179	0.681479	1	3318	38.9693	709	584	1072	953	Kinesin-like protein KIN-14I	Oryza sativa subsp. japonica	-	-	-	-	-	Medicago truncatula TaxID 3880	GO:0007018	microtubule-based movement	GO:0005524]---[GO:0016887]---[GO:0005516]---[GO:0008017]---[GO:0003777]---[GO:0016491	ATP binding]---[ATPase activity]---[calmodulin binding]---[microtubule binding]---[microtubule motor activity]---[oxidoreductase activity	GO:0005737]---[GO:0005871]---[GO:0005874	cytoplasm]---[kinesin complex]---[microtubule	sp|Q7XPJ0|KN14I_ORYSJ	AT5G65930.2	Pbr019774.1	4frz_B	gi|357484319|ref|XP_003612447.1|	XP_003612447.1	XP_003612447	0	#N/A	#N/A	#N/A
TRINITY_DN10131_c0_g1	Down-Regulated	-0.0201634	5.36366	0.763763	1	1615	34.7988	320	242	513	540	-	-	-	-	-	-	-	Medicago truncatula TaxID 3880	-	-	-	-	GO:0016021	integral to membrane	sp|Q8IBG1|DYHC1_PLAF7	AT4G21105.1	354789	#N/A	gi|571494077|ref|XP_006592740.1|	XP_006592740.1	XP_006592740	2.11e-31	#N/A	#N/A	#N/A
TRINITY_DN10137_c0_g1	Up-Regulated	0.11286	-0.860141	0.880397	1	533	31.8949	64	106	196	167	-	-	-	-	-	-	-	-	-	-	-	-	-	-	sp|O82039|SPY_PETHY	AT3G11540.2	#N/A	#N/A	gi|502178616|ref|XP_004516296.1|	XP_004516296.1	XP_004516296	0.000469	probable UDP-N-acetylglucosamine--peptide N-acetylglucosaminyltransferase SPINDLY	LOC101504479	Cicer arietinum (Chickpea) (Garbanzo)
TRINITY_DN10138_c0_g1	Up-Regulated	0.00228097	1.82923	0.871908	1	828	43.8406	205	158	236	229	Quinone oxidoreductase PIG3	Homo sapiens	-	-	-	-	-	Papilionoideae TaxID 3814	-	-	GO:0016491	oxidoreductase activity	-	-	sp|Q53FA7|QORX_HUMAN	AT4G21580.1	MDP0000268133	4dup_B	gi|502077683|ref|XP_004485715.1|	XP_004485715.1	XP_004485715	0	quinone oxidoreductase PIG3-like	LOC101501521	Cicer arietinum (Chickpea) (Garbanzo)
TRINITY_DN10140_c0_g1	Up-Regulated	0.00278344	2.4637	0.931618	1	1798	39.822	356	360	554	528	Uncharacterized acetyltransferase At3g50280	Arabidopsis thaliana	-	-	-	-	-	Medicago truncatula TaxID 3880	-	-	GO:0016747	transferase activity, transferring acyl groups other than amino-acyl groups	-	-	sp|Q9SND9|Y3028_ARATH	AT5G67150.1	MDP0000294614	4g2m_A	gi|502152858|ref|XP_004509128.1|	XP_004509128.1	XP_004509128	0	uncharacterized acetyltransferase At3g50280-like	LOC101498793	Cicer arietinum (Chickpea) (Garbanzo)
TRINITY_DN10147_c0_g1	Down-Regulated	-0.0314265	1.47729	0.951309	1	623	37.7207	92	143	193	195	-	-	-	-	-	-	-	Cicer arietinum TaxID 3827	-	-	-	-	-	-	sp|Q9HC84|MUC5B_HUMAN	AT5G45470.1	MDP0000131822	#N/A	gi|502118149|ref|XP_004496124.1|	XP_004496124.1	XP_004496124	5.29e-78	#N/A	#N/A	#N/A
TRINITY_DN10154_c0_g1	Down-Regulated	-0.00998574	-0.52039	1	1	910	33.0769	165	136	282	327	-	-	-	-	-	-	-	-	-	-	-	-	-	-	#N/A	AT3G55250.1	GSVIVT01010035001	#N/A	gi|502090616|ref|XP_004489285.1|	XP_004489285.1	XP_004489285	0.007	uncharacterized protein LOC101502403	LOC101502403	Cicer arietinum (Chickpea) (Garbanzo)
TRINITY_DN10156_c0_g1	Down-Regulated	-0.00333952	3.7678	0.913878	1	1279	38.9367	226	272	417	364	Membrane magnesium transporter	Arabidopsis thaliana	-	-	-	-	-	Papilionoideae TaxID 3814	-	-	-	-	GO:0016021	integral to membrane	sp|Q2HIM5|MMGT_ARATH	AT5G03345.1	Carubv10024747m	5jpd_A	gi|502111224|ref|XP_004493991.1|	XP_004493991.1	XP_004493991	6.83e-57	membrane magnesium transporter-like	LOC101500416	Cicer arietinum (Chickpea) (Garbanzo)
TRINITY_DN10161_c0_g1	Up-Regulated	0.0623942	-0.177846	1	1	569	34.2707	83	112	186	188	-	-	-	-	-	-	-	unknown TaxID	-	-	-	-	-	-	sp|A1U487|GATB_MARHV	AT2G01670.1	#N/A	#N/A	gi|571439209|ref|XP_006574790.1|	XP_006574790.1	XP_006574790	4.3e-16	Uncharacterized protein	GLYMA_02G080700	Glycine max (Soybean) (Glycine hispida)
TRINITY_DN10162_c0_g1	Down-Regulated	-0.00226669	5.49773	0.900705	1	1248	40.3846	234	270	392	352	Proteasome subunit beta type-5	Spinacia oleracea	3.4.25.1	Proteasome endopeptidase complex.	-	-	-	Medicago truncatula TaxID 3880	GO:0051603	proteolysis involved in cellular protein catabolic process	GO:0004298	threonine-type endopeptidase activity	GO:0005737]---[GO:0005634]---[GO:0005839	cytoplasm]---[nucleus]---[proteasome core complex	sp|O24361|PSB5_SPIOL	AT3G26340.1	Eucgr.H04338.1	5m32_Y	gi|357463621|ref|XP_003602092.1|	XP_003602092.1	XP_003602092	0	Proteasome subunit beta type (EC 3.4.25.1)	MTR_3g089040	Medicago truncatula (Barrel medic) (Medicago tribuloides)
TRINITY_DN10163_c0_g1	Down-Regulated	-0.0360727	2.29222	0.748891	1	895	40.7821	223	142	279	251	Glutaredoxin-C5 chloroplastic	Arabidopsis thaliana	-	-	-	-	-	Medicago truncatula TaxID 3880	GO:0045454	cell redox homeostasis	GO:0009055]---[GO:0015035	electron carrier activity]---[protein disulfide oxidoreductase activity	GO:0005623	cell	sp|Q8GWS0|GRXC5_ARATH	AT4G28730.1	Bradi1g32660.1	3fza_A	gi|502114732|ref|XP_004495035.1|	XP_004495035.1	XP_004495035	5.3e-65	monothiol glutaredoxin-S10	LOC101508535	Cicer arietinum (Chickpea) (Garbanzo)
TRINITY_DN10168_c0_g1	Down-Regulated	-0.0513518	-0.873629	1	1	510	37.8431	104	89	133	184	-	-	-	-	-	-	-	-	-	-	-	-	-	-	sp|Q9S795|BADH1_ARATH	AT1G74920.2	MDP0000606021	3iwj_B	gi|590662987|ref|XP_007036084.1|	XP_007036084.1	XP_007036084	1.23e-05	#N/A	#N/A	#N/A
TRINITY_DN10173_c0_g1	Down-Regulated	-0.128305	-2.30993	1	1	1382	34.3705	254	221	427	480	WRKY transcription factor WRKY24	Oryza sativa subsp. indica	-	-	-	-	-	Medicago truncatula TaxID 3880	-	-	GO:0043565]---[GO:0003700	sequence-specific DNA binding]---[sequence-specific DNA binding transcription factor activity	GO:0016021	integral to membrane	sp|Q6B6R4|WRK24_ORYSI	AT2G38470.1	MEDTR5G082170.1	2lex_A	gi|357491295|ref|XP_003615935.1|	XP_003615935.1	XP_003615935	3.92e-104	WRKY family transcription factor	MTR_5g074200	Medicago truncatula (Barrel medic) (Medicago tribuloides)
TRINITY_DN10174_c0_g1	Down-Regulated	-0.0107384	1.26491	1	1	692	34.5376	121	118	208	245	-	-	-	-	-	-	-	Medicago truncatula TaxID 3880	GO:0006355	regulation of transcription, DNA-dependent	GO:0003677	DNA binding	GO:0005634	nucleus	sp|Q9LZM8|BLH9_ARATH	AT5G02030.1	C.cajan_20399	#N/A	gi|502148528|ref|XP_004507197.1|	XP_004507197.1	XP_004507197	8.71e-53	BEL1-like homeodomain protein 9	LOC101498314	Cicer arietinum (Chickpea) (Garbanzo)
TRINITY_DN10174_c0_g2	Up-Regulated	0.221683	-0.660714	0.252873	1	692	34.3931	122	116	207	247	-	-	-	-	-	-	-	Medicago truncatula TaxID 3880	GO:0006355	regulation of transcription, DNA-dependent	GO:0003677	DNA binding	GO:0005634	nucleus	sp|Q9LZM8|BLH9_ARATH	AT5G02030.1	C.cajan_20399	#N/A	gi|502148528|ref|XP_004507197.1|	XP_004507197.1	XP_004507197	8.71e-53	BEL1-like homeodomain protein 9	LOC101498314	Cicer arietinum (Chickpea) (Garbanzo)
TRINITY_DN10176_c0_g1	Down-Regulated	-0.015891	3.44472	0.854964	1	1820	37.8571	385	304	496	635	Protein DETOXIFICATION 27	Arabidopsis thaliana	-	-	-	-	-	Papilionoideae TaxID 3814	-	-	GO:0015297]---[GO:0015238	antiporter activity]---[drug transmembrane transporter activity	GO:0016021	integral to membrane	sp|Q9FKQ1|DTX27_ARATH	AT5G65380.1	EMS59827	3mku_B	gi|357485623|ref|XP_003613099.1|	XP_003613099.1	XP_003613099	0	Protein DETOXIFICATION (Multidrug and toxic compound extrusion protein)	MTR_5g032720	Medicago truncatula (Barrel medic) (Medicago tribuloides)
TRINITY_DN10176_c0_g2	Down-Regulated	-0.054665	0.668269	0.805325	1	1821	37.8364	385	304	497	635	Protein DETOXIFICATION 27	Arabidopsis thaliana	-	-	-	-	-	Papilionoideae TaxID 3814	-	-	GO:0015297]---[GO:0015238	antiporter activity]---[drug transmembrane transporter activity	GO:0016021	integral to membrane	sp|Q9FKQ1|DTX27_ARATH	AT5G65380.1	EMS59827	3mku_B	gi|357485623|ref|XP_003613099.1|	XP_003613099.1	XP_003613099	0	Protein DETOXIFICATION (Multidrug and toxic compound extrusion protein)	MTR_5g032720	Medicago truncatula (Barrel medic) (Medicago tribuloides)
TRINITY_DN10177_c0_g1	Down-Regulated	-0.000433068	0.0889397	1	1	618	27.3463	63	106	209	240	-	-	-	-	-	-	-	-	-	-	-	-	-	-	#N/A	AT5G45030.2	Ciclev10012265m	#N/A	#N/A	#N/A	#N/A	#N/A	#N/A	#N/A	#N/A
TRINITY_DN10178_c0_g1	Up-Regulated	0.0323978	-0.943505	1	1	946	32.0296	130	173	309	334	Cysteine-rich repeat secretory protein 55	Arabidopsis thaliana	-	-	-	-	-	Medicago truncatula TaxID 3880	-	-	GO:0016301	kinase activity	-	-	sp|Q9LV60|CRR55_ARATH	AT5G48540.1	MDP0000685403	4xre_D	gi|357504959|ref|XP_003622768.1|	XP_003622768.1	XP_003622768	1.13e-153	Cysteine-rich RLK (Receptor-like kinase) protein	MTR_7g052020	Medicago truncatula (Barrel medic) (Medicago tribuloides)
TRINITY_DN10185_c0_g1	Up-Regulated	0.0891679	0.126595	0.762039	1	536	32.6493	60	115	214	147	-	-	-	-	-	-	-	-	-	-	-	-	-	-	#N/A	AT3G30842.1	#N/A	#N/A	#N/A	#N/A	#N/A	#N/A	#N/A	#N/A	#N/A
TRINITY_DN10188_c1_g1	Down-Regulated	-0.0088118	6.61076	0.690618	1	1504	51.8617	356	424	352	372	NADH-ubiquinone oxidoreductase chain 4	Brassica campestris	1.6.5.3	NADH ubiquinone reductase (H( )-translocating).	-	-	-	Oryza TaxID 4527	GO:0042773	ATP synthesis coupled electron transport	GO:0008137	NADH dehydrogenase (ubiquinone) activity	GO:0016021]---[GO:0005739	integral to membrane]---[mitochondrion	sp|Q04050|NU4M_BRACM	ATMG00580.1	#N/A	5fmd_B	gi|255554471|ref|XP_002518274.1|	XP_002518274.1	XP_002518274	2.88e-55	#N/A	#N/A	#N/A
TRINITY_DN10196_c0_g2	Up-Regulated	0.00434309	2.49363	0.966119	1	1073	35.8807	217	168	337	351	Mannan endo-1 4-beta-mannosidase 2	Arabidopsis thaliana	3.2.1.78	Mannan endo-1 4-beta-mannosidase.	-	-	-	Medicago truncatula TaxID 3880	GO:0005975	carbohydrate metabolic process	GO:0004553	hydrolase activity, hydrolyzing O-glycosyl compounds	GO:0016021	integral to membrane	sp|Q7Y223|MAN2_ARATH	AT2G20680.1	XP_004510098	1rh9_A	gi|357474349|ref|XP_003607459.1|	XP_003607459.1	XP_003607459	0	#N/A	#N/A	#N/A
TRINITY_DN10208_c0_g1	Up-Regulated	0.0956965	-1.10597	0.86794	1	812	32.8818	130	137	315	230	-	-	-	-	-	-	-	-	-	-	-	-	-	-	#N/A	AT1G07670.1	30174.m008809	#N/A	gi|470119715|ref|XP_004295956.1|	XP_004295956.1	XP_004295956	0.23	#N/A	#N/A	#N/A
TRINITY_DN10213_c0_g1	Down-Regulated	-0.132515	-1.72889	0.823803	1	536	34.5149	89	96	147	204	-	-	-	-	-	-	-	-	-	-	-	-	-	-	sp|O65902|ACAP1_ARATH	AT4G34490.1	#N/A	#N/A	gi|255536829|ref|XP_002509481.1|	XP_002509481.1	XP_002509481	0.02	Adenylyl cyclase-associated protein	RCOM_1675080	Ricinus communis (Castor bean)
TRINITY_DN10221_c0_g2	Down-Regulated	-0.0212984	-0.514155	0.590056	1	1918	41.1366	478	311	487	642	General negative regulator of transcription subunit 4	Saccharomyces cerevisiae (strain ATCC 204508 / S288c)	-	-	-	-	-	Medicago truncatula TaxID 3880	-	-	GO:0008270	zinc ion binding	-	-	sp|P34909|NOT4_YEAST	AT5G62910.1	estExt_Genemark1.C_50268	5aie_A	gi|502152209|ref|XP_004508817.1|	XP_004508817.1	XP_004508817	2.74e-108	#N/A	#N/A	#N/A
TRINITY_DN10221_c0_g3	Up-Regulated	0.00779587	3.83668	0.853325	1	2026	41.461	485	355	512	674	General negative regulator of transcription subunit 4	Saccharomyces cerevisiae (strain ATCC 204508 / S288c)	-	-	-	-	-	Medicago truncatula TaxID 3880	-	-	GO:0008270	zinc ion binding	-	-	sp|P34909|NOT4_YEAST	AT5G62910.1	estExt_Genemark1.C_50268	5aie_A	gi|502152209|ref|XP_004508817.1|	XP_004508817.1	XP_004508817	3.8e-129	#N/A	#N/A	#N/A
TRINITY_DN10225_c0_g1	Up-Regulated	0.0143491	3.58026	1	1	2041	41.5973	512	337	483	709	F-box protein SKIP2	Arabidopsis thaliana	-	-	Protein modification	protein ubiquitination	-	Medicago truncatula TaxID 3880	-	-	-	-	-	-	sp|Q9FE83|SKIP2_ARATH	AT5G67250.1	Thecc1EG021580t1	3ogm_P	gi|571454821|ref|XP_006579906.1|	XP_006579906.1	XP_006579906	0	#N/A	#N/A	#N/A
TRINITY_DN10226_c0_g1	Down-Regulated	-0.00148808	0.920943	1	1	719	37.8303	117	155	236	211	-	-	-	-	-	-	-	Medicago truncatula TaxID 3880	-	-	-	-	-	-	sp|Q9STN5|Y4833_ARATH	AT2G17705.1	PDK_30s1030181g010	2k8d_A	gi|357483933|ref|XP_003612253.1|	XP_003612253.1	XP_003612253	1.65e-76	Methionine-S-oxide reductase	MTR_5g022990	Medicago truncatula (Barrel medic) (Medicago tribuloides)
TRINITY_DN10227_c0_g1	Down-Regulated	-0.0577361	-1.3084	1	1	680	35.1471	126	113	268	173	-	-	-	-	-	-	-	-	-	-	-	-	-	-	sp|Q9FLG8|SPNS2_ARATH	AT5G64500.1	#N/A	#N/A	gi|571478532|ref|XP_006587590.1|	XP_006587590.1	XP_006587590	0.000219	#N/A	#N/A	#N/A
TRINITY_DN10245_c0_g2	Down-Regulated	-0.0366174	-1.36096	1	1	1055	29.9526	138	178	392	347	-	-	-	-	-	-	-	-	-	-	-	-	-	-	sp|Q9M8Z5|NSN1_ARATH	AT3G07050.1	#N/A	#N/A	gi|350540086|ref|NP_001234382.1|	NP_001234382.1	NP_001234382	0.043	Putative nuclear GTPase	0	Solanum lycopersicum (Tomato) (Lycopersicon esculentum)
TRINITY_DN10246_c0_g2	Up-Regulated	0.16056	-2.74328	1	1	521	34.7409	89	92	169	171	Leghemoglobin 2	Sesbania rostrata	-	-	-	-	-	Medicago truncatula TaxID 3880	-	-	GO:0020037]---[GO:0046872]---[GO:0019825]---[GO:0005344	heme binding]---[metal ion binding]---[oxygen binding]---[oxygen transporter activity	-	-	sp|P14848|LGB2_SESRO	AT3G10520.1	PH01002789G0180	1fsl_B	gi|502118190|ref|XP_004496144.1|	XP_004496144.1	XP_004496144	1.96e-21	leghemoglobin-like	LOC101502441	Cicer arietinum (Chickpea) (Garbanzo)
TRINITY_DN10248_c0_g1	Up-Regulated	0.439806	-1.08792	0.162757	1	579	35.0604	98	105	192	184	Homeobox-leucine zipper protein HAT14	Arabidopsis thaliana	-	-	-	-	-	Medicago truncatula TaxID 3880	-	-	GO:0043565]---[GO:0003700	sequence-specific DNA binding]---[sequence-specific DNA binding transcription factor activity	GO:0005634	nucleus	sp|P46665|HAT14_ARATH	AT5G06710.1	XP_004497887	1qry_A	gi|502122761|ref|XP_004497887.1|	XP_004497887.1	XP_004497887	5e-53	homeobox-leucine zipper protein HOX11-like	LOC101512409	Cicer arietinum (Chickpea) (Garbanzo)
TRINITY_DN10248_c0_g2	Down-Regulated	-0.0632317	1.83684	0.747443	1	1302	39.5545	212	303	416	371	Homeobox-leucine zipper protein HAT14	Arabidopsis thaliana	-	-	-	-	-	Medicago truncatula TaxID 3880	-	-	GO:0043565]---[GO:0003700	sequence-specific DNA binding]---[sequence-specific DNA binding transcription factor activity	GO:0005634	nucleus	sp|P46665|HAT14_ARATH	AT5G06710.1	XP_004497887	1vnd_A	gi|502122761|ref|XP_004497887.1|	XP_004497887.1	XP_004497887	1.38e-102	homeobox-leucine zipper protein HOX11-like	LOC101512409	Cicer arietinum (Chickpea) (Garbanzo)
TRINITY_DN10250_c0_g1	Down-Regulated	-0.0760117	-1.53299	1	1	630	45.5556	134	153	159	184	-	-	-	-	-	-	-	-	-	-	-	-	-	-	sp|P21677|TFE2_RAT	AT2G31865.1	GSMUA_Achr2P15140_001	#N/A	#N/A	#N/A	#N/A	#N/A	#N/A	#N/A	#N/A
TRINITY_DN10252_c0_g1	Up-Regulated	0.102164	1.23801	0.423787	1	1012	42.3913	225	204	304	279	-	-	-	-	-	-	-	Cicer arietinum TaxID 3827	-	-	-	-	-	-	sp|Q8U4A7|VATF_PYRFU	AT3G05680.2	Tp7g30500	2qai_B	gi|502122248|ref|XP_004497652.1|	XP_004497652.1	XP_004497652	5.04e-37	#N/A	#N/A	#N/A
TRINITY_DN10252_c0_g2	Down-Regulated	-0.13398	-1.32998	0.855536	1	741	46.2888	191	152	193	205	-	-	-	-	-	-	-	Cicer arietinum TaxID 3827	-	-	-	-	-	-	#N/A	AT3G05680.2	Carubv10012164m	#N/A	gi|502122248|ref|XP_004497652.1|	XP_004497652.1	XP_004497652	4.74e-38	#N/A	#N/A	#N/A
TRINITY_DN10253_c0_g1	Down-Regulated	-0.00515245	0.262828	1	1	534	38.015	97	106	172	159	Purple acid phosphatase	Glycine max	3.1.3.2	Acid phosphatase.	-	-	-	Cajanus cajan TaxID 3821	-	-	-	-	-	-	sp|Q09131|PPAF_SOYBN	AT2G16430.1	PDK_30s873781g005	2qfr_B	gi|502146155|ref|XP_004506328.1|	XP_004506328.1	XP_004506328	1.76e-43	Purple acid phosphatase (EC 3.1.3.2)	LOC101492345	Cicer arietinum (Chickpea) (Garbanzo)
TRINITY_DN10258_c0_g1	Up-Regulated	0.0956973	-1.11627	0.486852	1	522	34.0996	70	108	195	149	-	-	-	-	-	-	-	-	-	-	-	-	-	-	#N/A	AT3G46490.1	#N/A	#N/A	gi|449439523|ref|XP_004137535.1|	XP_004137535.1	XP_004137535	2.6	#N/A	#N/A	#N/A
TRINITY_DN1026_c0_g1	Up-Regulated	0.124484	-0.641089	0.891924	1	841	36.8609	122	188	280	251	-	-	-	-	-	-	-	-	-	-	-	-	-	-	sp|Q18331|GCY11_CAEEL	AT5G51570.1	PH01000046G0930	5dx9_A	#N/A	#N/A	#N/A	#N/A	#N/A	#N/A	#N/A
TRINITY_DN1027_c0_g1	Up-Regulated	0.0460828	-1.58041	1	1	528	42.803	132	94	163	139	Transcription repressor OFP11	Arabidopsis thaliana	-	-	-	-	-	Cicer arietinum TaxID 3827	-	-	-	-	-	-	sp|O23341|OFP11_ARATH	AT4G14860.1	Pbr010427.1	#N/A	gi|502109620|ref|XP_004493687.1|	XP_004493687.1	XP_004493687	3.97e-47	transcription repressor OFP16-like	LOC101510888	Cicer arietinum (Chickpea) (Garbanzo)
TRINITY_DN10273_c0_g1	Up-Regulated	0.000387163	3.02304	0.915861	1	1485	40.2694	314	284	448	439	OTU domain-containing protein At3g57810	Arabidopsis thaliana	-	-	-	-	-	Cicer arietinum TaxID 3827	-	-	-	-	-	-	sp|Q8LBZ4|OTU_ARATH	AT3G57810.1	MLOC_20970.2	3tmp_G	gi|502122928|ref|XP_004497941.1|	XP_004497941.1	XP_004497941	0	OTU domain-containing protein At3g57810-like	LOC101502655	Cicer arietinum (Chickpea) (Garbanzo)
TRINITY_DN10280_c1_g1	Down-Regulated	-0.0443234	3.85044	0.492432	1	1040	39.5192	215	196	299	330	SUMO-conjugating enzyme SCE1	Arabidopsis thaliana	-	-	Protein modification	protein sumoylation	-	Papilionoideae TaxID 3814	-	-	GO:0005524	ATP binding	-	-	sp|Q42551|SCE1_ARATH	AT3G57870.1	EMT28005	1u9b_A	gi|571486263|ref|XP_006590255.1|	XP_006590255.1	XP_006590255	1.1e-108	Uncharacterized protein	LOC100305922 GLYMA_11G053300	Glycine max (Soybean) (Glycine hispida)
TRINITY_DN10286_c0_g1	Up-Regulated	0.00278267	2.46866	0.965809	1	590	43.8983	162	97	181	150	Chaperone protein ClpB2 chloroplastic	Oryza sativa subsp. japonica	-	-	-	-	-	Medicago truncatula TaxID 3880	GO:0016485]---[GO:0009408	protein processing]---[response to heat	GO:0005524	ATP binding	GO:0005737	cytoplasm	sp|Q75GT3|CLPB2_ORYSJ	AT5G15450.1	Bradi3g59420.1	1qvr_C	gi|357502203|ref|XP_003621390.1|	XP_003621390.1	XP_003621390	2.24e-123	#N/A	#N/A	#N/A
TRINITY_DN10289_c0_g2	Up-Regulated	0.176017	-2.07969	0.774414	1	513	33.5283	99	73	150	191	-	-	-	-	-	-	-	-	-	-	-	-	-	-	sp|Q7XR61|MTK1_ORYSJ	AT1G49820.1	#N/A	2pyw_B	gi|115461214|ref|NP_001054207.1|	NP_001054207.1	NP_001054207	0.004	#N/A	#N/A	#N/A
TRINITY_DN10292_c0_g1	Up-Regulated	0.16056	-2.74328	1	1	793	39.9748	197	120	257	219	LRR receptor-like serine/threonine-protein kinase GSO1	Arabidopsis thaliana	2.7.11.1	Non-specific serine/threonine protein kinase.	-	-	-	Cicer arietinum TaxID 3827	-	-	GO:0016301	kinase activity	-	-	sp|C0LGQ5|GSO1_ARATH	AT4G20140.1	mrna27137.1-v1.0-hybrid	5lpz_A	gi|502086459|ref|XP_004488225.1|	XP_004488225.1	XP_004488225	8.84e-153	LRR receptor-like serine/threonine-protein kinase GSO1	LOC101514513	Cicer arietinum (Chickpea) (Garbanzo)
TRINITY_DN10300_c0_g1	Up-Regulated	0.159514	-0.847997	0.440802	1	950	31.5789	162	138	282	368	-	-	-	-	-	-	-	-	-	-	-	-	-	-	sp|P28769|TCPA_ARATH	AT3G20050.1	#N/A	5gw5_A	gi|566202791|ref|XP_006375264.1|	XP_006375264.1	XP_006375264	0.44	T-complex polypeptide 1 family protein	POPTR_0014s05750g	Populus trichocarpa (Western balsam poplar) (Populus balsamifera subsp. trichocarpa)
TRINITY_DN10300_c0_g2	Down-Regulated	-3.3709	-2.89032	0.0631706	1	947	31.4678	161	137	281	368	-	-	-	-	-	-	-	-	-	-	-	-	-	-	sp|P28769|TCPA_ARATH	AT3G20050.1	#N/A	#N/A	gi|566202791|ref|XP_006375264.1|	XP_006375264.1	XP_006375264	1.6	T-complex polypeptide 1 family protein	POPTR_0014s05750g	Populus trichocarpa (Western balsam poplar) (Populus balsamifera subsp. trichocarpa)
TRINITY_DN10302_c0_g1	Up-Regulated	0.178161	-1.83643	0.80362	1	838	35.0835	133	161	234	310	pEARLI1-like lipid transfer protein 3	Arabidopsis thaliana	-	-	-	-	-	Cicer arietinum TaxID 3827	-	-	-	-	-	-	sp|Q9SU33|ERLL3_ARATH	AT2G45180.1	C.cajan_40518	1hyp_A	gi|502132416|ref|XP_004501349.1|	XP_004501349.1	XP_004501349	1.84e-42	lipid transfer protein EARLI 1-like	LOC101502029	Cicer arietinum (Chickpea) (Garbanzo)
TRINITY_DN10302_c0_g2	Down-Regulated	-0.00765602	5.93031	0.762904	1	877	35.8039	134	180	248	315	pEARLI1-like lipid transfer protein 3	Arabidopsis thaliana	-	-	-	-	-	Cicer arietinum TaxID 3827	-	-	-	-	-	-	sp|Q9SU33|ERLL3_ARATH	AT2G45180.1	C.cajan_40518	1hyp_A	gi|502132416|ref|XP_004501349.1|	XP_004501349.1	XP_004501349	6.37e-46	lipid transfer protein EARLI 1-like	LOC101502029	Cicer arietinum (Chickpea) (Garbanzo)
TRINITY_DN10305_c0_g1	Down-Regulated	-0.0134542	5.13028	0.846273	1	1099	35.0318	191	194	344	370	Cytochrome b-c1 complex subunit 8	Solanum tuberosum	-	-	-	-	-	Papilionoideae TaxID 3814	GO:0022900	electron transport chain	GO:0008121	ubiquinol-cytochrome-c reductase activity	GO:0016021]---[GO:0005743]---[GO:0070469	integral to membrane]---[mitochondrial inner membrane]---[respiratory chain	sp|P46269|QCR8_SOLTU	AT5G05370.1	MEDTR8G096870.1	#N/A	gi|357491545|ref|XP_003616060.1|	XP_003616060.1	XP_003616060	3.14e-38	Cytochrome B-c1 complex, subunit 8	MTR_5g075690	Medicago truncatula (Barrel medic) (Medicago tribuloides)
TRINITY_DN10307_c0_g1	Down-Regulated	-0.00207406	1.82528	0.957014	1	699	40.3433	127	155	210	207	Sigma factor binding protein 2 chloroplastic	Arabidopsis thaliana	-	-	-	-	-	Medicago truncatula TaxID 3880	-	-	-	-	-	-	sp|O80669|SIB2_ARATH	AT2G41180.1	Aquca_051_00028.1	#N/A	gi|357509423|ref|XP_003625000.1|	XP_003625000.1	XP_003625000	1.78e-46	VQ motif protein	MTR_7g089860	Medicago truncatula (Barrel medic) (Medicago tribuloides)
TRINITY_DN10310_c0_g1	Up-Regulated	0.0146033	-1.51805	0.831812	1	917	35.8779	200	129	258	330	-	-	-	-	-	-	-	-	-	-	-	-	-	-	sp|Q5XPJ9|SCAR2_ARATH	AT2G38440.1	#N/A	#N/A	gi|593264876|ref|XP_007134616.1|	XP_007134616.1	XP_007134616	5.5	Uncharacterized protein	PHAVU_010G061900g	Phaseolus vulgaris (Kidney bean) (French bean)
TRINITY_DN10315_c0_g2	Up-Regulated	0.14404	-1.38189	0.557198	1	789	41.6984	174	155	263	197	Myosin-9	Arabidopsis thaliana	-	-	-	-	-	Medicago truncatula TaxID 3880	-	-	GO:0003779]---[GO:0005524]---[GO:0003774	actin binding]---[ATP binding]---[motor activity	GO:0016459	myosin complex	sp|F4HXP9|MYO9_ARATH	AT1G08730.1	GSMUA_Achr4P07150_001	2dfs_M	gi|357441439|ref|XP_003590997.1|	XP_003590997.1	XP_003590997	4.13e-147	#N/A	#N/A	#N/A
TRINITY_DN10318_c0_g1	Up-Regulated	0.17188	-2.37325	0.726563	1	656	35.3659	104	128	257	167	-	-	-	-	-	-	-	-	-	-	-	-	-	-	#N/A	AT5G20310.1	#N/A	#N/A	#N/A	#N/A	#N/A	#N/A	#N/A	#N/A	#N/A
TRINITY_DN10318_c0_g2	Down-Regulated	-0.225187	-1.27712	0.486852	1	748	32.3529	117	125	269	237	-	-	-	-	-	-	-	-	-	-	-	-	-	-	#N/A	AT1G79940.4	#N/A	#N/A	#N/A	#N/A	#N/A	#N/A	#N/A	#N/A	#N/A
TRINITY_DN1032_c0_g1	Down-Regulated	-0.0357978	-2.02801	1	1	566	33.7456	88	103	220	155	-	-	-	-	-	-	-	-	-	-	-	-	-	-	sp|Q6BN00|IML1_DEBHA	#N/A	#N/A	#N/A	gi|568875250|ref|XP_006490721.1|	XP_006490721.1	XP_006490721	0.42	#N/A	#N/A	#N/A
TRINITY_DN10322_c0_g1	Down-Regulated	-0.0648168	0.903555	0.763779	1	525	34.8571	87	96	151	191	-	-	-	-	-	-	-	-	-	-	-	-	-	-	sp|Q8H112|PGL1A_ARATH	AT4G22890.4	#N/A	#N/A	gi|565444486|ref|XP_006284133.1|	XP_006284133.1	XP_006284133	0.000645	Uncharacterized protein	CARUB_v10005263mg	Capsella rubella
TRINITY_DN10322_c0_g2	Up-Regulated	0.178161	-1.83643	0.80362	1	526	34.7909	87	96	152	191	-	-	-	-	-	-	-	-	-	-	-	-	-	-	sp|Q8H112|PGL1A_ARATH	AT4G22890.4	AT2G32250.4	#N/A	gi|565444486|ref|XP_006284133.1|	XP_006284133.1	XP_006284133	0.000645	Uncharacterized protein	CARUB_v10005263mg	Capsella rubella
TRINITY_DN10325_c0_g1	Down-Regulated	-0.166241	-0.843308	0.560067	1	686	34.6939	128	110	224	224	-	-	-	-	-	-	-	-	-	-	-	-	-	-	sp|Q8GUM5|NICA_ARATH	AT3G52640.2	#N/A	#N/A	gi|595973262|ref|XP_007217700.1|	XP_007217700.1	XP_007217700	0.002	Uncharacterized protein	PRUPE_ppa002463mg	Prunus persica (Peach) (Amygdalus persica)
TRINITY_DN10331_c0_g2	Down-Regulated	-0.0101677	5.95327	0.765486	1	814	39.4349	117	204	262	231	Photosystem II core complex proteins psbY chloroplastic	Spinacia oleracea	-	-	-	-	-	Medicago truncatula TaxID 3880	GO:0015979	photosynthesis	GO:0030145	manganese ion binding	GO:0016021]---[GO:0009523	integral to membrane]---[photosystem II	sp|P80470|PSBY_SPIOL	AT1G67740.1	Eucgr.G01639.1	#N/A	gi|502140290|ref|XP_004504150.1|	XP_004504150.1	XP_004504150	2.81e-68	photosystem II core complex proteins psbY, chloroplastic-like	LOC101506330	Cicer arietinum (Chickpea) (Garbanzo)
TRINITY_DN10342_c0_g1	Down-Regulated	-0.0815146	1.72651	0.655305	1	1028	33.6576	172	174	331	351	-	-	-	-	-	-	-	-	-	-	-	-	-	-	sp|Q9LYS6|CALS6_ARATH	AT3G59100.1	OpuncBB_FGP25129	#N/A	gi|502087193|ref|XP_004488457.1|	XP_004488457.1	XP_004488457	0.002	#N/A	#N/A	#N/A
TRINITY_DN10343_c0_g1	Down-Regulated	-0.128306	-2.29886	1	1	704	39.6307	120	159	261	164	-	-	-	-	-	-	-	Medicago truncatula TaxID 3880	-	-	-	-	GO:0016021	integral to membrane	sp|Q43070|GALE1_PEA	AT1G43760.1	LOC_Os12g06010.1	#N/A	gi|357511207|ref|XP_003625892.1|	XP_003625892.1	XP_003625892	2.01e-13	#N/A	#N/A	#N/A
TRINITY_DN10344_c0_g1	Down-Regulated	-0.0327444	2.6412	0.903812	1	1066	41.3696	202	239	317	308	V-type proton ATPase subunit E	Citrus limon	-	-	-	-	-	Papilionoideae TaxID 3814	GO:0015991	ATP hydrolysis coupled proton transport	GO:0046961	proton-transporting ATPase activity, rotational mechanism	GO:0033178	proton-transporting two-sector ATPase complex, catalytic domain	sp|Q9SWE7|VATE_CITLI	AT1G64200.1	XP_004504607	5voz_K	gi|502139106|ref|XP_004503647.1|	XP_004503647.1	XP_004503647	4.92e-131	V-type proton ATPase subunit E-like	LOC101506538	Cicer arietinum (Chickpea) (Garbanzo)
TRINITY_DN10350_c0_g1	Up-Regulated	0.000488218	-0.701187	1	1	733	37.1078	137	135	254	207	-	-	-	-	-	-	-	-	-	-	-	-	-	-	#N/A	#N/A	ppa016067m	#N/A	gi|357514953|ref|XP_003627765.1|	XP_003627765.1	XP_003627765	5.13e-05	#N/A	#N/A	#N/A
TRINITY_DN10352_c0_g1	Up-Regulated	0.0460828	-1.58041	1	1	651	31.6436	101	105	224	221	-	-	-	-	-	-	-	-	-	-	-	-	-	-	#N/A	AT3G58780.1	chr2.CM0099.220.r2.m	#N/A	gi|590677243|ref|XP_007039966.1|	XP_007039966.1	XP_007039966	9.8	#N/A	#N/A	#N/A
TRINITY_DN10362_c0_g1	Up-Regulated	0.176017	-2.07969	0.774414	1	546	36.4469	123	76	143	204	-	-	-	-	-	-	-	-	-	-	-	-	-	-	sp|O04130|SERA2_ARATH	AT1G17745.1	#N/A	#N/A	gi|502149453|ref|XP_004507533.1|	XP_004507533.1	XP_004507533	0.071	D-3-phosphoglycerate dehydrogenase (EC 1.1.1.95)	LOC101506228	Cicer arietinum (Chickpea) (Garbanzo)
TRINITY_DN10370_c0_g1	Down-Regulated	-0.00797114	6.50527	0.769652	1	1502	35.8189	303	235	484	480	Ribulose bisphosphate carboxylase/oxygenase activase chloroplastic	Oryza sativa subsp. japonica	-	-	-	-	-	Medicago truncatula TaxID 3880	-	-	GO:0005524]---[GO:0046863	ATP binding]---[ribulose-1,5-bisphosphate carboxylase/oxygenase activator activity	GO:0009570]---[GO:0009579	chloroplast stroma]---[thylakoid	sp|P93431|RCA_ORYSJ	AT2G39730.1	Ghi020943	4w5w_A	gi|357492323|ref|XP_003616450.1|	XP_003616450.1	XP_003616450	0	Ribulose bisphosphate carboxylase/oxygenase activase	MTR_5g080450	Medicago truncatula (Barrel medic) (Medicago tribuloides)
TRINITY_DN10373_c0_g1	Up-Regulated	0.182612	-0.680124	0.31233	1	616	33.1169	110	94	237	175	-	-	-	-	-	-	-	-	-	-	-	-	-	-	sp|Q9LTX3|PPOX1_ARATH	AT5G49970.1	#N/A	1nrg_A	gi|502132996|ref|XP_004501612.1|	XP_004501612.1	XP_004501612	0.002	NAD(P)H-hydrate epimerase (EC 5.1.99.6) (NAD(P)HX epimerase)	LOC101502031	Cicer arietinum (Chickpea) (Garbanzo)
TRINITY_DN10375_c0_g1	Up-Regulated	0.0270799	-0.521777	0.895684	1	687	34.6434	134	104	234	215	Dirigent protein 19	Arabidopsis thaliana	-	-	-	-	-	Medicago truncatula TaxID 3880	-	-	-	-	GO:0048046	apoplast	sp|Q9FIG7|DIR2_ARATH	AT5G42500.1	GRMZM2G333083_P01	4rev_B	gi|357517719|ref|XP_003629148.1|	XP_003629148.1	XP_003629148	6.45e-98	Dirigent protein	MTR_8g073850	Medicago truncatula (Barrel medic) (Medicago tribuloides)
TRINITY_DN10376_c0_g1	Down-Regulated	-0.0211862	-0.978459	1	1	719	35.4659	128	127	245	219	-	-	-	-	-	-	-	-	-	-	-	-	-	-	#N/A	AT3G42850.1	#N/A	#N/A	gi|571530866|ref|XP_006599832.1|	XP_006599832.1	XP_006599832	0.016	#N/A	#N/A	#N/A
TRINITY_DN10378_c0_g1	Down-Regulated	-0.0904812	-0.964971	0.871415	1	651	32.7189	98	115	235	203	-	-	-	-	-	-	-	-	-	-	-	-	-	-	#N/A	AT5G19420.1	#N/A	#N/A	gi|514787250|ref|XP_004971285.1|	XP_004971285.1	XP_004971285	0.086	#N/A	#N/A	#N/A
TRINITY_DN10383_c0_g1	Up-Regulated	0.0268125	2.17013	0.923972	1	1388	48.6311	335	340	312	401	Small nuclear ribonucleoprotein-associated protein B	Dictyostelium discoideum	-	-	-	-	-	Papilionoideae TaxID 3814	GO:0000398	nuclear mRNA splicing, via spliceosome	GO:0003723	RNA binding	GO:0030529]---[GO:0019013]---[GO:0071013]---[GO:0005737]---[GO:0005685]---[GO:0005686]---[GO:0071004]---[GO:0005687]---[GO:0046540]---[GO:0005682]---[GO:0005634	ribonucleoprotein complex]---[viral nucleocapsid]---[catalytic step 2 spliceosome]---[cytoplasm]---[U1 snRNP]---[U2 snRNP]---[U2-type prespliceosome]---[U4 snRNP]---[U4/U6 x U5 tri-snRNP complex]---[U5 snRNP]---[nucleus	sp|Q55A45|RSMB_DICDI	AT4G20440.4	mrna28601.1-v1.0-hybrid	4wzj_PPPP	gi|502098976|ref|XP_004491359.1|	XP_004491359.1	XP_004491359	1.7e-52	Small nuclear ribonucleoprotein-associated protein	LOC101489488	Cicer arietinum (Chickpea) (Garbanzo)
TRINITY_DN10383_c0_g2	Down-Regulated	-0.0108515	3.49342	0.92846	1	1305	49.1188	308	333	293	371	Small nuclear ribonucleoprotein-associated protein B	Dictyostelium discoideum	-	-	-	-	-	Papilionoideae TaxID 3814	GO:0000398	nuclear mRNA splicing, via spliceosome	GO:0003723	RNA binding	GO:0030529]---[GO:0019013]---[GO:0071013]---[GO:0005737]---[GO:0005685]---[GO:0005686]---[GO:0071004]---[GO:0005687]---[GO:0046540]---[GO:0005682]---[GO:0005634	ribonucleoprotein complex]---[viral nucleocapsid]---[catalytic step 2 spliceosome]---[cytoplasm]---[U1 snRNP]---[U2 snRNP]---[U2-type prespliceosome]---[U4 snRNP]---[U4/U6 x U5 tri-snRNP complex]---[U5 snRNP]---[nucleus	sp|Q55A45|RSMB_DICDI	AT4G20440.4	mrna28601.1-v1.0-hybrid	4wzj_PPPP	gi|502098976|ref|XP_004491359.1|	XP_004491359.1	XP_004491359	9.29e-53	Small nuclear ribonucleoprotein-associated protein	LOC101489488	Cicer arietinum (Chickpea) (Garbanzo)
TRINITY_DN10389_c0_g1	Down-Regulated	-0.0189291	2.18568	0.703301	1	1039	40.9047	218	207	261	353	-	-	-	-	-	-	-	Papilionoideae TaxID 3814	-	-	-	-	GO:0016021	integral to membrane	#N/A	AT3G07510.2	evm.model.supercontig_8.51	#N/A	gi|502103225|ref|XP_004492231.1|	XP_004492231.1	XP_004492231	1.68e-96	uncharacterized protein LOC101489905 isoform X2	LOC101489905	Cicer arietinum (Chickpea) (Garbanzo)
TRINITY_DN1039_c0_g1	Down-Regulated	-0.00960761	4.31451	0.919617	1	1948	41.2218	499	304	494	651	F-box/kelch-repeat protein At1g80440	Arabidopsis thaliana	-	-	-	-	-	Medicago truncatula TaxID 3880	-	-	-	-	-	-	sp|Q9M8L2|FBK30_ARATH	AT1G80440.1	OpuncBB_FGP10756	2woz_A	gi|502147661|ref|XP_004506867.1|	XP_004506867.1	XP_004506867	0	F-box/kelch-repeat protein At1g80440-like	LOC101494515	Cicer arietinum (Chickpea) (Garbanzo)
TRINITY_DN10399_c0_g1	Up-Regulated	0.179473	-1.6288	0.503446	1	921	34.8534	181	140	242	358	-	-	-	-	-	-	-	-	-	-	-	-	-	-	#N/A	#N/A	#N/A	#N/A	gi|357490513|ref|XP_003615544.1|	XP_003615544.1	XP_003615544	0.77	DEAD/DEAH-box RNA helicase	MTR_5g069360	Medicago truncatula (Barrel medic) (Medicago tribuloides)
TRINITY_DN10410_c0_g1	Down-Regulated	-0.376661	-2.2383	0.548829	1	516	29.4574	74	78	203	161	-	-	-	-	-	-	-	-	-	-	-	-	-	-	#N/A	#N/A	#N/A	#N/A	#N/A	#N/A	#N/A	#N/A	#N/A	#N/A	#N/A
TRINITY_DN10418_c0_g1	Up-Regulated	0.0956965	-1.10597	0.86794	1	691	34.4428	104	134	258	195	-	-	-	-	-	-	-	-	-	-	-	-	-	-	#N/A	#N/A	Tae041733	#N/A	gi|357509039|ref|XP_003624808.1|	XP_003624808.1	XP_003624808	0.39	#N/A	#N/A	#N/A
TRINITY_DN1042_c0_g1	Up-Regulated	0.0144755	-1.77114	0.823803	1	671	35.0224	112	123	188	248	-	-	-	-	-	-	-	-	-	-	-	-	-	-	#N/A	AT3G44330.1	Aquca_003_00539.1	#N/A	gi|502126291|ref|XP_004499252.1|	XP_004499252.1	XP_004499252	9.3	uncharacterized protein LOC101515016	LOC101515016	Cicer arietinum (Chickpea) (Garbanzo)
TRINITY_DN10424_c0_g1	Down-Regulated	-0.0760109	-1.5437	1	1	620	35.3226	133	86	199	202	-	-	-	-	-	-	-	-	-	-	-	-	-	-	#N/A	AT3G19960.1	#N/A	#N/A	gi|567163545|ref|XP_006397081.1|	XP_006397081.1	XP_006397081	9.6	Uncharacterized protein	EUTSA_v10028908mg	Eutrema salsugineum (Saltwater cress) (Sisymbrium salsugineum)
TRINITY_DN10426_c0_g1	Up-Regulated	0.176017	-2.07969	0.774414	1	529	33.2703	91	85	142	211	-	-	-	-	-	-	-	-	-	-	-	-	-	-	#N/A	AT1G15810.1	#N/A	#N/A	gi|357468029|ref|XP_003604299.1|	XP_003604299.1	XP_003604299	0.000468	#N/A	#N/A	#N/A
TRINITY_DN1043_c0_g1	Down-Regulated	-0.134725	-1.01835	0.74926	1	740	28.9189	108	106	261	265	-	-	-	-	-	-	-	-	-	-	-	-	-	-	sp|P94532|CSTA_BACSU	AT1G68340.1	#N/A	#N/A	#N/A	#N/A	#N/A	#N/A	#N/A	#N/A	#N/A
TRINITY_DN10430_c0_g2	Up-Regulated	0.179473	-1.6288	0.503446	1	533	31.3321	94	73	194	172	-	-	-	-	-	-	-	-	-	-	-	-	-	-	#N/A	AT3G23150.1	#N/A	5bvt_A	#N/A	#N/A	#N/A	#N/A	#N/A	#N/A	#N/A
TRINITY_DN10432_c0_g1	Down-Regulated	-0.355874	-2.65045	0.6875	1	594	35.0168	96	112	187	199	-	-	-	-	-	-	-	Cajanus cajan TaxID 3821	-	-	GO:0003676	nucleic acid binding	-	-	sp|P92519|M810_ARATH	AT4G23160.1	Jcr4S00018.10	#N/A	gi|470139153|ref|XP_004305316.1|	XP_004305316.1	XP_004305316	2.88e-17	#N/A	#N/A	#N/A
TRINITY_DN10436_c0_g1	Down-Regulated	-0.0357986	-2.01708	1	1	504	31.5476	75	84	130	215	-	-	-	-	-	-	-	-	-	-	-	-	-	-	sp|Q09990|LIN23_CAEEL	#N/A	917334	#N/A	gi|567901256|ref|XP_006443116.1|	XP_006443116.1	XP_006443116	3.7	Uncharacterized protein	CICLE_v10018682mg	Citrus clementina
TRINITY_DN10442_c0_g1	Down-Regulated	-0.188573	-1.50831	0.83882	1	518	41.8919	164	53	154	147	Pentatricopeptide repeat-containing protein At5g14080	Arabidopsis thaliana	-	-	-	-	-	Cicer arietinum TaxID 3827	-	-	-	-	-	-	sp|Q9FMU2|PP380_ARATH	AT5G14080.1	cassava4.1_005922m	#N/A	gi|502124051|ref|XP_004498363.1|	XP_004498363.1	XP_004498363	7.18e-67	pentatricopeptide repeat-containing protein At5g14080	LOC101492982	Cicer arietinum (Chickpea) (Garbanzo)
TRINITY_DN10459_c0_g1	Up-Regulated	0.17188	-2.37325	0.726563	1	522	31.0345	81	81	191	169	-	-	-	-	-	-	-	Vitis vinifera TaxID 29760	GO:0015074	DNA integration	GO:0003676	nucleic acid binding	-	-	sp|P04146|COPIA_DROME	AT4G23160.1	Jcr4S05030.40	#N/A	gi|590602991|ref|XP_007019891.1|	XP_007019891.1	XP_007019891	3.75e-15	#N/A	#N/A	#N/A
TRINITY_DN10491_c0_g1	Up-Regulated	0.17188	-2.37325	0.726563	1	504	32.9365	86	80	149	189	-	-	-	-	-	-	-	-	-	-	-	-	-	-	sp|P0DA77|DPO3_STRPQ	#N/A	#N/A	#N/A	#N/A	#N/A	#N/A	#N/A	#N/A	#N/A	#N/A
TRINITY_DN10518_c0_g1	Down-Regulated	-0.0760109	-1.5437	1	1	761	32.0631	130	114	244	273	-	-	-	-	-	-	-	-	-	-	-	-	-	-	#N/A	AT1G79220.1	#N/A	#N/A	gi|357462229|ref|XP_003601396.1|	XP_003601396.1	XP_003601396	0.000774	#N/A	#N/A	#N/A
TRINITY_DN10547_c0_g1	Up-Regulated	0.176017	-2.07969	0.774414	1	513	37.8168	93	101	158	161	-	-	-	-	-	-	-	Medicago truncatula TaxID 3880	-	-	GO:0003964	RNA-directed DNA polymerase activity	-	-	#N/A	AT1G43760.1	LOC_Os12g06010.1	#N/A	gi|470140890|ref|XP_004306169.1|	XP_004306169.1	XP_004306169	1.04e-12	#N/A	#N/A	#N/A
TRINITY_DN10549_c0_g1	Up-Regulated	0.178161	-1.82561	1	1	621	37.6812	106	128	178	209	15.7 kDa heat shock protein peroxisomal	Arabidopsis thaliana	-	-	-	-	-	Medicago TaxID 3877	GO:0009408	response to heat	-	-	-	-	sp|Q9FHQ3|HS157_ARATH	AT5G37670.1	Jcr4S16451.20	5ds2_F	gi|357491963|ref|XP_003616269.1|	XP_003616269.1	XP_003616269	1.28e-81	Peroxisomal small heat shock protein	MTR_5g078040	Medicago truncatula (Barrel medic) (Medicago tribuloides)
TRINITY_DN10560_c0_g1	Down-Regulated	-0.0768384	-1.00335	1	1	850	37.7647	152	169	269	260	-	-	-	-	-	-	-	-	-	-	-	-	-	-	sp|B5Z1I3|FRSA_ECO5E	#N/A	#N/A	#N/A	gi|357517667|ref|XP_003629122.1|	XP_003629122.1	XP_003629122	2.5	#N/A	#N/A	#N/A
TRINITY_DN10561_c0_g1	Down-Regulated	-0.188575	-1.48651	0.557198	1	609	31.0345	123	66	221	199	-	-	-	-	-	-	-	-	-	-	-	-	-	-	#N/A	AT2G28390.1	#N/A	#N/A	#N/A	#N/A	#N/A	#N/A	#N/A	#N/A	#N/A
TRINITY_DN10567_c0_g1	Up-Regulated	0.0146777	-1.25652	0.860051	1	594	35.1852	86	123	199	186	-	-	-	-	-	-	-	-	-	-	-	-	-	-	#N/A	#N/A	#N/A	#N/A	gi|357486421|ref|XP_003613498.1|	XP_003613498.1	XP_003613498	0.015	#N/A	#N/A	#N/A
TRINITY_DN1058_c0_g1	Up-Regulated	0.0956965	-1.10597	0.86794	1	612	32.6797	98	102	214	198	-	-	-	-	-	-	-	-	-	-	-	-	-	-	sp|O22645|RBS5_FRIAG	AT3G24180.2	mrna16933.1-v1.0-hybrid	#N/A	gi|502115562|ref|XP_004495234.1|	XP_004495234.1	XP_004495234	0.000811	#N/A	#N/A	#N/A
TRINITY_DN10581_c0_g1	Down-Regulated	-0.128306	-2.29886	1	1	569	36.2039	103	103	176	187	-	-	-	-	-	-	-	-	-	-	-	-	-	-	sp|Q06965|HEM0_RHOS4	AT1G43980.1	Solyc06g005310.2.1	#N/A	gi|502138228|ref|XP_004503331.1|	XP_004503331.1	XP_004503331	1	vacuolar fusion protein CCZ1 homolog isoform X2	LOC101514599	Cicer arietinum (Chickpea) (Garbanzo)
TRINITY_DN10619_c0_g2	Up-Regulated	0.16056	-2.74328	1	1	503	30.6163	58	96	195	154	-	-	-	-	-	-	-	-	-	-	-	-	-	-	#N/A	AT3G48270.1	Thhalv10025713m	4hk7_D	gi|567221842|ref|XP_006414550.1|	XP_006414550.1	XP_006414550	2.7	Uncharacterized protein	EUTSA_v10025713mg	Eutrema salsugineum (Saltwater cress) (Sisymbrium salsugineum)
TRINITY_DN10621_c0_g1	Up-Regulated	0.0677955	-1.40396	1	1	650	45.2308	159	135	196	160	ATP-dependent helicase BRM	Arabidopsis thaliana	3.6.4.12	DNA helicase.	-	-	-	Cicer arietinum TaxID 3827	-	-	GO:0004386	helicase activity	-	-	sp|Q6EVK6|BRM_ARATH	AT2G46020.1	MELO3C025971P1	#N/A	gi|502105262|ref|XP_004492763.1|	XP_004492763.1	XP_004492763	1.11e-80	ATP-dependent helicase BRM-like	LOC101512915	Cicer arietinum (Chickpea) (Garbanzo)
TRINITY_DN10628_c0_g1	Up-Regulated	0.0677964	-1.4145	0.690039	1	1132	35.2473	231	168	279	454	-	-	-	-	-	-	-	-	-	-	-	-	-	-	#N/A	#N/A	#N/A	#N/A	#N/A	#N/A	#N/A	#N/A	#N/A	#N/A	#N/A
TRINITY_DN10652_c0_g1	Down-Regulated	-0.0263904	0.00244337	0.91613	1	612	33.8235	102	105	254	151	-	-	-	-	-	-	-	-	-	-	-	-	-	-	sp|Q9LEB4|RBP45_NICPL	AT4G27000.1	#N/A	#N/A	gi|357480265|ref|XP_003610418.1|	XP_003610418.1	XP_003610418	0.002	#N/A	#N/A	#N/A
TRINITY_DN10667_c0_g1	Up-Regulated	0.176017	-2.07969	0.774414	1	502	40.239	111	91	143	157	-	-	-	-	-	-	-	Cajanus cajan TaxID 3821	-	-	-	-	-	-	#N/A	#N/A	cassava4.1_001544m	#N/A	gi|593330543|ref|XP_007138698.1|	XP_007138698.1	XP_007138698	8.45e-07	Uncharacterized protein	PHAVU_009G230100g	Phaseolus vulgaris (Kidney bean) (French bean)
TRINITY_DN10669_c0_g2	Down-Regulated	-0.168017	-2.18005	0.774414	1	517	41.3926	121	93	159	144	F-box/kelch-repeat protein At3g23880	Arabidopsis thaliana	-	-	-	-	-	Cicer arietinum TaxID 3827	-	-	-	-	-	-	sp|Q9LIR8|FBK67_ARATH	AT3G23880.1	ObartAA03S_FGP31495	#N/A	gi|502118852|ref|XP_004496419.1|	XP_004496419.1	XP_004496419	1.06e-30	F-box/kelch-repeat protein At3g23880-like	LOC101506954	Cicer arietinum (Chickpea) (Garbanzo)
TRINITY_DN10685_c0_g1	Up-Regulated	0.0840651	-0.940142	0.5224	1	726	33.0579	145	95	216	270	-	-	-	-	-	-	-	-	-	-	-	-	-	-	#N/A	AT2G41520.2	PH01000014G0340	#N/A	#N/A	#N/A	#N/A	#N/A	#N/A	#N/A	#N/A
TRINITY_DN10693_c0_g1	Up-Regulated	0.178161	-1.83643	0.80362	1	811	34.6486	126	155	321	209	-	-	-	-	-	-	-	-	-	-	-	-	-	-	sp|A0A161IUT7|DGAT1_CORAE	AT2G19450.1	#N/A	#N/A	gi|590575774|ref|XP_007012781.1|	XP_007012781.1	XP_007012781	0.002	#N/A	#N/A	#N/A
TRINITY_DN10702_c0_g1	Up-Regulated	0.132879	-0.459352	0.703539	1	859	37.7183	162	162	299	236	Laccase-10	Oryza sativa subsp. japonica	1.10.3.2	Laccase.	-	-	-	Medicago truncatula TaxID 3880	GO:0046274	lignin catabolic process	GO:0005507]---[GO:0052716	copper ion binding]---[hydroquinone:oxygen oxidoreductase activity	GO:0048046	apoplast	sp|Q10ND7|LAC10_ORYSJ	AT5G60020.1	MDP0000264909	4x4k_A	gi|357472833|ref|XP_003606701.1|	XP_003606701.1	XP_003606701	5.81e-129	Laccase (EC 1.10.3.2) (Benzenediol:oxygen oxidoreductase) (Diphenol oxidase) (Urishiol oxidase)	MTR_4g064530	Medicago truncatula (Barrel medic) (Medicago tribuloides)
TRINITY_DN10718_c0_g1	Up-Regulated	0.0048566	2.36371	0.859032	1	646	42.4149	146	128	174	198	NAD-dependent malic enzyme 59 kDa isoform mitochondrial	Solanum tuberosum	1.1.1.39	Malate dehydrogenase (decarboxylating).	-	-	-	Papilionoideae TaxID 3814	GO:0006108	malate metabolic process	GO:0004471]---[GO:0046872]---[GO:0051287	malate dehydrogenase (decarboxylating) activity]---[metal ion binding]---[NAD binding	-	-	sp|P37225|MAON_SOLTU	AT4G00570.1	MLOC_77109.1	1gq2_P	gi|357507189|ref|XP_003623883.1|	XP_003623883.1	XP_003623883	2.01e-97	Malic enzyme	MTR_7g076650	Medicago truncatula (Barrel medic) (Medicago tribuloides)
TRINITY_DN1072_c0_g1	Down-Regulated	-0.214478	-1.37244	0.850555	1	566	32.8622	88	98	168	212	-	-	-	-	-	-	-	-	-	-	-	-	-	-	#N/A	#N/A	#N/A	#N/A	gi|356566341|ref|XP_003551391.1|	XP_003551391.1	XP_003551391	9.7	#N/A	#N/A	#N/A
TRINITY_DN10720_c0_g1	Down-Regulated	-0.355874	-2.65045	0.6875	1	519	39.499	112	93	137	177	-	-	-	-	-	-	-	Medicago truncatula TaxID 3880	-	-	-	-	GO:0016021	integral to membrane	sp|B0K242|GCST_THEPX	AT3G04440.1	Cucsa.065640.1	3mt5_A	gi|357508861|ref|XP_003624719.1|	XP_003624719.1	XP_003624719	9.22e-24	Plasma-membrane choline transporter family protein	MTR_7g086710	Medicago truncatula (Barrel medic) (Medicago tribuloides)
TRINITY_DN10723_c0_g1	Up-Regulated	0.176017	-2.07969	0.774414	1	535	32.8972	90	86	183	176	-	-	-	-	-	-	-	-	-	-	-	-	-	-	sp|Q9FIJ2|NDUA2_ARATH	AT5G47890.1	MDP0000497158	5gup_P	gi|357510329|ref|XP_003625453.1|	XP_003625453.1	XP_003625453	7.91e-05	#N/A	#N/A	#N/A
TRINITY_DN10726_c0_g1	Up-Regulated	0.178161	-1.83643	0.80362	1	595	32.1008	84	107	244	160	-	-	-	-	-	-	-	-	-	-	-	-	-	-	sp|P34535|YNC2_CAEEL	AT1G56170.2	evm_27.model.AmTr_v1.0_scaffold00013.17	#N/A	gi|357490891|ref|XP_003615733.1|	XP_003615733.1	XP_003615733	3	#N/A	#N/A	#N/A
TRINITY_DN10728_c0_g1	Up-Regulated	0.176017	-2.07969	0.774414	1	548	32.8467	93	87	144	224	-	-	-	-	-	-	-	-	-	-	-	-	-	-	sp|A0JMT0|CA1AB_XENLA	AT5G13750.3	#N/A	#N/A	#N/A	#N/A	#N/A	#N/A	#N/A	#N/A	#N/A
TRINITY_DN10735_c0_g1	Up-Regulated	0.00848207	5.26357	0.824361	1	2250	39.1111	367	513	641	729	Guanine nucleotide-binding protein-like NSN1	Arabidopsis thaliana	-	-	-	-	-	Cicer arietinum TaxID 3827	GO:0048825]---[GO:0048444]---[GO:0010077]---[GO:0045892]---[GO:0045995]---[GO:0045604]---[GO:2000024	cotyledon development]---[floral organ morphogenesis]---[maintenance of inflorescence meristem identity]---[negative regulation of transcription, DNA-dependent]---[regulation of embryonic development]---[regulation of epidermal cell differentiation]---[regulation of leaf development	GO:0005525	GTP binding	GO:0005730]---[GO:0009506	nucleolus]---[plasmodesma	sp|Q9M8Z5|NSN1_ARATH	AT3G07050.1	GRMZM2G408012_P01	3jct_m	gi|502170599|ref|XP_004514866.1|	XP_004514866.1	XP_004514866	0	guanine nucleotide-binding protein-like NSN1	LOC101490797	Cicer arietinum (Chickpea) (Garbanzo)
TRINITY_DN10746_c0_g1	Up-Regulated	0.176017	-2.07969	0.774414	1	564	30.1418	77	93	224	170	-	-	-	-	-	-	-	-	-	-	-	-	-	-	sp|B2VDQ9|NAGK_ERWT9	AT4G36680.1	#N/A	#N/A	#N/A	#N/A	#N/A	#N/A	#N/A	#N/A	#N/A
TRINITY_DN10753_c0_g1	Up-Regulated	0.00496338	6.64363	0.613894	1	1419	40.3101	263	309	420	427	60S ribosomal protein L6	Mesembryanthemum crystallinum	-	-	-	-	-	Nelumbo nucifera TaxID 4432	-	-	-	-	-	-	sp|P34091|RL6_MESCR	AT1G74050.1	MDP0000218395	4v7e_CE	gi|502140013|ref|XP_004504017.1|	XP_004504017.1	XP_004504017	2.85e-102	60S ribosomal protein L6-3-like	LOC101515781	Cicer arietinum (Chickpea) (Garbanzo)
TRINITY_DN10755_c0_g2	Down-Regulated	-0.386939	-1.74064	0.647607	1	933	36.3344	177	162	284	310	-	-	-	-	-	-	-	-	-	-	-	-	-	-	#N/A	#N/A	#N/A	#N/A	gi|449503622|ref|XP_004162094.1|	XP_004162094.1	XP_004162094	9.9	#N/A	#N/A	#N/A
TRINITY_DN10774_c0_g1	Up-Regulated	0.180359	-1.44772	0.541257	1	531	33.8983	76	104	197	154	-	-	-	-	-	-	-	-	-	-	-	-	-	-	sp|Q96PE1|AGRA2_HUMAN	AT1G61840.1	#N/A	#N/A	gi|470110582|ref|XP_004291559.1|	XP_004291559.1	XP_004291559	0.084	#N/A	#N/A	#N/A
TRINITY_DN10789_c0_g1	Up-Regulated	0.0260799	3.4133	0.645376	1	1996	41.5832	471	359	503	663	F-box protein At3g12350	Arabidopsis thaliana	-	-	-	-	-	Medicago truncatula TaxID 3880	-	-	-	-	-	-	sp|Q84WW1|FB140_ARATH	AT3G12350.1	Tae048212	#N/A	gi|502125603|ref|XP_004498990.1|	XP_004498990.1	XP_004498990	0	F-box protein At3g12350	LOC101511334	Cicer arietinum (Chickpea) (Garbanzo)
TRINITY_DN10789_c0_g2	Down-Regulated	-2.84508	-3.0004	0.125	1	1997	41.5623	471	359	503	664	F-box protein At3g12350	Arabidopsis thaliana	-	-	-	-	-	Medicago truncatula TaxID 3880	-	-	-	-	-	-	sp|Q84WW1|FB140_ARATH	AT3G12350.1	Tae048212	#N/A	gi|502125603|ref|XP_004498990.1|	XP_004498990.1	XP_004498990	0	F-box protein At3g12350	LOC101511334	Cicer arietinum (Chickpea) (Garbanzo)
TRINITY_DN10791_c0_g1	Up-Regulated	0.105192	-0.977693	0.87463	1	589	27.674	68	95	172	254	-	-	-	-	-	-	-	-	-	-	-	-	-	-	sp|P08401|CREC_ECOLI	#N/A	#N/A	#N/A	#N/A	#N/A	#N/A	#N/A	#N/A	#N/A	#N/A
TRINITY_DN10799_c0_g1	Down-Regulated	-0.0174726	0.311409	1	1	618	34.466	116	97	220	185	-	-	-	-	-	-	-	-	-	-	-	-	-	-	sp|P46283|S17P_ARATH	AT3G55800.1	Bra040348	5iz3_B	gi|357461143|ref|XP_003600853.1|	XP_003600853.1	XP_003600853	0.000176	Sedoheptulose-1,7-bisphosphatase	MTR_3g070100	Medicago truncatula (Barrel medic) (Medicago tribuloides)
TRINITY_DN1080_c0_g1	Up-Regulated	0.0551371	-0.269587	0.906295	1	538	38.6617	86	122	168	162	-	-	-	-	-	-	-	-	-	-	-	-	-	-	#N/A	#N/A	#N/A	#N/A	#N/A	#N/A	#N/A	#N/A	#N/A	#N/A	#N/A
TRINITY_DN10826_c0_g1	Down-Regulated	-0.0459867	-0.275256	0.906295	1	689	30.6241	118	93	225	253	-	-	-	-	-	-	-	-	-	-	-	-	-	-	sp|P0CM16|ARF_CRYNJ	AT1G70490.2	#N/A	4c0a_H	gi|449531964|ref|XP_004172955.1|	XP_004172955.1	XP_004172955	0.000265	#N/A	#N/A	#N/A
TRINITY_DN10838_c0_g1	Up-Regulated	0.0192482	3.57484	0.453193	1	948	39.4515	185	189	249	325	-	-	-	-	-	-	-	Medicago truncatula TaxID 3880	-	-	-	-	GO:0016021	integral to membrane	sp|Q5P1C5|HTPG_AROAE	AT3G42725.1	#N/A	#N/A	gi|502150519|ref|XP_004507993.1|	XP_004507993.1	XP_004507993	4.63e-74	uncharacterized protein LOC101509549	LOC101509549	Cicer arietinum (Chickpea) (Garbanzo)
TRINITY_DN10848_c0_g1	Down-Regulated	-0.0368989	-0.90972	0.880397	1	844	34.0047	141	146	296	261	-	-	-	-	-	-	-	-	-	-	-	-	-	-	#N/A	AT5G06810.1	#N/A	#N/A	#N/A	#N/A	#N/A	#N/A	#N/A	#N/A	#N/A
TRINITY_DN10849_c0_g1	Down-Regulated	-0.188575	-1.48651	0.557198	1	1074	35.1955	174	204	356	340	NADPH-dependent aldehyde reductase 1 chloroplastic	Arabidopsis thaliana	-	-	-	-	-	Papilionoideae TaxID 3814	-	-	GO:0016491	oxidoreductase activity	-	-	sp|Q9FZ42|ADRC1_ARATH	AT1G54870.1	MDP0000247912	3ijr_H	gi|502113361|ref|XP_004494625.1|	XP_004494625.1	XP_004494625	1.29e-75	#N/A	#N/A	#N/A
TRINITY_DN10867_c0_g1	Down-Regulated	-0.0368981	-0.919962	1	1	875	33.1429	155	135	263	322	-	-	-	-	-	-	-	-	-	-	-	-	-	-	sp|A3A9H6|ACET1_ORYSJ	AT3G57890.1	Lus10021031	#N/A	gi|593696542|ref|XP_007148753.1|	XP_007148753.1	XP_007148753	2.6	Uncharacterized protein	PHAVU_005G011200g	Phaseolus vulgaris (Kidney bean) (French bean)
TRINITY_DN10880_c0_g1	Down-Regulated	-0.0750001	-1.92951	1	1	573	35.6021	93	111	197	172	-	-	-	-	-	-	-	-	-	-	-	-	-	-	#N/A	AT3G62370.1	#N/A	#N/A	gi|566203759|ref|XP_002320284.2|	XP_002320284.2	XP_002320284	0.001	Uncharacterized protein	POPTR_0014s11390g	Populus trichocarpa (Western balsam poplar) (Populus balsamifera subsp. trichocarpa)
TRINITY_DN10892_c0_g1	Up-Regulated	0.179473	-1.6288	0.503446	1	668	30.2395	104	98	235	231	-	-	-	-	-	-	-	-	-	-	-	-	-	-	#N/A	AT5G62650.1	#N/A	#N/A	gi|302754036|ref|XP_002960442.1|	XP_002960442.1	XP_002960442	2.9	Putative uncharacterized protein	SELMODRAFT_402701	Selaginella moellendorffii (Spikemoss)
TRINITY_DN1090_c0_g2	Up-Regulated	0.0510062	0.159295	0.842384	1	844	36.019	170	134	256	284	-	-	-	-	-	-	-	-	-	-	-	-	-	-	sp|Q8NSH0|Y705_CORGL	#N/A	Scf00035.g4278.t1	#N/A	#N/A	#N/A	#N/A	#N/A	#N/A	#N/A	#N/A
TRINITY_DN10905_c0_g1	Down-Regulated	-0.122238	-1.05979	0.74926	1	777	45.5598	200	154	229	194	-	-	-	-	-	-	-	Cicer arietinum TaxID 3827	-	-	GO:0016301	kinase activity	-	-	sp|P0C0P8|NPS_MOUSE	AT5G04460.2	GRMZM2G077045_P02	#N/A	gi|502086463|ref|XP_004488226.1|	XP_004488226.1	XP_004488226	4.35e-95	serine/threonine-protein kinase pakD-like	LOC101514832	Cicer arietinum (Chickpea) (Garbanzo)
TRINITY_DN10917_c0_g1	Up-Regulated	0.181854	-1.0123	0.405034	1	1218	39.0805	319	157	328	414	Pentatricopeptide repeat-containing protein At5g47360	Arabidopsis thaliana	-	-	-	-	-	Cicer arietinum TaxID 3827	-	-	-	-	-	-	sp|Q9LVS3|PP422_ARATH	AT5G47360.1	AT1G64100.2	5i9d_A	gi|502174938|ref|XP_004515635.1|	XP_004515635.1	XP_004515635	0	pentatricopeptide repeat-containing protein At5g47360	LOC101507069	Cicer arietinum (Chickpea) (Garbanzo)
TRINITY_DN10926_c0_g1	Up-Regulated	0.02233	3.588	0.623967	1	1711	39.8013	392	289	552	478	-	-	-	-	-	-	-	Medicago truncatula TaxID 3880	-	-	-	-	-	-	sp|Q1LYG0|SPD2A_DANRE	AT2G44760.1	ppb012667m	#N/A	gi|593264498|ref|XP_007134427.1|	XP_007134427.1	XP_007134427	0	Uncharacterized protein	PHAVU_010G046700g	Phaseolus vulgaris (Kidney bean) (French bean)
TRINITY_DN10933_c0_g1	Down-Regulated	-0.0366174	-1.36096	1	1	1030	33.7864	179	169	365	317	-	-	-	-	-	-	-	-	-	-	-	-	-	-	sp|Q6FJ85|KKQ8_CANGA	#N/A	#N/A	#N/A	#N/A	#N/A	#N/A	#N/A	#N/A	#N/A	#N/A
TRINITY_DN10943_c0_g1	Up-Regulated	0.181853	-1.00209	0.74926	1	589	36.5025	106	109	176	198	Dynamin-related protein 1E	Arabidopsis thaliana	-	-	-	-	-	Papilionoideae TaxID 3814	-	-	GO:0005525]---[GO:0003924	GTP binding]---[GTPase activity	-	-	sp|Q9FNX5|DRP1E_ARATH	AT3G60190.1	#N/A	5a3f_D	gi|502123751|ref|XP_004498244.1|	XP_004498244.1	XP_004498244	6.86e-44	dynamin-related protein 1C-like	LOC101511125	Cicer arietinum (Chickpea) (Garbanzo)
TRINITY_DN10966_c0_g1	Down-Regulated	-0.0176752	3.49737	0.76442	1	952	40.6513	228	159	239	326	GDP-L-galactose phosphorylase 2	Arabidopsis thaliana	2.7.7.69	GDP-L-galactose phosphorylase.	Cofactor biosynthesis	L-ascorbate biosynthesis via GDP-alpha-D-mannose pathway	L-ascorbate from GDP-alpha-D-mannose: step 2/5	Papilionoideae TaxID 3814	-	-	GO:0080048	GDP-D-glucose phosphorylase activity	-	-	sp|Q9FLP9|GGAP2_ARATH	AT5G55120.1	Potri.014G075900.1	2r0l_A	gi|502169202|ref|XP_004514559.1|	XP_004514559.1	XP_004514559	2.08e-67	GDP-L-galactose phosphorylase 2-like	LOC101497835	Cicer arietinum (Chickpea) (Garbanzo)
TRINITY_DN10968_c0_g1	Up-Regulated	0.17188	-2.37325	0.726563	1	518	33.2046	84	88	190	156	-	-	-	-	-	-	-	-	-	-	-	-	-	-	sp|O14715|RGPD8_HUMAN	#N/A	Si038960m	#N/A	gi|302763803|ref|XP_002965323.1|	XP_002965323.1	XP_002965323	7.3	Putative uncharacterized protein	SELMODRAFT_406615	Selaginella moellendorffii (Spikemoss)
TRINITY_DN11011_c0_g1	Up-Regulated	0.176017	-2.07969	0.774414	1	554	43.1408	140	99	162	153	Protein LIGHT-DEPENDENT SHORT HYPOCOTYLS 4	Arabidopsis thaliana	-	-	-	-	-	Cicer arietinum TaxID 3827	-	-	-	-	-	-	sp|Q9LW68|LSH4_ARATH	AT3G23290.2	Lus10031022	#N/A	gi|502122713|ref|XP_004497871.1|	XP_004497871.1	XP_004497871	1.74e-34	protein LIGHT-DEPENDENT SHORT HYPOCOTYLS 4-like	LOC101506852 LOC101507597	Cicer arietinum (Chickpea) (Garbanzo)
TRINITY_DN11039_c0_g2	Up-Regulated	0.0270799	-0.521777	0.895684	1	673	34.6211	122	111	240	200	-	-	-	-	-	-	-	-	-	-	-	-	-	-	#N/A	AT4G25350.1	MDP0000236656	#N/A	gi|168066364|ref|XP_001785109.1|	XP_001785109.1	XP_001785109	4.4	Predicted protein	PHYPADRAFT_100857	Physcomitrella patens subsp. patens (Moss)
TRINITY_DN1104_c0_g1	Down-Regulated	-0.0249017	3.0413	0.621769	1	1687	35.4475	318	280	586	503	-	-	-	-	-	-	-	Medicago truncatula TaxID 3880	-	-	-	-	-	-	#N/A	AT3G05980.1	#N/A	#N/A	gi|357444305|ref|XP_003592430.1|	XP_003592430.1	XP_003592430	3.46e-103	Uncharacterized protein	MTR_1g104840	Medicago truncatula (Barrel medic) (Medicago tribuloides)
TRINITY_DN11045_c0_g1	Down-Regulated	-0.238686	-1.86156	0.81453	1	533	31.7073	64	105	215	149	-	-	-	-	-	-	-	-	-	-	-	-	-	-	#N/A	AT5G24710.1	#N/A	#N/A	#N/A	#N/A	#N/A	#N/A	#N/A	#N/A	#N/A
TRINITY_DN11078_c0_g1	Up-Regulated	0.180358	-1.43715	0.84502	1	808	31.5594	117	138	328	225	-	-	-	-	-	-	-	-	-	-	-	-	-	-	sp|Q9USU1|EFC25_SCHPO	AT2G45800.1	#N/A	#N/A	#N/A	#N/A	#N/A	#N/A	#N/A	#N/A	#N/A
TRINITY_DN11084_c0_g1	Down-Regulated	-0.109952	0.432776	0.59169	1	547	39.6709	96	121	179	151	Protein EXPORTIN 1A	Arabidopsis thaliana	-	-	-	-	-	Pentapetalae TaxID 1437201	GO:0006886	intracellular protein transport	GO:0008536	Ran GTPase binding	GO:0005634	nucleus	sp|Q9SMV6|XPO1A_ARATH	AT5G17020.2	Sobic.001G165100.1.p	5dis_A	gi|502159218|ref|XP_004511432.1|	XP_004511432.1	XP_004511432	1.46e-84	protein EXPORTIN 1A-like	LOC101504227	Cicer arietinum (Chickpea) (Garbanzo)
TRINITY_DN11108_c0_g1	Down-Regulated	-0.00311681	3.42426	0.975525	1	1120	40.1786	230	220	280	390	-	-	-	-	-	-	-	Medicago truncatula TaxID 3880	-	-	-	-	-	-	sp|Q56XJ7|Y4276_ARATH	AT1G70780.1	Gorai.009G078800.3	#N/A	gi|357478927|ref|XP_003609749.1|	XP_003609749.1	XP_003609749	1.64e-62	#N/A	#N/A	#N/A
TRINITY_DN11108_c0_g2	Down-Regulated	-0.00768996	0.522703	0.795632	1	1117	40.1074	229	219	279	390	-	-	-	-	-	-	-	Medicago truncatula TaxID 3880	-	-	-	-	-	-	sp|Q56XJ7|Y4276_ARATH	AT1G70780.1	#N/A	#N/A	gi|357478927|ref|XP_003609749.1|	XP_003609749.1	XP_003609749	4.21e-60	#N/A	#N/A	#N/A
TRINITY_DN11115_c0_g1	Down-Regulated	-0.132515	-1.72889	0.823803	1	522	36.3985	103	87	158	174	Zinc finger protein ZAT11	Arabidopsis thaliana	-	-	-	-	-	Phaseolus vulgaris TaxID 3885	-	-	GO:0003676	nucleic acid binding	-	-	sp|Q9SLD4|ZAT11_ARATH	AT3G53600.1	Gorai.010G202400.1	3w5k_B	gi|593172343|ref|XP_007132100.1|	XP_007132100.1	XP_007132100	2.59e-30	Uncharacterized protein	PHAVU_011G066800g	Phaseolus vulgaris (Kidney bean) (French bean)
TRINITY_DN11117_c0_g1	Down-Regulated	-0.106558	-1.82653	0.81453	1	588	35.2041	107	100	151	230	-	-	-	-	-	-	-	Cajanus cajan TaxID 3821	-	-	-	-	-	-	sp|P40807|DCOR1_DROME	AT4G23160.1	Jcr4S05030.40	#N/A	gi|449518645|ref|XP_004166347.1|	XP_004166347.1	XP_004166347	0.000682	#N/A	#N/A	#N/A
TRINITY_DN11121_c0_g1	Down-Regulated	-0.0211862	-0.978459	1	1	788	32.7411	123	135	290	240	-	-	-	-	-	-	-	-	-	-	-	-	-	-	sp|Q8VYB7|PGTA1_ARATH	AT4G24490.2	#N/A	#N/A	gi|357465223|ref|XP_003602893.1|	XP_003602893.1	XP_003602893	0.001	RAB geranylgeranyl transferase alpha protein	MTR_3g100110	Medicago truncatula (Barrel medic) (Medicago tribuloides)
TRINITY_DN11133_c0_g1	Down-Regulated	-0.0760109	-1.5437	1	1	564	33.6879	112	78	215	159	-	-	-	-	-	-	-	-	-	-	-	-	-	-	#N/A	AT5G61360.1	Gorai.004G007300.1	#N/A	gi|502118456|ref|XP_004496276.1|	XP_004496276.1	XP_004496276	2.2	#N/A	#N/A	#N/A
TRINITY_DN11162_c0_g1	Up-Regulated	0.0195162	3.2867	0.653625	1	956	37.5523	215	144	297	300	ATP-citrate synthase alpha chain protein 1	Arabidopsis thaliana	2.3.3.8	ATP citrate synthase.	-	-	-	Papilionoideae TaxID 3814	GO:0006085]---[GO:0006633	acetyl-CoA biosynthetic process]---[fatty acid biosynthetic process	GO:0005524]---[GO:0003824]---[GO:0003878]---[GO:0016829	ATP binding]---[catalytic activity]---[ATP citrate synthase activity]---[lyase activity	GO:0009346]---[GO:0005829	citrate lyase complex]---[cytosol	sp|Q9SGY2|ACLA1_ARATH	AT1G10670.4	#N/A	3mwe_A	gi|502087676|ref|XP_004488607.1|	XP_004488607.1	XP_004488607	1.16e-126	ATP-citrate synthase alpha chain protein 2-like	LOC101501008	Cicer arietinum (Chickpea) (Garbanzo)
TRINITY_DN11191_c0_g1	Up-Regulated	0.0102608	3.46834	0.927812	1	1947	45.5573	439	448	573	487	Scarecrow-like protein 23	Arabidopsis thaliana	-	-	-	-	-	Phaseoleae TaxID 163735	GO:0006355]---[GO:0006351	regulation of transcription, DNA-dependent]---[transcription, DNA-dependent	-	-	-	-	sp|Q9FHZ1|SCL23_ARATH	AT5G41920.1	XP_004505671	5b3h_D	gi|502144367|ref|XP_004505671.1|	XP_004505671.1	XP_004505671	0	scarecrow-like protein 23	LOC101513824	Cicer arietinum (Chickpea) (Garbanzo)
TRINITY_DN11207_c0_g1	Up-Regulated	0.16056	-2.74328	1	1	542	38.0074	94	112	160	176	-	-	-	-	-	-	-	-	-	-	-	-	-	-	sp|B8UU78|ELP_ACRMI	#N/A	MEDTR3G098370.1	#N/A	gi|357454229|ref|XP_003597395.1|	XP_003597395.1	XP_003597395	0.002	Uncharacterized protein	MTR_2g097660	Medicago truncatula (Barrel medic) (Medicago tribuloides)
TRINITY_DN11212_c0_g2	Up-Regulated	0.0135421	-2.5843	1	1	533	37.7111	108	93	181	151	-	-	-	-	-	-	-	-	-	-	-	-	-	-	sp|A8LL46|ARLY_DINSH	AT5G13710.2	Bna017754	#N/A	gi|593098182|ref|XP_007131416.1|	XP_007131416.1	XP_007131416	1.7	Methyltransferase (EC 2.1.1.-)	PHAVU_011G011800g	Phaseolus vulgaris (Kidney bean) (French bean)
TRINITY_DN11224_c0_g1	Up-Regulated	0.0756469	2.82326	0.180174	1	2862	37.3515	554	515	687	1106	-	-	-	-	-	-	-	Cicer arietinum TaxID 3827	-	-	-	-	-	-	#N/A	AT4G02715.1	#N/A	#N/A	gi|502109624|ref|XP_004493688.1|	XP_004493688.1	XP_004493688	9.15e-68	uncharacterized protein LOC101511204	LOC101511204	Cicer arietinum (Chickpea) (Garbanzo)
TRINITY_DN11224_c0_g2	Down-Regulated	-0.00942077	6.20899	0.703232	1	2775	37.4414	536	503	669	1067	-	-	-	-	-	-	-	Cicer arietinum TaxID 3827	-	-	-	-	-	-	#N/A	AT4G02715.1	#N/A	#N/A	gi|502109624|ref|XP_004493688.1|	XP_004493688.1	XP_004493688	8.06e-68	uncharacterized protein LOC101511204	LOC101511204	Cicer arietinum (Chickpea) (Garbanzo)
TRINITY_DN11227_c0_g1	Up-Regulated	0.0293062	2.25391	0.926122	1	1211	34.0215	164	248	420	379	-	-	-	-	-	-	-	Lupinus angustifolius TaxID 3871	-	-	-	-	-	-	#N/A	AT1G16850.1	#N/A	#N/A	gi|502149507|ref|XP_004507555.1|	XP_004507555.1	XP_004507555	1.85e-17	uncharacterized protein LOC101512441 isoform X2	LOC101512441	Cicer arietinum (Chickpea) (Garbanzo)
TRINITY_DN11227_c0_g2	Down-Regulated	-0.0278006	4.11981	0.426252	1	1108	34.4765	155	227	376	350	-	-	-	-	-	-	-	Medicago truncatula TaxID 3880	-	-	-	-	GO:0016021	integral to membrane	#N/A	AT5G64820.1	411646	#N/A	gi|502149507|ref|XP_004507555.1|	XP_004507555.1	XP_004507555	1.11e-28	uncharacterized protein LOC101512441 isoform X2	LOC101512441	Cicer arietinum (Chickpea) (Garbanzo)
TRINITY_DN11239_c0_g1	Up-Regulated	0.00301148	5.22531	1	1	1947	39.9076	418	359	572	598	Sulfoquinovosyl transferase SQD2	Arabidopsis thaliana	-	-	Glycolipid biosynthesis	-	-	Cicer arietinum TaxID 3827	GO:0016036]---[GO:0009247]---[GO:0046506	cellular response to phosphate starvation]---[glycolipid biosynthetic process]---[sulfolipid biosynthetic process	GO:0008194	UDP-glycosyltransferase activity	GO:0009507]---[GO:0009941]---[GO:0031969]---[GO:0016021]---[GO:0009536	chloroplast]---[chloroplast envelope]---[chloroplast membrane]---[integral to membrane]---[plastid	sp|Q8S4F6|SQD2_ARATH	AT5G01220.1	ObartAA03S_FGP3953	2jjm_L	gi|502147438|ref|XP_004506782.1|	XP_004506782.1	XP_004506782	0	sulfoquinovosyl transferase SQD2	LOC101492791	Cicer arietinum (Chickpea) (Garbanzo)
TRINITY_DN11253_c0_g1	Up-Regulated	0.0618672	2.08952	0.405748	1	947	43.5058	179	233	272	263	-	-	-	-	-	-	-	Medicago truncatula TaxID 3880	GO:0006260	DNA replication	GO:0003677	DNA binding	-	-	sp|A6QS12|PFF1_AJECN	#N/A	Cla007815	#N/A	gi|357467569|ref|XP_003604069.1|	XP_003604069.1	XP_003604069	8.32e-100	Replication factor C subunit, putative	MTR_3g118160	Medicago truncatula (Barrel medic) (Medicago tribuloides)
TRINITY_DN11258_c0_g1	Down-Regulated	-0.564492	-2.07029	0.423951	1	617	39.06	119	122	155	221	-	-	-	-	-	-	-	-	-	-	-	-	-	-	sp|A8F8Q8|SYT_PSELT	AT3G02920.1	Bra017451	#N/A	gi|255569339|ref|XP_002525637.1|	XP_002525637.1	XP_002525637	2.8	ATP-binding cassette transporter, putative (EC 3.6.3.28)	RCOM_0612210	Ricinus communis (Castor bean)
TRINITY_DN11272_c0_g1	Up-Regulated	0.16056	-2.74328	1	1	591	35.0254	100	107	200	184	-	-	-	-	-	-	-	-	-	-	-	-	-	-	#N/A	AT1G65110.1	MA_15000g0010	#N/A	gi|357489931|ref|XP_003615253.1|	XP_003615253.1	XP_003615253	0.44	#N/A	#N/A	#N/A
TRINITY_DN11291_c0_g1	Down-Regulated	-0.00922859	6.0263	0.697896	1	3302	40.7026	653	691	992	966	Beta-adaptin-like protein C	Arabidopsis thaliana	-	-	-	-	-	Papilionoideae TaxID 3814	GO:0006886]---[GO:0016192	intracellular protein transport]---[vesicle-mediated transport	GO:0008565	protein transporter activity	GO:0030131]---[GO:0030665]---[GO:0005794]---[GO:0005886]---[GO:0009506	clathrin adaptor complex]---[clathrin coated vesicle membrane]---[Golgi apparatus]---[plasma membrane]---[plasmodesma	sp|O81742|APBLC_ARATH	AT4G23460.1	orange1.1g047949m	4uqi_B	gi|357474047|ref|XP_003607308.1|	XP_003607308.1	XP_003607308	0	Beta-adaptin-like protein	MTR_4g076210	Medicago truncatula (Barrel medic) (Medicago tribuloides)
TRINITY_DN1131_c0_g1	Down-Regulated	-0.132515	-1.73973	1	1	660	33.9394	106	118	240	196	-	-	-	-	-	-	-	-	-	-	-	-	-	-	sp|P93231|VPS41_SOLLC	AT1G08190.1	#N/A	2p87_A	gi|356539325|ref|XP_003538149.1|	XP_003538149.1	XP_003538149	0.033	Uncharacterized protein	LOC100804340 GLYMA_11G191000	Glycine max (Soybean) (Glycine hispida)
TRINITY_DN11317_c0_g1	Up-Regulated	0.218092	-0.00464515	0.123857	1	2650	40.7547	591	489	763	807	-	-	-	-	-	-	-	Cicer arietinum TaxID 3827	-	-	-	-	-	-	sp|B2JE25|KDPC_PARP8	AT1G14710.2	MA_10426407g0020	#N/A	gi|502164744|ref|XP_004513242.1|	XP_004513242.1	XP_004513242	0	uncharacterized protein LOC101506929 isoform X1	LOC101506929	Cicer arietinum (Chickpea) (Garbanzo)
TRINITY_DN11317_c0_g2	Up-Regulated	0.00262548	3.65807	0.954989	1	2553	41.4414	580	478	747	748	-	-	-	-	-	-	-	Cicer arietinum TaxID 3827	-	-	-	-	-	-	sp|B2JE25|KDPC_PARP8	AT1G14710.2	MA_10426407g0020	#N/A	gi|502164744|ref|XP_004513242.1|	XP_004513242.1	XP_004513242	0	uncharacterized protein LOC101506929 isoform X1	LOC101506929	Cicer arietinum (Chickpea) (Garbanzo)
TRINITY_DN11333_c0_g1	Up-Regulated	0.00712648	2.92774	0.941833	1	1392	36.8534	236	277	456	423	-	-	-	-	-	-	-	Medicago truncatula TaxID 3880	-	-	-	-	-	-	#N/A	AT4G29400.1	MDP0000190783	#N/A	gi|357515905|ref|XP_003628241.1|	XP_003628241.1	XP_003628241	0	Oxidoreductase/transition metal ion-binding protein	MTR_8g046180	Medicago truncatula (Barrel medic) (Medicago tribuloides)
TRINITY_DN11336_c0_g1	Up-Regulated	0.0294494	0.147984	0.920412	1	599	34.5576	120	87	202	190	Protein GLUTAMINE DUMPER 1	Arabidopsis thaliana	-	-	-	-	-	Medicago truncatula TaxID 3880	-	-	-	-	GO:0016021	integral to membrane	sp|O81775|GDU1_ARATH	AT4G31730.1	GSMUA_Achr4P10060_001	2qby_B	gi|502102114|ref|XP_004491972.1|	XP_004491972.1	XP_004491972	8.61e-39	#N/A	#N/A	#N/A
TRINITY_DN11341_c0_g1	Down-Regulated	-0.197584	-2.06968	0.790528	1	513	37.037	105	85	133	190	-	-	-	-	-	-	-	-	-	-	-	-	-	-	#N/A	AT3G49020.1	EMT14634	#N/A	#N/A	#N/A	#N/A	#N/A	#N/A	#N/A	#N/A
TRINITY_DN1137_c0_g1	Down-Regulated	-0.183386	-0.795746	0.882997	1	731	31.6005	108	123	201	299	-	-	-	-	-	-	-	-	-	-	-	-	-	-	sp|P21442|VINT_BPHC1	AT4G36180.1	#N/A	#N/A	gi|502094304|ref|XP_004490186.1|	XP_004490186.1	XP_004490186	0.007	#N/A	#N/A	#N/A
TRINITY_DN11390_c0_g1	Down-Regulated	-0.183389	-0.765445	0.568175	1	618	36.0841	124	99	194	201	-	-	-	-	-	-	-	-	-	-	-	-	-	-	sp|F4JVN6|TPPII_ARATH	AT4G20850.1	#N/A	#N/A	gi|502095532|ref|XP_004490476.1|	XP_004490476.1	XP_004490476	0.005	#N/A	#N/A	#N/A
TRINITY_DN11403_c0_g1	Down-Regulated	-0.132515	-1.73973	1	1	557	32.8546	72	111	217	157	-	-	-	-	-	-	-	-	-	-	-	-	-	-	sp|Q5ACV9|SOD6_CANAL	AT5G54310.1	#N/A	#N/A	gi|593698332|ref|XP_007149639.1|	XP_007149639.1	XP_007149639	0.048	Uncharacterized protein	PHAVU_005G086400g	Phaseolus vulgaris (Kidney bean) (French bean)
TRINITY_DN11408_c0_g1	Down-Regulated	-0.0619324	-1.03327	0.74926	1	789	32.4461	152	104	340	193	-	-	-	-	-	-	-	-	-	-	-	-	-	-	sp|Q6ZF89|CSLF1_ORYSJ	AT5G06860.1	#N/A	#N/A	#N/A	#N/A	#N/A	#N/A	#N/A	#N/A	#N/A
TRINITY_DN11432_c0_g1	Up-Regulated	0.0476522	2.85662	0.502105	1	888	31.0811	146	130	305	307	-	-	-	-	-	-	-	Medicago truncatula TaxID 3880	-	-	-	-	GO:0016021	integral to membrane	sp|Q06277|IBPA_HISS2	AT5G50710.1	Can010664	#N/A	gi|502139356|ref|XP_004503737.1|	XP_004503737.1	XP_004503737	4.53e-60	uncharacterized protein LOC101506441	LOC101506441	Cicer arietinum (Chickpea) (Garbanzo)
TRINITY_DN11432_c0_g2	Down-Regulated	-0.0624627	-0.245333	0.63046	1	667	30.5847	121	83	248	215	-	-	-	-	-	-	-	Medicago truncatula TaxID 3880	-	-	-	-	GO:0016021	integral to membrane	sp|Q06FP6|TI214_PELHO	AT5G50710.1	Can010664	#N/A	gi|502139356|ref|XP_004503737.1|	XP_004503737.1	XP_004503737	1.73e-26	uncharacterized protein LOC101506441	LOC101506441	Cicer arietinum (Chickpea) (Garbanzo)
TRINITY_DN11454_c0_g1	Down-Regulated	-0.385677	-1.81623	0.647607	1	695	33.8129	112	123	257	203	-	-	-	-	-	-	-	-	-	-	-	-	-	-	#N/A	AT3G10130.1	#N/A	#N/A	#N/A	#N/A	#N/A	#N/A	#N/A	#N/A	#N/A
TRINITY_DN11463_c0_g1	Up-Regulated	0.121172	-1.16084	0.864167	1	851	38.8954	167	164	228	292	-	-	-	-	-	-	-	-	-	-	-	-	-	-	sp|Q4V7Q8|TM220_XENLA	AT2G41451.1	Lus10011687	#N/A	gi|502130142|ref|XP_004500545.1|	XP_004500545.1	XP_004500545	0.94	#N/A	#N/A	#N/A
TRINITY_DN11472_c0_g1	Down-Regulated	-0.010251	5.17633	0.670526	1	4654	38.8698	843	966	1549	1296	Protein GPR107	Mus musculus	-	-	-	-	-	Medicago truncatula TaxID 3880	-	-	-	-	GO:0005768]---[GO:0016021]---[GO:0005802	endosome]---[integral to membrane]---[trans-Golgi network	sp|Q8BUV8|GP107_MOUSE	AT5G42090.1	Eucgr.A01053.1	#N/A	gi|502134274|ref|XP_004502059.1|	XP_004502059.1	XP_004502059	0	protein GPR107	LOC101510062	Cicer arietinum (Chickpea) (Garbanzo)
TRINITY_DN11523_c0_g1	Up-Regulated	0.0202088	2.51643	0.80041	1	1210	37.2727	145	306	400	359	VQ motif-containing protein 4	Arabidopsis thaliana	-	-	-	-	-	Medicago truncatula TaxID 3880	-	-	-	-	-	-	sp|Q5M750|VQ4_ARATH	AT1G28280.2	Gorai.008G225800.1	#N/A	gi|502088086|ref|XP_004488727.1|	XP_004488727.1	XP_004488727	1.37e-70	VQ motif-containing protein 4	LOC101494729	Cicer arietinum (Chickpea) (Garbanzo)
TRINITY_DN11525_c0_g1	Down-Regulated	-0.355873	-2.66166	1	1	506	36.5613	108	77	181	140	-	-	-	-	-	-	-	Glycine soja TaxID 3848	-	-	GO:0052923]---[GO:0003676]---[GO:0050347	all-trans-nonaprenyl-diphosphate synthase (geranyl-diphosphate specific) activity]---[nucleic acid binding]---[trans-octaprenyltranstransferase activity	-	-	sp|P92519|M810_ARATH	ATMG00810.1	EMT02183	3kre_A	gi|571447787|ref|XP_006577547.1|	XP_006577547.1	XP_006577547	5.79e-09	#N/A	#N/A	#N/A
TRINITY_DN11526_c0_g1	Down-Regulated	-0.0065029	3.38072	0.975172	1	874	35.2403	150	158	265	301	Non-specific lipid-transfer protein 2	Prunus armeniaca	-	-	-	-	-	Papilionoideae TaxID 3814	GO:0006869	lipid transport	-	-	-	-	sp|P82353|NLTP2_PRUAR	AT3G18280.1	PK08522.1	1l6h_A	gi|357500235|ref|XP_003620406.1|	XP_003620406.1	XP_003620406	4.09e-51	Chitinase / Hevein / PR-4 / Wheatwin2 (Putative uncharacterized protein)	MTR_6g082480	Medicago truncatula (Barrel medic) (Medicago tribuloides)
TRINITY_DN11532_c0_g1	Down-Regulated	-0.0100781	1.86355	1	1	1175	42.1277	222	273	304	376	-	-	-	-	-	-	-	Cicer arietinum TaxID 3827	-	-	-	-	-	-	sp|B8D7A3|TRUA_BUCAT	AT3G51580.1	#N/A	#N/A	gi|502104494|ref|XP_004492558.1|	XP_004492558.1	XP_004492558	1.1e-110	uncharacterized protein LOC101497036 isoform X1	LOC101497036	Cicer arietinum (Chickpea) (Garbanzo)
TRINITY_DN11537_c0_g1	Down-Regulated	-0.0579013	0.861631	0.878503	1	613	34.9103	97	117	191	208	-	-	-	-	-	-	-	-	-	-	-	-	-	-	sp|P25890|CATA_PEA	AT1G20620.5	Pp1s187_47V6.1	#N/A	gi|350537883|ref|NP_001234827.1|	NP_001234827.1	NP_001234827	0.043	Catalase isozyme 1 (EC 1.11.1.6)	CAT1	Solanum lycopersicum (Tomato) (Lycopersicon esculentum)
TRINITY_DN1156_c0_g1	Up-Regulated	0.0270782	-0.502225	1	1	967	35.2637	161	180	348	278	-	-	-	-	-	-	-	-	-	-	-	-	-	-	sp|P35602|AP1M_CAEEL	AT1G60780.1	#N/A	4en2_A	gi|255573987|ref|XP_002527911.1|	XP_002527911.1	XP_002527911	0.087	#N/A	#N/A	#N/A
TRINITY_DN11568_c0_g1	Up-Regulated	0.0137557	2.62301	0.935208	1	838	43.1981	195	167	299	177	-	-	-	-	-	-	-	-	-	-	-	-	-	-	#N/A	#N/A	#N/A	#N/A	gi|460378721|ref|XP_004235117.1|	XP_004235117.1	XP_004235117	7	#N/A	#N/A	#N/A
TRINITY_DN11572_c0_g1	Down-Regulated	-0.0721244	-2.44054	1	1	548	33.0292	89	92	215	152	-	-	-	-	-	-	-	-	-	-	-	-	-	-	sp|Q940Y3|ARID3_ARATH	AT2G17410.2	#N/A	#N/A	gi|595813693|ref|XP_007203620.1|	XP_007203620.1	XP_007203620	0.009	Uncharacterized protein	PRUPE_ppa003469mg	Prunus persica (Peach) (Amygdalus persica)
TRINITY_DN11575_c0_g1	Down-Regulated	-0.128306	-2.29886	1	1	603	36.1526	98	120	161	224	-	-	-	-	-	-	-	-	-	-	-	-	-	-	sp|P30181|TOP1A_ARATH	AT5G55300.3	GRMZM2G459156_P01	#N/A	gi|357467031|ref|XP_003603800.1|	XP_003603800.1	XP_003603800	0.012	#N/A	#N/A	#N/A
TRINITY_DN11582_c0_g1	Up-Regulated	0.119182	-0.751672	0.665468	1	666	34.985	79	154	215	218	-	-	-	-	-	-	-	-	-	-	-	-	-	-	sp|Q8ESU3|TRPF_OCEIH	#N/A	#N/A	#N/A	gi|297792145|ref|XP_002863957.1|	XP_002863957.1	XP_002863957	1.8	Putative uncharacterized protein	ARALYDRAFT_917873	Arabidopsis lyrata subsp. lyrata (Lyre-leaved rock-cress)
TRINITY_DN11593_c0_g2	Up-Regulated	0.0102326	3.92686	0.759007	1	1741	39.058	351	329	545	516	DNA-directed RNA polymerase I subunit rpa49	Schizosaccharomyces pombe (strain 972 / ATCC 24843)	-	-	-	-	-	Medicago truncatula TaxID 3880	GO:0006351	transcription, DNA-dependent	GO:0003677]---[GO:0003899	DNA binding]---[DNA-directed RNA polymerase activity	GO:0005634	nucleus	sp|O14086|RPA49_SCHPO	AT3G13940.1	27791.m000083	#N/A	gi|357511101|ref|XP_003625839.1|	XP_003625839.1	XP_003625839	0	#N/A	#N/A	#N/A
TRINITY_DN11599_c0_g1	Up-Regulated	0.149442	-1.22833	0.584666	1	689	29.1727	118	83	213	275	-	-	-	-	-	-	-	-	-	-	-	-	-	-	#N/A	AT2G27170.2	#N/A	#N/A	gi|356501306|ref|XP_003519466.1|	XP_003519466.1	XP_003519466	8.93e-05	#N/A	#N/A	#N/A
TRINITY_DN11608_c0_g1	Up-Regulated	0.0677955	-1.40396	1	1	500	28.6	59	84	189	168	-	-	-	-	-	-	-	-	-	-	-	-	-	-	#N/A	AT3G18750.2	MEDTR1G135030.1	#N/A	#N/A	#N/A	#N/A	#N/A	#N/A	#N/A	#N/A
TRINITY_DN11613_c0_g1	Down-Regulated	-0.011455	6.92793	0.765481	1	1187	39.4271	260	208	323	396	Chlorophyll a-b binding protein 13 chloroplastic	Solanum lycopersicum	-	-	-	-	-	Mesangiospermae TaxID 1437183	GO:0009768]---[GO:0018298]---[GO:0009416	photosynthesis, light harvesting in photosystem I]---[protein-chromophore linkage]---[response to light stimulus	GO:0016168]---[GO:0046872]---[GO:0031409	chlorophyll binding]---[metal ion binding]---[pigment binding	GO:0009941]---[GO:0009535]---[GO:0016021]---[GO:0009522]---[GO:0009523]---[GO:0010287	chloroplast envelope]---[chloroplast thylakoid membrane]---[integral to membrane]---[photosystem I]---[photosystem II]---[plastoglobule	sp|P27489|CB23_SOLLC	AT5G54270.1	NNU_000849-RA	3jcu_y	gi|357452427|ref|XP_003596490.1|	XP_003596490.1	XP_003596490	0	Chlorophyll a-b binding protein, chloroplastic	MTR_2g081090	Medicago truncatula (Barrel medic) (Medicago tribuloides)
TRINITY_DN11613_c0_g2	Up-Regulated	0.00295254	9.34588	0.702121	1	1187	39.2586	257	209	324	397	Chlorophyll a-b binding protein 13 chloroplastic	Solanum lycopersicum	-	-	-	-	-	Mesangiospermae TaxID 1437183	GO:0009768]---[GO:0018298]---[GO:0009416	photosynthesis, light harvesting in photosystem I]---[protein-chromophore linkage]---[response to light stimulus	GO:0016168]---[GO:0046872]---[GO:0031409	chlorophyll binding]---[metal ion binding]---[pigment binding	GO:0009941]---[GO:0009535]---[GO:0016021]---[GO:0009522]---[GO:0009523]---[GO:0010287	chloroplast envelope]---[chloroplast thylakoid membrane]---[integral to membrane]---[photosystem I]---[photosystem II]---[plastoglobule	sp|P27489|CB23_SOLLC	AT5G54270.1	NNU_000849-RA	3jcu_y	gi|357452427|ref|XP_003596490.1|	XP_003596490.1	XP_003596490	0	Chlorophyll a-b binding protein, chloroplastic	MTR_2g081090	Medicago truncatula (Barrel medic) (Medicago tribuloides)
TRINITY_DN11617_c0_g1	Down-Regulated	-0.0319202	4.47953	0.41501	1	2214	39.3406	481	390	590	753	Metal transporter Nramp3	Arabidopsis thaliana	-	-	-	-	-	Papilionoideae TaxID 3814	GO:0042742]---[GO:0055072]---[GO:0006828]---[GO:2000379]---[GO:0009617]---[GO:0010043	defense response to bacterium]---[iron ion homeostasis]---[manganese ion transport]---[positive regulation of reactive oxygen species metabolic process]---[response to bacterium]---[response to zinc ion	GO:0005215	transporter activity	GO:0005794]---[GO:0016021]---[GO:0009506]---[GO:0005774]---[GO:0005773	Golgi apparatus]---[integral to membrane]---[plasmodesma]---[vacuolar membrane]---[vacuole	sp|Q9SNV9|NRAM3_ARATH	AT2G23150.1	#N/A	5m94_C	gi|357482723|ref|XP_003611648.1|	XP_003611648.1	XP_003611648	0	Metal transporter Nramp3 protein	MTR_5g016270	Medicago truncatula (Barrel medic) (Medicago tribuloides)
TRINITY_DN11651_c0_g1	Down-Regulated	-0.00593837	4.52409	0.960725	1	856	37.5	147	174	258	277	50S ribosomal protein L24 chloroplastic	Pisum sativum	-	-	-	-	-	Pisum sativum TaxID 3888	GO:0006412	translation	GO:0019843]---[GO:0003735	rRNA binding]---[structural constituent of ribosome	GO:0009507]---[GO:0005840	chloroplast]---[ribosome	sp|P11893|RK24_PEA	AT5G54600.1	Ahy019327	5mmm_V	gi|357452635|ref|XP_003596594.1|	XP_003596594.1	XP_003596594	1.34e-98	50S ribosomal L24-like protein	MTR_2g082410	Medicago truncatula (Barrel medic) (Medicago tribuloides)
TRINITY_DN1166_c0_g1	Up-Regulated	0.00784341	6.51737	0.551599	1	1429	40.4479	272	306	386	465	Naringenin 2-oxoglutarate 3-dioxygenase (Fragment)	Petunia hybrida	1.14.11.9	Flavanone 3-dioxygenase.	Secondary metabolite biosynthesis	flavonoid biosynthesis	-	Papilionoideae TaxID 3814	GO:0009813	flavonoid biosynthetic process	GO:0031418]---[GO:0046872]---[GO:0045486	L-ascorbic acid binding]---[metal ion binding]---[naringenin 3-dioxygenase activity	-	-	sp|Q07353|FL3H_PETHY	AT3G51240.1	Bra001729	4xae_B	gi|357518069|ref|XP_003629323.1|	XP_003629323.1	XP_003629323	0	Flavanone-3-hydroxylase (EC 1.14.11.9) (Naringenin 3-dioxygenase (Flavanone-3-hydroxylase))	MTR_8g075890	Medicago truncatula (Barrel medic) (Medicago tribuloides)
TRINITY_DN11668_c0_g1	Up-Regulated	0.0156609	4.97782	0.575523	1	2161	38.4544	449	382	597	733	E3 ubiquitin-protein ligase SP1	Arabidopsis thaliana	2.3.2.27	RING-type E3 ubiquitin transferase.	Protein modification	protein ubiquitination	-	Cicer arietinum TaxID 3827	-	-	GO:0016874	ligase activity	-	-	sp|Q8L7N4|SP1_ARATH	AT1G63900.1	EuGene.0900010172	2yho_G	gi|502118042|ref|XP_004496072.1|	XP_004496072.1	XP_004496072	0	mitochondrial ubiquitin ligase activator of NFKB 1	LOC101507390	Cicer arietinum (Chickpea) (Garbanzo)
TRINITY_DN11671_c0_g2	Up-Regulated	0.176017	-2.07969	0.774414	1	532	33.4586	92	86	201	153	-	-	-	-	-	-	-	-	-	-	-	-	-	-	sp|Q9FJW4|NDUS4_ARATH	AT5G67590.1	Cucsa.038810.1	5gup_J	gi|168031503|ref|XP_001768260.1|	XP_001768260.1	XP_001768260	0.000503	Predicted protein (Fragment)	PHYPADRAFT_18919	Physcomitrella patens subsp. patens (Moss)
TRINITY_DN11685_c0_g1	Up-Regulated	0.180996	-1.27676	0.855536	1	668	39.6707	94	171	223	180	Phosphatidylinositol 4-kinase gamma 4	Arabidopsis thaliana	2.7.1.67	1-phosphatidylinositol 4-kinase.	-	-	-	Medicago truncatula TaxID 3880	-	-	GO:0016301	kinase activity	-	-	sp|Q9ZPY9|P4KG4_ARATH	AT2G46500.3	MDP0000263713	1bt0_A	gi|502136318|ref|XP_004502643.1|	XP_004502643.1	XP_004502643	1.18e-69	phosphatidylinositol 4-kinase gamma 3	LOC101508567	Cicer arietinum (Chickpea) (Garbanzo)
TRINITY_DN11688_c0_g1	Down-Regulated	-0.305684	-1.33014	0.584666	1	802	32.6683	114	148	250	290	-	-	-	-	-	-	-	Cajanus cajan TaxID 3821	GO:0015074	DNA integration	GO:0003676]---[GO:0008270	nucleic acid binding]---[zinc ion binding	-	-	sp|P10978|POLX_TOBAC	AT3G20980.1	Jcr4S16185.10	2x74_F	gi|590667544|ref|XP_007037251.1|	XP_007037251.1	XP_007037251	3.54e-44	#N/A	#N/A	#N/A
TRINITY_DN117_c0_g1	Up-Regulated	0.0144772	-1.79281	1	1	700	37.7143	142	122	193	243	Uncharacterized mitochondrial protein AtMg00820	Arabidopsis thaliana	-	-	-	-	-	Phaseolus vulgaris TaxID 3885	GO:0015074	DNA integration	GO:0003676	nucleic acid binding	-	-	sp|P92520|M820_ARATH	ATMG00820.1	Jcr4S05030.40	#N/A	gi|571468467|ref|XP_006584292.1|	XP_006584292.1	XP_006584292	2.04e-17	#N/A	#N/A	#N/A
TRINITY_DN1170_c0_g1	Down-Regulated	-0.00634073	0.207392	0.922686	1	767	32.8553	109	143	260	255	Protein SODIUM POTASSIUM ROOT DEFECTIVE 1	Arabidopsis thaliana	-	-	-	-	-	Medicago truncatula TaxID 3880	GO:0030001	metal ion transport	GO:0046872	metal ion binding	-	-	sp|Q8LDS4|NAKR1_ARATH	AT3G24450.1	Scf00007.g1310.t1	1osd_B	gi|357500407|ref|XP_003620492.1|	XP_003620492.1	XP_003620492	1.01e-82	Heavy metal transport/detoxification superfamily protein	MTR_6g086020	Medicago truncatula (Barrel medic) (Medicago tribuloides)
TRINITY_DN11706_c0_g1	Up-Regulated	0.176016	-2.06873	1	1	652	34.6626	129	97	242	184	-	-	-	-	-	-	-	-	-	-	-	-	-	-	sp|Q6YPG5|NOS_ORYSJ	AT3G47450.1	MDP0000405669	#N/A	gi|356543000|ref|XP_003539951.1|	XP_003539951.1	XP_003539951	0.005	Uncharacterized protein	LOC100781340 GLYMA_12G012400	Glycine max (Soybean) (Glycine hispida)
TRINITY_DN1171_c0_g1	Down-Regulated	-0.128306	-2.29886	1	1	646	34.2105	96	125	256	169	-	-	-	-	-	-	-	-	-	-	-	-	-	-	sp|Q2HIW2|MAPR4_ARATH	AT4G14965.1	#N/A	#N/A	gi|595942074|ref|XP_007215895.1|	XP_007215895.1	XP_007215895	0.081	Uncharacterized protein	PRUPE_ppa010670mg	Prunus persica (Peach) (Amygdalus persica)
TRINITY_DN1171_c0_g2	Up-Regulated	0.362822	-1.88146	0.607239	1	651	34.5622	96	129	257	169	-	-	-	-	-	-	-	-	-	-	-	-	-	-	sp|Q2HIW2|MAPR4_ARATH	AT4G14965.1	#N/A	#N/A	gi|595942074|ref|XP_007215895.1|	XP_007215895.1	XP_007215895	0.083	Uncharacterized protein	PRUPE_ppa010670mg	Prunus persica (Peach) (Amygdalus persica)
TRINITY_DN11713_c0_g1	Up-Regulated	0.0993654	3.05191	0.210651	1	1695	40.59	324	364	489	518	-	-	-	-	-	-	-	Papilionoideae TaxID 3814	-	-	GO:0008270	zinc ion binding	-	-	sp|Q9M2V1|NCA1_ARATH	AT3G54360.1	OpuncBB_FGP0026	2h0d_A	gi|502179902|ref|XP_004516522.1|	XP_004516522.1	XP_004516522	0	uncharacterized protein LOC101498396	LOC101498396	Cicer arietinum (Chickpea) (Garbanzo)
TRINITY_DN11713_c0_g2	Down-Regulated	-0.0599489	4.36054	0.136578	1	1914	39.1327	345	404	573	592	-	-	-	-	-	-	-	Papilionoideae TaxID 3814	-	-	GO:0008270	zinc ion binding	-	-	sp|Q9M2V1|NCA1_ARATH	AT3G54360.1	OpuncBB_FGP0026	2h0d_A	gi|502179902|ref|XP_004516522.1|	XP_004516522.1	XP_004516522	0	uncharacterized protein LOC101498396	LOC101498396	Cicer arietinum (Chickpea) (Garbanzo)
TRINITY_DN11717_c0_g1	Down-Regulated	-0.00571261	-0.280727	0.906295	1	588	35.2041	105	102	212	169	-	-	-	-	-	-	-	-	-	-	-	-	-	-	sp|Q69XJ4|HMOX1_ORYSJ	AT2G26670.2	Nta002408	#N/A	gi|363808310|ref|NP_001241990.1|	NP_001241990.1	NP_001241990	9.34e-06	Putative uncharacterized protein	0	Glycine max (Soybean) (Glycine hispida)
TRINITY_DN11717_c0_g2	Down-Regulated	-0.0619324	-1.03327	0.74926	1	616	35.3896	106	112	226	172	-	-	-	-	-	-	-	-	-	-	-	-	-	-	sp|Q69XJ4|HMOX1_ORYSJ	AT2G26670.2	Nta002408	#N/A	gi|363808310|ref|NP_001241990.1|	NP_001241990.1	NP_001241990	1.09e-05	Putative uncharacterized protein	0	Glycine max (Soybean) (Glycine hispida)
TRINITY_DN11724_c0_g1	Down-Regulated	-0.017811	4.56518	0.925756	1	999	38.7387	193	194	310	302	Protein translation factor SUI1 homolog	Salix bakko	-	-	-	-	-	Prunus TaxID 3754	-	-	GO:0003743	translation initiation factor activity	-	-	sp|O48650|SUI1_SALBA	AT4G27130.1	PGSC0003DMP400041646	4kzy_l	gi|502171691|ref|XP_004515084.1|	XP_004515084.1	XP_004515084	6.52e-73	protein translation factor SUI1 homolog	LOC101498484	Cicer arietinum (Chickpea) (Garbanzo)
TRINITY_DN11729_c0_g1	Up-Regulated	0.17188	-2.37325	0.726563	1	549	32.4226	87	91	159	212	-	-	-	-	-	-	-	-	-	-	-	-	-	-	#N/A	#N/A	#N/A	#N/A	gi|115450467|ref|NP_001048834.1|	NP_001048834.1	NP_001048834	6.5	#N/A	#N/A	#N/A
TRINITY_DN11732_c0_g1	Down-Regulated	-0.0109877	2.59645	1	1	836	39.3541	200	129	299	208	Non-specific lipid-transfer protein-like protein At5g64080	Arabidopsis thaliana	-	-	-	-	-	Medicago truncatula TaxID 3880	GO:0006869	lipid transport	GO:0008289	lipid binding	-	-	sp|Q8VYI9|NLTL5_ARATH	AT5G64080.2	Bra023440	1t12_A	gi|357490701|ref|XP_003615638.1|	XP_003615638.1	XP_003615638	3.31e-74	Lipid transfer protein	MTR_5g070360	Medicago truncatula (Barrel medic) (Medicago tribuloides)
TRINITY_DN11733_c0_g1	Down-Regulated	-0.132515	-1.72889	0.823803	1	602	29.402	83	94	229	196	-	-	-	-	-	-	-	Vigna radiata var. radiata TaxID 3916	-	-	-	-	-	-	#N/A	#N/A	MEDTR8G068390.1	#N/A	gi|502179730|ref|XP_004516485.1|	XP_004516485.1	XP_004516485	0.000543	uncharacterized protein LOC101509602	LOC101509602	Cicer arietinum (Chickpea) (Garbanzo)
TRINITY_DN11736_c0_g2	Up-Regulated	0.176017	-2.07969	0.774414	1	540	39.8148	89	126	143	182	Succinate dehydrogenase ubiquinone flavoprotein subunit mitochondrial	Oryza sativa subsp. japonica	1.3.5.1	Succinate dehydrogenase (quinone).	Carbohydrate metabolism	tricarboxylic acid cycle	fumarate from succinate (eukaryal route): step 1/1	Sesamum indicum TaxID 4182	-	-	-	-	-	-	sp|Q6ZDY8|SDHA_ORYSJ	AT5G66760.1	#N/A	2wqy_N	gi|356498373|ref|XP_003518027.1|	XP_003518027.1	XP_003518027	1.63e-94	Succinate dehydrogenase [ubiquinone] flavoprotein subunit, mitochondrial (EC 1.3.5.1)	LOC100802169 GLYMA_02G057400	Glycine max (Soybean) (Glycine hispida)
TRINITY_DN11739_c0_g1	Down-Regulated	-0.0904829	-0.944269	0.877615	1	647	33.3849	115	101	232	199	-	-	-	-	-	-	-	Medicago truncatula TaxID 3880	-	-	-	-	-	-	sp|Q7N122|SPEB_PHOLL	AT3G09032.1	PDK_30s777581g001	#N/A	gi|502104031|ref|XP_004492417.1|	XP_004492417.1	XP_004492417	9.36e-24	uncharacterized protein LOC101505087	LOC101505087	Cicer arietinum (Chickpea) (Garbanzo)
TRINITY_DN11745_c0_g1	Down-Regulated	-0.33727	-2.83093	1	1	540	36.2963	87	109	167	177	Autophagy-related protein 18a	Arabidopsis thaliana	-	-	-	-	-	Medicago truncatula TaxID 3880	-	-	-	-	-	-	sp|Q93VB2|AT18A_ARATH	AT3G62770.1	GSVIVT01021303001	#N/A	gi|502114300|ref|XP_004494924.1|	XP_004494924.1	XP_004494924	1e-25	autophagy-related protein 18a-like	LOC101490901	Cicer arietinum (Chickpea) (Garbanzo)
TRINITY_DN11754_c0_g1	Up-Regulated	0.060594	1.01097	0.611696	1	1290	37.4419	235	248	392	415	Chloroplastic lipocalin	Arabidopsis thaliana	-	-	-	-	-	Cicer arietinum TaxID 3827	-	-	-	-	-	-	sp|Q9STS7|CHL_ARATH	AT3G47860.1	AT4G00390.1	5f1e_B	gi|502098985|ref|XP_004491361.1|	XP_004491361.1	XP_004491361	0	uncharacterized protein LOC101490354 isoform X1	LOC101490354	Cicer arietinum (Chickpea) (Garbanzo)
TRINITY_DN11754_c0_g2	Up-Regulated	0.00894001	3.43897	0.649051	1	1217	37.7157	219	240	363	395	Chloroplastic lipocalin	Arabidopsis thaliana	-	-	-	-	-	Cicer arietinum TaxID 3827	-	-	-	-	-	-	sp|Q9STS7|CHL_ARATH	AT3G47860.1	AT4G00390.1	5f1e_B	gi|502098985|ref|XP_004491361.1|	XP_004491361.1	XP_004491361	0	uncharacterized protein LOC101490354 isoform X1	LOC101490354	Cicer arietinum (Chickpea) (Garbanzo)
TRINITY_DN11775_c0_g1	Down-Regulated	-0.376661	-2.2383	0.548829	1	670	39.403	167	97	196	210	-	-	-	-	-	-	-	-	-	-	-	-	-	-	sp|Q4P0S6|LCPS_USTMA	#N/A	#N/A	#N/A	gi|313199678|ref|YP_004021294.1|	YP_004021294.1	YP_004021294	1.5	Hypothetical chloroplast RF2	ycf2	Isoetes flaccida
TRINITY_DN11777_c0_g2	Up-Regulated	0.0984687	-0.496253	0.349685	1	597	28.3082	103	66	252	176	-	-	-	-	-	-	-	-	-	-	-	-	-	-	#N/A	AT1G65770.1	#N/A	#N/A	gi|502150272|ref|XP_004507873.1|	XP_004507873.1	XP_004507873	0.098	Plasma membrane ATPase (EC 3.6.3.6)	LOC101501416	Cicer arietinum (Chickpea) (Garbanzo)
TRINITY_DN11789_c0_g1	Down-Regulated	-0.355874	-2.65045	0.6875	1	584	32.5342	82	108	186	208	-	-	-	-	-	-	-	Cajanus cajan TaxID 3821	-	-	GO:0003676]---[GO:0004523	nucleic acid binding]---[ribonuclease H activity	-	-	#N/A	#N/A	#N/A	#N/A	gi|571530794|ref|XP_006599812.1|	XP_006599812.1	XP_006599812	0.000375	#N/A	#N/A	#N/A
TRINITY_DN11814_c1_g1	Down-Regulated	-0.00482008	5.94469	0.885324	1	2198	40.0819	425	456	656	661	Chlorophyllide a oxygenase chloroplastic	Arabidopsis thaliana	1.14.13.122	Chlorophyllide a oxygenase.	Porphyrin-containing compound metabolism	chlorophyll biosynthesis	-	Papilionoideae TaxID 3814	GO:0015995	chlorophyll biosynthetic process	GO:0051537]---[GO:0010277]---[GO:0005506]---[GO:0016705	2 iron, 2 sulfur cluster binding]---[chlorophyllide a oxygenase [overall] activity]---[iron ion binding]---[oxidoreductase activity, acting on paired donors, with incorporation or reduction of molecular oxygen	GO:0009507]---[GO:0009706]---[GO:0009535]---[GO:0042651	chloroplast]---[chloroplast inner membrane]---[chloroplast thylakoid membrane]---[thylakoid membrane	sp|Q9MBA1|CAO_ARATH	AT1G44446.1	PDK_30s861851g002	3gts_C	gi|502124009|ref|XP_004498345.1|	XP_004498345.1	XP_004498345	0	chlorophyllide a oxygenase, chloroplastic	LOC101515232	Cicer arietinum (Chickpea) (Garbanzo)
TRINITY_DN11824_c0_g1	Up-Regulated	0.0144755	-1.77114	0.823803	1	566	36.0424	119	85	172	190	-	-	-	-	-	-	-	Cicer arietinum TaxID 3827	-	-	-	-	-	-	sp|P51728|LYS_BPHC1	AT1G04650.1	#N/A	4v8s_BQ	gi|502118497|ref|XP_004496296.1|	XP_004496296.1	XP_004496296	5.79e-78	#N/A	#N/A	#N/A
TRINITY_DN1183_c0_g1	Down-Regulated	-0.128306	-2.29886	1	1	557	31.9569	105	73	154	225	-	-	-	-	-	-	-	-	-	-	-	-	-	-	sp|Q0UYL2|ATG9_PHANO	AT4G22230.1	mgv1a000862m	#N/A	gi|297728775|ref|NP_001176751.1|	NP_001176751.1	NP_001176751	5.3	#N/A	#N/A	#N/A
TRINITY_DN11836_c0_g2	Down-Regulated	-0.0275445	-1.17169	0.720101	1	661	36.1573	72	167	241	181	-	-	-	-	-	-	-	-	-	-	-	-	-	-	#N/A	#N/A	Cla018977	#N/A	gi|571528792|ref|XP_006599452.1|	XP_006599452.1	XP_006599452	0.81	Uncharacterized protein	GLYMA_16G158200	Glycine max (Soybean) (Glycine hispida)
TRINITY_DN11838_c0_g1	Down-Regulated	-0.0455742	-1.10712	1	1	706	33.4278	139	97	233	237	-	-	-	-	-	-	-	-	-	-	-	-	-	-	#N/A	AT1G25350.1	#N/A	#N/A	#N/A	#N/A	#N/A	#N/A	#N/A	#N/A	#N/A
TRINITY_DN11839_c0_g1	Up-Regulated	0.0726174	-1.06404	0.607593	1	621	32.3671	104	97	234	186	-	-	-	-	-	-	-	-	-	-	-	-	-	-	sp|P07816|RR19_SOYBN	ATCG00820.1	#N/A	5x8r_s	gi|630716378|ref|YP_009028259.1|	YP_009028259.1	YP_009028259	0.03	30S ribosomal protein S19, chloroplastic	rps19	Licania alba
TRINITY_DN1184_c0_g1	Down-Regulated	-0.0477801	2.15591	0.773645	1	660	38.0303	143	108	229	180	Probable ribosome biogenesis protein RLP24	Arabidopsis thaliana	-	-	-	-	-	Papilionoideae TaxID 3814	-	-	-	-	-	-	sp|O22165|RLP24_ARATH	AT2G44860.2	#N/A	5jcs_t	gi|502083657|ref|XP_004487525.1|	XP_004487525.1	XP_004487525	7.85e-65	probable ribosome biogenesis protein RLP24	LOC101514506	Cicer arietinum (Chickpea) (Garbanzo)
TRINITY_DN11843_c0_g1	Up-Regulated	0.0144763	-1.78201	1	1	619	31.664	90	106	244	179	-	-	-	-	-	-	-	-	-	-	-	-	-	-	#N/A	#N/A	Tp2g18110	#N/A	gi|514764188|ref|XP_004965450.1|	XP_004965450.1	XP_004965450	2.7	#N/A	#N/A	#N/A
TRINITY_DN11862_c0_g2	Up-Regulated	0.0836339	-1.25753	0.711072	1	535	31.7757	100	70	169	196	-	-	-	-	-	-	-	-	-	-	-	-	-	-	sp|Q96RL7|VP13A_HUMAN	AT1G61430.1	#N/A	#N/A	gi|357508581|ref|XP_003624579.1|	XP_003624579.1	XP_003624579	8.8	#N/A	#N/A	#N/A
TRINITY_DN1188_c0_g1	Up-Regulated	0.0203901	3.92634	0.77803	1	1297	39.7841	260	256	387	394	Zinc finger A20 and AN1 domain-containing stress-associated protein 5	Arabidopsis thaliana	-	-	-	-	-	Cicer arietinum TaxID 3827	-	-	-	-	-	-	sp|Q9LHJ8|SAP5_ARATH	AT3G12630.1	Aan006516	1wfl_A	gi|502157980|ref|XP_004510979.1|	XP_004510979.1	XP_004510979	1.05e-61	zinc finger A20 and AN1 domain-containing stress-associated protein 5	LOC101495612	Cicer arietinum (Chickpea) (Garbanzo)
TRINITY_DN11883_c0_g1	Down-Regulated	-0.132515	-1.73973	1	1	552	43.2971	137	102	141	172	-	-	-	-	-	-	-	Cicer arietinum TaxID 3827	-	-	GO:0004519	endonuclease activity	-	-	sp|C5H8J1|EME1B_ARATH	AT2G22140.1	GRMZM2G451031_P01	#N/A	gi|502139961|ref|XP_004503991.1|	XP_004503991.1	XP_004503991	1.45e-72	#N/A	#N/A	#N/A
TRINITY_DN1189_c0_g1	Up-Regulated	0.0198403	2.95736	0.971146	1	1134	36.6843	189	227	372	346	Probable glutathione S-transferase	Glycine max	2.5.1.18	Glutathione transferase.	-	-	-	Cicer arietinum TaxID 3827	-	-	GO:0016740	transferase activity	-	-	sp|P32110|GSTX6_SOYBN	AT3G09270.1	EMS52980	4j2f_A	gi|357505821|ref|XP_003623199.1|	XP_003623199.1	XP_003623199	5.78e-118	Glutathione S-transferase	MTR_7g065630	Medicago truncatula (Barrel medic) (Medicago tribuloides)
TRINITY_DN11890_c0_g1	Down-Regulated	-0.133981	-1.31869	0.720101	1	575	32.1739	82	103	161	229	-	-	-	-	-	-	-	-	-	-	-	-	-	-	sp|Q86Z14|KLOTB_HUMAN	#N/A	Neem_36731_f_1	1fhx_B	gi|586759187|ref|XP_006853955.1|	XP_006853955.1	XP_006853955	2.1	#N/A	#N/A	#N/A
TRINITY_DN11896_c0_g1	Down-Regulated	-0.0169559	4.26214	0.750938	1	793	37.831	180	120	208	285	Mitochondrial import receptor subunit TOM7-1	Arabidopsis thaliana	-	-	-	-	-	Medicago truncatula TaxID 3880	GO:0030150	protein import into mitochondrial matrix	-	-	GO:0016021]---[GO:0005742	integral to membrane]---[mitochondrial outer membrane translocase complex	sp|Q9ASY8|TOM71_ARATH	AT5G41685.1	MDP0000259085	4gmj_F	gi|502138843|ref|XP_004503550.1|	XP_004503550.1	XP_004503550	3.28e-26	mitochondrial import receptor subunit TOM7-1	LOC101503756	Cicer arietinum (Chickpea) (Garbanzo)
TRINITY_DN11896_c1_g1	Down-Regulated	-0.112125	0.356878	0.519497	1	868	35.2535	149	157	257	305	-	-	-	-	-	-	-	-	-	-	-	-	-	-	#N/A	AT3G13050.1	#N/A	#N/A	gi|302835578|ref|XP_002949350.1|	XP_002949350.1	XP_002949350	3.6	Putative uncharacterized protein	VOLCADRAFT_89724	Volvox carteri f. nagariensis
TRINITY_DN11904_c0_g2	Down-Regulated	-0.0253618	1.85255	0.789323	1	635	32.126	114	90	225	206	Heavy metal-associated isoprenylated plant protein 39	Arabidopsis thaliana	-	-	-	-	-	Medicago truncatula TaxID 3880	GO:0030001	metal ion transport	GO:0046872	metal ion binding	-	-	sp|O03982|HIP39_ARATH	AT1G01490.2	Pbr035121.1	#N/A	gi|502181700|ref|XP_004516867.1|	XP_004516867.1	XP_004516867	2.27e-27	uncharacterized protein LOC101510149	LOC101510149	Cicer arietinum (Chickpea) (Garbanzo)
TRINITY_DN11939_c0_g2	Down-Regulated	-0.0112612	2.60099	0.837487	1	1080	37.1296	239	162	336	343	Probable pectate lyase 18	Arabidopsis thaliana	4.2.2.2	Pectate lyase.	Glycan metabolism	pectin degradation	2-dehydro-3-deoxy-D-gluconate from pectin: step 2/5	Lotus japonicus TaxID 34305	GO:0045490	pectin catabolic process	GO:0046872]---[GO:0030570	metal ion binding]---[pectate lyase activity	-	-	sp|Q9C5M8|PLY18_ARATH	AT4G24780.2	Pbr039133.1	1pxz_B	gi|357477247|ref|XP_003608909.1|	XP_003608909.1	XP_003608909	1.18e-60	Pectate lyase (EC 4.2.2.2)	MTR_4g104320	Medicago truncatula (Barrel medic) (Medicago tribuloides)
TRINITY_DN11961_c0_g1	Up-Regulated	0.083633	-1.24711	1	1	502	33.2669	100	67	179	156	-	-	-	-	-	-	-	-	-	-	-	-	-	-	#N/A	#N/A	MDP0000497158	#N/A	gi|357442749|ref|XP_003591652.1|	XP_003591652.1	XP_003591652	2.86e-06	#N/A	#N/A	#N/A
TRINITY_DN11979_c0_g1	Down-Regulated	-0.128305	-2.30993	1	1	610	37.0492	120	106	188	196	Carotenoid cleavage dioxygenase 8 homolog B chloroplastic	Oryza sativa subsp. japonica	1.13.11.69]---[1.13.11.70	Carlactone synthase.]---[All-trans-10 -apo-beta-carotenal 13 14-cleaving dioxygenase.	-	-	-	Papilionoideae TaxID 3814	-	-	GO:0016702]---[GO:0051213	oxidoreductase activity, acting on single donors with incorporation of molecular oxygen, incorporation of two atoms of oxygen]---[dioxygenase activity	-	-	sp|Q8LIY8|CCD8B_ORYSJ	AT4G32810.1	Bra013903	5ulg_B	gi|502131934|ref|XP_004501157.1|	XP_004501157.1	XP_004501157	1.07e-42	carotenoid cleavage dioxygenase 8 homolog B, chloroplastic	LOC101497957	Cicer arietinum (Chickpea) (Garbanzo)
TRINITY_DN1199_c0_g1	Up-Regulated	0.00920652	3.76874	0.725744	1	764	42.0157	137	184	240	203	Plasma membrane ATPase 4	Nicotiana plumbaginifolia	3.6.3.6	Proton-exporting ATPase.	-	-	-	Papilionoideae TaxID 3814	-	-	-	-	GO:0016021	integral to membrane	sp|Q03194|PMA4_NICPL	AT3G42640.1	Lus10040166	5ksd_B	gi|357449355|ref|XP_003594954.1|	XP_003594954.1	XP_003594954	6.63e-154	Plasma membrane ATPase (EC 3.6.3.6)	MTR_2g036650	Medicago truncatula (Barrel medic) (Medicago tribuloides)
TRINITY_DN12_c0_g1	Up-Regulated	0.0173208	3.2675	0.922478	1	1339	41.5982	303	254	408	374	Biotin carboxyl carrier protein of acetyl-CoA carboxylase 1 chloroplastic	Arabidopsis thaliana	-	-	Lipid metabolism	fatty acid biosynthesis	-	Medicago truncatula TaxID 3880	GO:0006633	fatty acid biosynthetic process	GO:0003989	acetyl-CoA carboxylase activity	GO:0009317	acetyl-CoA carboxylase complex	sp|Q42533|BCCP1_ARATH	AT5G16390.1	ppa018718m	2bdo_A	gi|357502253|ref|XP_003621415.1|	XP_003621415.1	XP_003621415	6.87e-114	Biotin carboxyl carrier acetyl-CoA carboxylase	MTR_7g013100	Medicago truncatula (Barrel medic) (Medicago tribuloides)
TRINITY_DN12009_c0_g1	Up-Regulated	0.0144772	-1.79281	1	1	514	40.856	101	109	172	132	-	-	-	-	-	-	-	Cicer arietinum TaxID 3827	-	-	-	-	-	-	sp|Q9LU90|FB188_ARATH	AT3G26010.1	BGIOSGA016602-PA	#N/A	gi|502156846|ref|XP_004510668.1|	XP_004510668.1	XP_004510668	2.76e-62	uncharacterized protein LOC101494013 isoform X2	LOC101494013	Cicer arietinum (Chickpea) (Garbanzo)
TRINITY_DN12011_c0_g1	Down-Regulated	-0.385676	-1.82711	0.81453	1	507	33.3333	106	63	183	155	-	-	-	-	-	-	-	-	-	-	-	-	-	-	sp|Q6CTT6|MED6_KLULA	#N/A	Eucgr.A01232.1	#N/A	#N/A	#N/A	#N/A	#N/A	#N/A	#N/A	#N/A
TRINITY_DN12016_c0_g1	Up-Regulated	0.0677955	-1.40396	1	1	607	36.9028	88	136	248	135	-	-	-	-	-	-	-	Trifolium subterraneum TaxID 3900	-	-	-	-	-	-	sp|P11369|LORF2_MOUSE	AT4G20520.1	LOC_Os12g06010.1	3ddd_A	gi|571570923|ref|XP_006606703.1|	XP_006606703.1	XP_006606703	1.71e-30	#N/A	#N/A	#N/A
TRINITY_DN12032_c0_g1	Down-Regulated	-0.037226	0.141471	0.842384	1	561	37.0766	94	114	164	189	WAT1-related protein At5g45370	Arabidopsis thaliana	-	-	-	-	-	Cicer arietinum TaxID 3827	-	-	-	-	-	-	sp|F4KD68|WTR43_ARATH	AT5G45370.1	GSVIVT01019717001	#N/A	gi|502161870|ref|XP_004512312.1|	XP_004512312.1	XP_004512312	2.44e-59	WAT1-related protein	LOC101512795	Cicer arietinum (Chickpea) (Garbanzo)
TRINITY_DN12035_c0_g1	Down-Regulated	-0.0357986	-2.01708	1	1	523	43.9771	108	122	107	186	-	-	-	-	-	-	-	-	-	-	-	-	-	-	#N/A	AT3G12180.1	#N/A	#N/A	gi|302841615|ref|XP_002952352.1|	XP_002952352.1	XP_002952352	0.72	Dynein heavy chain 5	VOLCADRAFT_62471	Volvox carteri f. nagariensis
TRINITY_DN1206_c0_g1	Up-Regulated	0.0194343	2.75255	0.907337	1	1249	35.6285	243	202	398	406	Ras-related protein RABC1	Arabidopsis thaliana	-	-	-	-	-	Medicago truncatula TaxID 3880	-	-	GO:0005525]---[GO:0003924	GTP binding]---[GTPase activity	-	-	sp|O23657|RABC1_ARATH	AT1G43890.3	mrna29786.1-v1.0-hybrid	1x3s_A	gi|502137038|ref|XP_004502943.1|	XP_004502943.1	XP_004502943	4.14e-136	ras-related protein RABC1-like	LOC101488438	Cicer arietinum (Chickpea) (Garbanzo)
TRINITY_DN12087_c0_g1	Down-Regulated	-0.0143564	3.56843	0.703479	1	874	38.4439	184	152	266	272	Plasma membrane ATPase 4	Nicotiana plumbaginifolia	3.6.3.6	Proton-exporting ATPase.	-	-	-	Vicia faba TaxID 3906	GO:0006754	ATP biosynthetic process	GO:0005524]---[GO:0008553]---[GO:0046872	ATP binding]---[hydrogen-exporting ATPase activity, phosphorylative mechanism]---[metal ion binding	GO:0016021	integral to membrane	sp|Q03194|PMA4_NICPL	AT2G24520.1	Lus10040166	5ksd_B	gi|357479589|ref|XP_003610080.1|	XP_003610080.1	XP_003610080	1.57e-94	Plasma membrane ATPase (EC 3.6.3.6)	MTR_4g127710	Medicago truncatula (Barrel medic) (Medicago tribuloides)
TRINITY_DN12089_c0_g1	Up-Regulated	0.16056	-2.74328	1	1	546	34.7985	96	94	154	202	-	-	-	-	-	-	-	-	-	-	-	-	-	-	#N/A	#N/A	EMT14634	#N/A	gi|357150723|ref|XP_003575554.1|	XP_003575554.1	XP_003575554	7.96e-05	Uncharacterized protein	LOC100821130 BRADI_4g07997	Brachypodium distachyon (Purple false brome) (Trachynia distachya)
TRINITY_DN12090_c0_g1	Up-Regulated	0.0677955	-1.40396	1	1	509	33.9882	108	65	154	182	-	-	-	-	-	-	-	-	-	-	-	-	-	-	#N/A	AT4G24690.1	Glyma04g36620.1	#N/A	gi|357445635|ref|XP_003593095.1|	XP_003593095.1	XP_003593095	0.009	ENSANGP00000004563, related (Partner of Y14-mago protein, putative)	MTR_2g007770 MtrDRAFT_AC157375g22v1	Medicago truncatula (Barrel medic) (Medicago tribuloides)
TRINITY_DN1210_c0_g1	Down-Regulated	-0.0158886	4.35307	0.825772	1	994	36.9215	224	143	338	289	Protein FAM32A	Mus musculus	-	-	-	-	-	Papilionoideae TaxID 3814	-	-	-	-	-	-	sp|Q9CR80|FA32A_MOUSE	AT1G16810.2	#N/A	2vfa_B	gi|571464181|ref|XP_006582984.1|	XP_006582984.1	XP_006582984	1.1e-58	#N/A	#N/A	#N/A
TRINITY_DN12111_c0_g1	Down-Regulated	-0.132515	-1.72889	0.823803	1	718	33.7047	143	99	188	288	-	-	-	-	-	-	-	-	-	-	-	-	-	-	sp|Q9FGI6|NDUS1_ARATH	AT5G37510.1	cassava4.1_024982m	5lnk_3	gi|357460817|ref|XP_003600690.1|	XP_003600690.1	XP_003600690	0.81	NADH-ubiquinone oxidoreductase 75 kDa subunit	MTR_3g065130	Medicago truncatula (Barrel medic) (Medicago tribuloides)
TRINITY_DN12146_c0_g1	Down-Regulated	-0.666157	-2.43005	0.507813	1	643	42.1462	141	130	177	195	-	-	-	-	-	-	-	Glycine max TaxID 3847	-	-	-	-	-	-	sp|F4IFD0|MAIL2_ARATH	AT2G04865.1	XP_004497698	3j7a_Z	gi|571571042|ref|XP_006606745.1|	XP_006606745.1	XP_006606745	1.39e-11	#N/A	#N/A	#N/A
TRINITY_DN1216_c0_g1	Up-Regulated	0.176017	-2.07969	0.774414	1	774	34.1085	151	113	236	274	-	-	-	-	-	-	-	-	-	-	-	-	-	-	sp|Q2GSV2|PAN2_CHAGB	AT2G23340.1	#N/A	#N/A	gi|552810934|ref|XP_005843331.1|	XP_005843331.1	XP_005843331	6.2	Putative uncharacterized protein	CHLNCDRAFT_59287	Chlorella variabilis (Green alga)
TRINITY_DN12183_c0_g1	Down-Regulated	-0.00115569	4.41463	0.936595	1	830	36.506	152	151	279	248	-	-	-	-	-	-	-	Medicago truncatula TaxID 3880	GO:0006886	intracellular protein transport	-	-	GO:0005783]---[GO:0016021	endoplasmic reticulum]---[integral to membrane	sp|Q4R7R2|CBPA5_MACFA	AT1G48440.1	PH01000463G0800	#N/A	gi|357488055|ref|XP_003614315.1|	XP_003614315.1	XP_003614315	7.29e-75	B-cell receptor-associated-like protein	MTR_5g048060	Medicago truncatula (Barrel medic) (Medicago tribuloides)
TRINITY_DN12201_c0_g2	Down-Regulated	-0.355874	-2.65045	0.6875	1	525	30.6667	65	96	131	233	-	-	-	-	-	-	-	-	-	-	-	-	-	-	#N/A	AT2G37840.2	#N/A	#N/A	#N/A	#N/A	#N/A	#N/A	#N/A	#N/A	#N/A
TRINITY_DN12207_c0_g1	Up-Regulated	0.16056	-2.74328	1	1	560	26.7857	82	68	201	209	-	-	-	-	-	-	-	-	-	-	-	-	-	-	sp|A2SY66|VICHY_VICSN	AT5G25980.3	MDP0000249507	4a3y_B	gi|593697188|ref|XP_007149076.1|	XP_007149076.1	XP_007149076	0.00015	Uncharacterized protein	PHAVU_005G039100g	Phaseolus vulgaris (Kidney bean) (French bean)
TRINITY_DN1222_c0_g1	Up-Regulated	0.0144763	-1.78201	1	1	530	34.717	128	56	173	173	-	-	-	-	-	-	-	-	-	-	-	-	-	-	#N/A	AT3G44560.1	#N/A	#N/A	gi|357515439|ref|XP_003628008.1|	XP_003628008.1	XP_003628008	5.32e-05	#N/A	#N/A	#N/A
TRINITY_DN12229_c0_g1	Up-Regulated	0.0956973	-1.11627	0.486852	1	1185	34.5148	209	200	364	412	-	-	-	-	-	-	-	-	-	-	-	-	-	-	sp|A2AFR3|FRPD4_MOUSE	AT1G61760.1	#N/A	3uul_B	#N/A	#N/A	#N/A	#N/A	#N/A	#N/A	#N/A
TRINITY_DN1224_c0_g1	Up-Regulated	0.00997564	5.14716	0.685184	1	2924	40.0137	506	664	887	867	Glyoxysomal fatty acid beta-oxidation multifunctional protein MFP-a	Brassica napus	1.1.1.35]---[4.2.1.17]---[5.1.2.3]---[5.3.3.8	3-hydroxyacyl-CoA dehydrogenase.]---[Enoyl-CoA hydratase.]---[3-hydroxybutyryl-CoA epimerase.]---[Dodecenoyl-CoA isomerase.	Lipid metabolism	fatty acid beta-oxidation	-	Papilionoideae TaxID 3814	GO:0006635	fatty acid beta-oxidation	GO:0018812]---[GO:0003857]---[GO:0008692]---[GO:0004165]---[GO:0004300	3-hydroxyacyl-CoA dehydratase activity]---[3-hydroxyacyl-CoA dehydrogenase activity]---[3-hydroxybutyryl-CoA epimerase activity]---[dodecenoyl-CoA delta-isomerase activity]---[enoyl-CoA hydratase activity	GO:0009514	glyoxysome	sp|O49809|MFPA_BRANA	AT3G06860.1	GSMUA_Achr2P20420_001	2wtb_A	gi|502085090|ref|XP_004487834.1|	XP_004487834.1	XP_004487834	0	peroxisomal fatty acid beta-oxidation multifunctional protein MFP2-like	LOC101509552	Cicer arietinum (Chickpea) (Garbanzo)
TRINITY_DN1224_c0_g2	Down-Regulated	-0.134726	-0.997626	0.532711	1	1201	35.2206	186	237	401	377	Glyoxysomal fatty acid beta-oxidation multifunctional protein MFP-a	Brassica napus	1.1.1.35]---[4.2.1.17]---[5.1.2.3]---[5.3.3.8	3-hydroxyacyl-CoA dehydrogenase.]---[Enoyl-CoA hydratase.]---[3-hydroxybutyryl-CoA epimerase.]---[Dodecenoyl-CoA isomerase.	Lipid metabolism	fatty acid beta-oxidation	-	Papilionoideae TaxID 3814	GO:0006631	fatty acid metabolic process	GO:0003857	3-hydroxyacyl-CoA dehydrogenase activity	-	-	sp|O49809|MFPA_BRANA	AT3G06860.1	GSMUA_Achr2P20420_001	2wtb_A	gi|502085090|ref|XP_004487834.1|	XP_004487834.1	XP_004487834	1.99e-86	peroxisomal fatty acid beta-oxidation multifunctional protein MFP2-like	LOC101509552	Cicer arietinum (Chickpea) (Garbanzo)
TRINITY_DN12248_c0_g2	Down-Regulated	-0.382246	-2.00703	0.607239	1	502	36.6534	98	86	146	172	-	-	-	-	-	-	-	-	-	-	-	-	-	-	#N/A	AT3G48070.2	Cucsa.395680.1	#N/A	gi|357501391|ref|XP_003620984.1|	XP_003620984.1	XP_003620984	0.002	Uncharacterized protein	MTR_7g005700	Medicago truncatula (Barrel medic) (Medicago tribuloides)
TRINITY_DN12258_c0_g1	Up-Regulated	0.027079	-0.512024	1	1	643	36.0809	132	100	202	209	-	-	-	-	-	-	-	-	-	-	-	-	-	-	sp|Q05672|RBS1_YEAST	AT3G50470.1	#N/A	5v8w_G	gi|357439215|ref|XP_003589884.1|	XP_003589884.1	XP_003589884	0.082	#N/A	#N/A	#N/A
TRINITY_DN1228_c0_g1	Up-Regulated	0.0226295	2.76148	0.728506	1	1401	41.7559	272	313	440	376	-	-	-	-	-	-	-	Cicer arietinum TaxID 3827	-	-	-	-	-	-	sp|P0CB24|Y4865_ARATH	AT5G64360.1	AT4G38070.1	2kqx_A	gi|502154384|ref|XP_004509681.1|	XP_004509681.1	XP_004509681	9.25e-132	uncharacterized protein LOC101493786	LOC101493786	Cicer arietinum (Chickpea) (Garbanzo)
TRINITY_DN12293_c0_g1	Up-Regulated	0.0726173	-1.06375	0.607593	1	743	36.6083	149	123	289	182	Copia protein	Drosophila melanogaster	-	-	-	-	-	unknown TaxID	-	-	-	-	-	-	sp|P04146|COPIA_DROME	AT4G23160.1	PK03054.1	#N/A	gi|566176753|ref|XP_002309462.2|	XP_002309462.2	XP_002309462	3.86e-52	Uncharacterized protein (Fragment)	POPTR_0006s16720g	Populus trichocarpa (Western balsam poplar) (Populus balsamifera subsp. trichocarpa)
TRINITY_DN12306_c0_g1	Up-Regulated	0.0142314	-2.1343	1	1	511	36.5949	116	71	154	170	-	-	-	-	-	-	-	-	-	-	-	-	-	-	sp|P74134|ACSF2_SYNY3	AT1G48310.1	#N/A	#N/A	#N/A	#N/A	#N/A	#N/A	#N/A	#N/A	#N/A
TRINITY_DN1232_c0_g2	Down-Regulated	-0.00825784	6.39577	0.824761	1	1396	40.7593	330	239	435	392	Early nodulin-like protein 2	Arabidopsis thaliana	-	-	-	-	-	Vicia faba TaxID 3906	-	-	GO:0009055	electron carrier activity	-	-	sp|Q9T076|ENL2_ARATH	AT4G27520.1	PH01000284G1150	1ws8_D	gi|502155324|ref|XP_004510033.1|	XP_004510033.1	XP_004510033	1.44e-51	early nodulin-like protein 2	LOC101497669	Cicer arietinum (Chickpea) (Garbanzo)
TRINITY_DN12320_c0_g1	Down-Regulated	-0.0481846	2.32795	0.49631	1	753	36.1222	151	121	222	259	Glutaredoxin-C3	Arabidopsis thaliana	-	-	-	-	-	Cicer arietinum TaxID 3827	-	-	-	-	-	-	sp|Q9FVX1|GRXC3_ARATH	AT1G77370.1	Aquca_024_00151.1	4i2u_A	gi|502161216|ref|XP_004512079.1|	XP_004512079.1	XP_004512079	1.53e-71	glutaredoxin-C3	LOC101513009	Cicer arietinum (Chickpea) (Garbanzo)
TRINITY_DN1233_c1_g1	Down-Regulated	-1.39855e-05	8.53668	0.849528	1	1560	31.7949	312	184	554	510	Acetyl-coenzyme A carboxylase carboxyl transferase subunit beta chloroplastic	Cicer arietinum	6.4.1.2	Acetyl-CoA carboxylase.	Lipid metabolism	malonyl-CoA biosynthesis	malonyl-CoA from acetyl-CoA: step 1/1	Lens culinaris TaxID 3864	GO:0006633]---[GO:2001295	fatty acid biosynthetic process]---[malonyl-CoA biosynthetic process	GO:0003989]---[GO:0016740]---[GO:0005524]---[GO:0008270	acetyl-CoA carboxylase activity]---[transferase activity]---[ATP binding]---[zinc ion binding	GO:0009317]---[GO:0009507]---[GO:0009536	acetyl-CoA carboxylase complex]---[chloroplast]---[plastid	sp|B5LMN4|ACCD_CICAR	ATCG00500.1	#N/A	2f9y_B	gi|197294122|ref|YP_002149743.1|	YP_002149743.1	YP_002149743	1.01e-40	Acetyl-coenzyme A carboxylase carboxyl transferase subunit beta, chloroplastic (ACCase subunit beta) (Acetyl-CoA carboxylase carboxyltransferase subunit beta) (EC 6.4.1.2)	accD CiarC_p029	Cicer arietinum (Chickpea) (Garbanzo)
TRINITY_DN1234_c0_g1	Down-Regulated	-0.0250746	4.06061	0.37486	1	2435	42.2998	576	454	629	776	DEAD-box ATP-dependent RNA helicase 53	Arabidopsis thaliana	3.6.4.13	RNA helicase.	-	-	-	Cicer arietinum TaxID 3827	GO:0000373]---[GO:0009409]---[GO:0010501	Group II intron splicing]---[response to cold]---[RNA secondary structure unwinding	GO:0005524]---[GO:0004004]---[GO:0003723	ATP binding]---[ATP-dependent RNA helicase activity]---[RNA binding	GO:0005618]---[GO:0005739]---[GO:0005730]---[GO:0043234	cell wall]---[mitochondrion]---[nucleolus]---[protein complex	sp|Q9LUW5|RH53_ARATH	AT3G22330.1	Bathy05g04020	4kbg_B	gi|502098557|ref|XP_004491264.1|	XP_004491264.1	XP_004491264	0	DEAD-box ATP-dependent RNA helicase 53-like	LOC101511611	Cicer arietinum (Chickpea) (Garbanzo)
TRINITY_DN1234_c0_g2	Down-Regulated	-0.356396	0.361885	0.719891	1	2417	42.1597	570	449	627	771	DEAD-box ATP-dependent RNA helicase 53	Arabidopsis thaliana	3.6.4.13	RNA helicase.	-	-	-	Cicer arietinum TaxID 3827	GO:0000373]---[GO:0009409]---[GO:0010501	Group II intron splicing]---[response to cold]---[RNA secondary structure unwinding	GO:0005524]---[GO:0004004]---[GO:0003723	ATP binding]---[ATP-dependent RNA helicase activity]---[RNA binding	GO:0005618]---[GO:0005739]---[GO:0005730]---[GO:0043234	cell wall]---[mitochondrion]---[nucleolus]---[protein complex	sp|Q9LUW5|RH53_ARATH	AT3G22330.1	Bathy05g04020	4kbg_B	gi|502098557|ref|XP_004491264.1|	XP_004491264.1	XP_004491264	0	DEAD-box ATP-dependent RNA helicase 53-like	LOC101511611	Cicer arietinum (Chickpea) (Garbanzo)
TRINITY_DN12365_c0_g1	Down-Regulated	-0.132515	-1.73973	1	1	534	31.0861	93	73	202	166	-	-	-	-	-	-	-	-	-	-	-	-	-	-	sp|O24035|PANC_LOTJA	AT2G02740.2	XP_004490009	4koq_A	gi|502093651|ref|XP_004490009.1|	XP_004490009.1	XP_004490009	0.3	#N/A	#N/A	#N/A
TRINITY_DN12378_c0_g1	Up-Regulated	0.16056	-2.74328	1	1	508	37.9921	82	111	168	147	-	-	-	-	-	-	-	Cicer arietinum TaxID 3827	-	-	-	-	-	-	sp|P10967|ACCH3_SOLLC	AT1G06640.1	mrna14412.1-v1.0-hybrid	#N/A	gi|502158292|ref|XP_004511093.1|	XP_004511093.1	XP_004511093	1.6e-09	1-aminocyclopropane-1-carboxylate oxidase homolog 11-like	LOC101514206	Cicer arietinum (Chickpea) (Garbanzo)
TRINITY_DN1238_c0_g1	Up-Regulated	0.0132524	3.994	0.708201	1	1249	43.1545	232	307	339	371	Caffeic acid 3-O-methyltransferase	Clarkia breweri	2.1.1.68	Caffeate O-methyltransferase.	Aromatic compound metabolism	phenylpropanoid biosynthesis	-	Cicer arietinum TaxID 3827	-	-	GO:0008168	methyltransferase activity	-	-	sp|O23760|COMT1_CLABR	AT3G53140.1	orange1.1g044941m	1kyz_E	gi|502087938|ref|XP_004488687.1|	XP_004488687.1	XP_004488687	0	caffeic acid 3-O-methyltransferase	LOC101506237	Cicer arietinum (Chickpea) (Garbanzo)
TRINITY_DN1239_c0_g1	Up-Regulated	0.0158092	3.17408	0.841077	1	1166	41.8525	149	339	354	324	Uncharacterized protein OsI_027940	Oryza sativa subsp. indica	-	-	-	-	-	Cicer arietinum TaxID 3827	-	-	-	-	-	-	sp|P0C8Z0|Y8359_ORYSI	AT4G02450.2	#N/A	2kmw_A	gi|502112565|ref|XP_004494372.1|	XP_004494372.1	XP_004494372	2.59e-57	uncharacterized protein OsI_027940-like	LOC101512168	Cicer arietinum (Chickpea) (Garbanzo)
TRINITY_DN12400_c0_g1	Down-Regulated	-0.021706	4.20273	0.559004	1	1597	41.3275	307	353	491	446	U5 small nuclear ribonucleoprotein 40 kDa protein	Bos taurus	-	-	-	-	-	Papilionoideae TaxID 3814	-	-	GO:0004402	histone acetyltransferase activity	GO:0030529]---[GO:0019013	ribonucleoprotein complex]---[viral nucleocapsid	sp|Q2HJH6|SNR40_BOVIN	AT2G43770.1	MDP0000288624	5xjc_E	gi|357508793|ref|XP_003624685.1|	XP_003624685.1	XP_003624685	0	U5 small nuclear ribonucleoprotein 40 kDa-like protein	MTR_7g086360	Medicago truncatula (Barrel medic) (Medicago tribuloides)
TRINITY_DN12403_c0_g1	Down-Regulated	-0.0760117	-1.53299	1	1	537	31.6574	85	85	185	182	-	-	-	-	-	-	-	-	-	-	-	-	-	-	#N/A	#N/A	#N/A	#N/A	#N/A	#N/A	#N/A	#N/A	#N/A	#N/A	#N/A
TRINITY_DN12404_c0_g1	Up-Regulated	0.0956965	-1.10597	0.86794	1	843	33.2147	126	154	326	237	-	-	-	-	-	-	-	-	-	-	-	-	-	-	#N/A	AT5G61060.2	#N/A	#N/A	#N/A	#N/A	#N/A	#N/A	#N/A	#N/A	#N/A
TRINITY_DN12409_c0_g1	Up-Regulated	0.0677955	-1.40396	1	1	574	37.9791	115	103	153	203	-	-	-	-	-	-	-	Cajanus cajan TaxID 3821	-	-	-	-	-	-	sp|P23180|AIM17_YEAST	AT3G24255.1	Tp7g32750	#N/A	gi|571561217|ref|XP_006605006.1|	XP_006605006.1	XP_006605006	1.72e-17	#N/A	#N/A	#N/A
TRINITY_DN1242_c0_g1	Down-Regulated	-0.00427714	4.8639	0.905513	1	1089	37.6492	181	229	349	330	10 kDa chaperonin 1 chloroplastic	Arabidopsis thaliana	-	-	-	-	-	Medicago truncatula TaxID 3880	GO:0006457	protein folding	-	-	GO:0005737	cytoplasm	sp|Q9M1C2|CH101_ARATH	AT3G60210.1	mrna05764.1-v1.0-hybrid	3nx6_A	gi|357513033|ref|XP_003626805.1|	XP_003626805.1	XP_003626805	1.03e-73	GroES chaperonin	MTR_8g009280	Medicago truncatula (Barrel medic) (Medicago tribuloides)
TRINITY_DN12433_c0_g1	Down-Regulated	-0.0357986	-2.01708	1	1	655	31.9084	129	80	156	290	-	-	-	-	-	-	-	-	-	-	-	-	-	-	#N/A	#N/A	#N/A	#N/A	gi|612387199|ref|XP_007509120.1|	XP_007509120.1	XP_007509120	2.6	Cytosine-specific methyltransferase (EC 2.1.1.37)	Bathy14g03130	Bathycoccus prasinos
TRINITY_DN12436_c0_g1	Up-Regulated	0.0430152	-0.681254	1	1	545	35.0459	98	93	209	145	-	-	-	-	-	-	-	-	-	-	-	-	-	-	sp|Q9ZU11|ATB15_ARATH	AT1G52150.3	Glyma08g21620.2	#N/A	gi|356526089|ref|XP_003531652.1|	XP_003531652.1	XP_003531652	0.021	Uncharacterized protein	LOC100800165 GLYMA_08G201900	Glycine max (Soybean) (Glycine hispida)
TRINITY_DN12438_c0_g2	Up-Regulated	0.000497313	2.04102	0.842103	1	618	31.068	80	112	230	196	-	-	-	-	-	-	-	Medicago truncatula TaxID 3880	-	-	-	-	-	-	sp|P15575|B3AT_CHICK	AT5G35732.1	Jcr4S00872.50	#N/A	gi|357493747|ref|XP_003617162.1|	XP_003617162.1	XP_003617162	7.58e-51	Uncharacterized protein	MTR_5g088550	Medicago truncatula (Barrel medic) (Medicago tribuloides)
TRINITY_DN1244_c0_g1	Down-Regulated	-0.134725	-1.00802	0.63583	1	658	34.3465	113	113	247	185	-	-	-	-	-	-	-	-	-	-	-	-	-	-	#N/A	#N/A	evm.model.supercontig_65.73	#N/A	#N/A	#N/A	#N/A	#N/A	#N/A	#N/A	#N/A
TRINITY_DN1245_c1_g1	Down-Regulated	-0.0140265	4.02744	0.921255	1	948	45.5696	199	233	267	249	Stromal cell-derived factor 2-like protein	Arabidopsis thaliana	-	-	-	-	-	rosids TaxID 71275	-	-	-	-	GO:0016020	membrane	sp|Q93ZE8|SDF2_ARATH	AT2G25110.1	Glyma18g50891.1	3mal_B	gi|357466039|ref|XP_003603304.1|	XP_003603304.1	XP_003603304	3.22e-131	Stromal cell-derived factor-like protein	MTR_3g106130	Medicago truncatula (Barrel medic) (Medicago tribuloides)
TRINITY_DN12453_c0_g1	Up-Regulated	0.181477	-1.13274	0.73588	1	623	30.1766	119	69	173	262	-	-	-	-	-	-	-	-	-	-	-	-	-	-	#N/A	AT5G42020.2	#N/A	#N/A	#N/A	#N/A	#N/A	#N/A	#N/A	#N/A	#N/A
TRINITY_DN12473_c0_g1	Down-Regulated	-0.000686687	3.51294	1	1	837	37.3955	177	136	238	286	Protein Asterix	Arabidopsis thaliana	-	-	-	-	-	Papilionoideae TaxID 3814	-	-	-	-	GO:0016021	integral to membrane	sp|Q9SD88|ASTER_ARATH	AT5G07960.1	EMS49105	#N/A	gi|502166986|ref|XP_004514029.1|	XP_004514029.1	XP_004514029	1.63e-53	protein Asterix	LOC101504777	Cicer arietinum (Chickpea) (Garbanzo)
TRINITY_DN12474_c0_g1	Up-Regulated	0.0460837	-1.59107	0.663625	1	566	32.3322	79	104	209	174	-	-	-	-	-	-	-	-	-	-	-	-	-	-	#N/A	#N/A	#N/A	#N/A	gi|357474223|ref|XP_003607396.1|	XP_003607396.1	XP_003607396	2.1	#N/A	#N/A	#N/A
TRINITY_DN1248_c0_g1	Down-Regulated	-0.0119235	0.791353	0.93741	1	1308	33.7156	266	175	431	436	40S ribosomal protein S7-1	Arabidopsis thaliana	-	-	-	-	-	Cicer arietinum TaxID 3827	-	-	-	-	GO:0005840	ribosome	sp|Q9C514|RS71_ARATH	AT1G48830.2	MDP0000259898	4v7e_BH	gi|502163656|ref|XP_004512907.1|	XP_004512907.1	XP_004512907	1.85e-29	40S ribosomal protein S7-like	LOC101494865	Cicer arietinum (Chickpea) (Garbanzo)
TRINITY_DN1248_c0_g2	Down-Regulated	-0.00592276	3.15581	0.586498	1	1308	33.792	266	176	431	435	40S ribosomal protein S7-1	Arabidopsis thaliana	-	-	-	-	-	Cicer arietinum TaxID 3827	-	-	-	-	GO:0005840	ribosome	sp|Q9C514|RS71_ARATH	AT1G48830.2	MDP0000259898	4v7e_BH	gi|502163656|ref|XP_004512907.1|	XP_004512907.1	XP_004512907	1.85e-29	40S ribosomal protein S7-like	LOC101494865	Cicer arietinum (Chickpea) (Garbanzo)
TRINITY_DN125_c0_g1	Down-Regulated	-0.00332391	5.29898	0.929718	1	2283	39.7284	472	435	595	781	RNA-binding protein with multiple splicing 2	Homo sapiens	-	-	-	-	-	Medicago truncatula TaxID 3880	-	-	GO:0003676]---[GO:0003729	nucleic acid binding]---[mRNA binding	-	-	sp|Q6ZRY4|RBPS2_HUMAN	AT3G21215.1	OpuncBB_FGP7491	2m9k_B	gi|502149447|ref|XP_004507531.1|	XP_004507531.1	XP_004507531	2.22e-137	RNA-binding protein with multiple splicing 2	LOC101505706	Cicer arietinum (Chickpea) (Garbanzo)
TRINITY_DN12513_c0_g1	Down-Regulated	-0.103018	-0.886597	0.765993	1	735	33.6054	139	108	188	300	-	-	-	-	-	-	-	-	-	-	-	-	-	-	sp|P06717|ELAP_ECOLX	#N/A	#N/A	#N/A	#N/A	#N/A	#N/A	#N/A	#N/A	#N/A	#N/A
TRINITY_DN12518_c0_g1	Down-Regulated	-0.16624	-0.863856	0.65874	1	967	42.9162	226	189	294	258	-	-	-	-	-	-	-	Cicer arietinum TaxID 3827	-	-	-	-	-	-	sp|P37960|MRGA_BACSU	AT5G35090.1	#N/A	3jzy_A	gi|357478453|ref|XP_003609512.1|	XP_003609512.1	XP_003609512	1.84e-34	Uncharacterized protein	MTR_4g116500	Medicago truncatula (Barrel medic) (Medicago tribuloides)
TRINITY_DN12532_c0_g1	Down-Regulated	-0.0480262	-0.548628	1	1	606	29.538	64	115	243	184	-	-	-	-	-	-	-	-	-	-	-	-	-	-	#N/A	AT3G15840.4	#N/A	#N/A	gi|168046066|ref|XP_001775496.1|	XP_001775496.1	XP_001775496	6	Predicted protein (Fragment)	PHYPADRAFT_38428	Physcomitrella patens subsp. patens (Moss)
TRINITY_DN12590_c0_g2	Up-Regulated	0.180997	-1.2872	0.57159	1	749	30.0401	108	117	277	247	-	-	-	-	-	-	-	-	-	-	-	-	-	-	#N/A	AT2G31530.1	#N/A	#N/A	gi|357473783|ref|XP_003607176.1|	XP_003607176.1	XP_003607176	0.13	Uncharacterized protein	MTR_4g073060	Medicago truncatula (Barrel medic) (Medicago tribuloides)
TRINITY_DN12610_c0_g1	Down-Regulated	-0.197584	-2.06968	0.790528	1	573	35.9511	113	93	199	168	-	-	-	-	-	-	-	Glycine max TaxID 3847	-	-	-	-	-	-	sp|A0KJ45|SYH_AERHH	AT3G61380.1	mrna17750.1-v1.0-hybrid	#N/A	gi|593705349|ref|XP_007153038.1|	XP_007153038.1	XP_007153038	0.004	Uncharacterized protein (Fragment)	PHAVU_003G0023001g	Phaseolus vulgaris (Kidney bean) (French bean)
TRINITY_DN1262_c0_g1	Down-Regulated	-0.588475	-2.19124	0.753907	1	850	35.4118	161	140	315	234	Probable WRKY transcription factor 23	Arabidopsis thaliana	-	-	-	-	-	Medicago truncatula TaxID 3880	GO:0009733]---[GO:0009624	response to auxin stimulus]---[response to nematode	GO:0043565]---[GO:0003700	sequence-specific DNA binding]---[sequence-specific DNA binding transcription factor activity	-	-	sp|O22900|WRK23_ARATH	AT2G47260.1	MEDTR1G106500.1	2lex_A	gi|357442207|ref|XP_003591381.1|	XP_003591381.1	XP_003591381	3.67e-68	WRKY family transcription factor	MTR_1g086790	Medicago truncatula (Barrel medic) (Medicago tribuloides)
TRINITY_DN1262_c0_g2	Up-Regulated	0.000400891	3.28601	1	1	1477	37.9147	274	286	479	438	Probable WRKY transcription factor 23	Arabidopsis thaliana	-	-	-	-	-	Medicago truncatula TaxID 3880	GO:0009733]---[GO:0009624	response to auxin stimulus]---[response to nematode	GO:0043565]---[GO:0003700	sequence-specific DNA binding]---[sequence-specific DNA binding transcription factor activity	-	-	sp|O22900|WRK23_ARATH	AT2G47260.1	MEDTR1G106500.1	2lex_A	gi|357442207|ref|XP_003591381.1|	XP_003591381.1	XP_003591381	3.92e-137	WRKY family transcription factor	MTR_1g086790	Medicago truncatula (Barrel medic) (Medicago tribuloides)
TRINITY_DN12624_c0_g1	Down-Regulated	-0.00668442	1.49726	1	1	573	36.8237	97	114	182	180	-	-	-	-	-	-	-	Medicago truncatula TaxID 3880	-	-	-	-	-	-	#N/A	#N/A	#N/A	#N/A	gi|357483411|ref|XP_003611992.1|	XP_003611992.1	XP_003611992	1.25e-20	Uncharacterized protein	MTR_5g020110	Medicago truncatula (Barrel medic) (Medicago tribuloides)
TRINITY_DN12626_c0_g1	Up-Regulated	0.181478	-1.14306	0.377088	1	734	37.3297	151	123	211	249	-	-	-	-	-	-	-	Medicago truncatula TaxID 3880	-	-	-	-	-	-	sp|Q12L24|NADK_SHEDO	AT4G19230.1	MEDTR4G084500.1	#N/A	gi|357454303|ref|XP_003597432.1|	XP_003597432.1	XP_003597432	3.45e-75	#N/A	#N/A	#N/A
TRINITY_DN1263_c0_g1	Up-Regulated	0.235439	-0.158944	0.130181	1	1295	39.3822	234	276	399	386	Beta-carotene hydroxylase 2 chloroplastic (Fragment)	Capsicum annuum	1.14.13.129	Beta-carotene 3-hydroxylase.	-	-	-	Medicago truncatula TaxID 3880	GO:0008610	lipid biosynthetic process	GO:0005506]---[GO:0016491	iron ion binding]---[oxidoreductase activity	GO:0016021	integral to membrane	sp|O49814|BCH2_CAPAN	AT4G25700.1	GSVIVT01019419001	#N/A	gi|502164615|ref|XP_004513181.1|	XP_004513181.1	XP_004513181	9.61e-169	beta-carotene hydroxylase 2, chloroplastic-like	LOC101509699	Cicer arietinum (Chickpea) (Garbanzo)
TRINITY_DN1263_c0_g2	Down-Regulated	-0.0636564	2.78017	0.564058	1	1294	39.4127	234	276	399	385	Beta-carotene hydroxylase 2 chloroplastic (Fragment)	Capsicum annuum	1.14.13.129	Beta-carotene 3-hydroxylase.	-	-	-	Medicago truncatula TaxID 3880	GO:0008610	lipid biosynthetic process	GO:0005506]---[GO:0016491	iron ion binding]---[oxidoreductase activity	GO:0016021	integral to membrane	sp|O49814|BCH2_CAPAN	AT4G25700.1	GSVIVT01019419001	#N/A	gi|502164615|ref|XP_004513181.1|	XP_004513181.1	XP_004513181	6.01e-169	beta-carotene hydroxylase 2, chloroplastic-like	LOC101509699	Cicer arietinum (Chickpea) (Garbanzo)
TRINITY_DN12649_c0_g1	Up-Regulated	0.00614989	3.80086	0.769056	1	1445	41.9377	328	278	432	407	Oleoyl-acyl carrier protein thioesterase 1 chloroplastic	Arabidopsis thaliana	3.1.2.14	Oleoyl- acyl-carrier-protein hydrolase.	-	-	-	Cicer arietinum TaxID 3827	-	-	-	-	-	-	sp|Q42561|FATA1_ARATH	AT3G25110.1	MEDTR2G088080.1	4gak_A	gi|502100391|ref|XP_004491706.1|	XP_004491706.1	XP_004491706	0	Acyl-[acyl-carrier-protein] hydrolase (EC 3.1.2.-)	LOC101493277	Cicer arietinum (Chickpea) (Garbanzo)
TRINITY_DN12673_c0_g1	Up-Regulated	0.179472	-1.61811	1	1	612	36.1111	121	100	168	223	-	-	-	-	-	-	-	-	-	-	-	-	-	-	sp|O04212|Y2090_ARATH	AT2G40090.1	Aquca_013_00161.1	#N/A	gi|357461199|ref|XP_003600881.1|	XP_003600881.1	XP_003600881	0.007	#N/A	#N/A	#N/A
TRINITY_DN1268_c0_g1	Down-Regulated	-0.00144975	4.00163	0.881256	1	1656	39.2512	276	374	438	568	Calreticulin-3	Arabidopsis thaliana	-	-	-	-	-	Papilionoideae TaxID 3814	GO:0046283]---[GO:0010204]---[GO:0042742]---[GO:0009626]---[GO:0006457	anthocyanin metabolic process]---[defense response signaling pathway, resistance gene-independent]---[defense response to bacterium]---[plant-type hypersensitive response]---[protein folding	GO:0005509]---[GO:0030246]---[GO:0051082	calcium ion binding]---[carbohydrate binding]---[unfolded protein binding	GO:0005783]---[GO:0005788]---[GO:0005789	endoplasmic reticulum]---[endoplasmic reticulum lumen]---[endoplasmic reticulum membrane	sp|O04153|CALR3_ARATH	AT1G08450.1	MDP0000215904	3rg0_A	gi|357473069|ref|XP_003606819.1|	XP_003606819.1	XP_003606819	0	Calreticulin	MTR_4g068080	Medicago truncatula (Barrel medic) (Medicago tribuloides)
TRINITY_DN12694_c0_g1	Down-Regulated	-0.238685	-1.87213	1	1	731	32.5581	112	126	274	219	-	-	-	-	-	-	-	Genlisea aurea TaxID 192259	-	-	-	-	-	-	sp|P08548|LIN1_NYCCO	AT5G61800.1	LOC_Os12g06010.1	#N/A	gi|470124435|ref|XP_004298219.1|	XP_004298219.1	XP_004298219	2.05e-15	#N/A	#N/A	#N/A
TRINITY_DN12703_c0_g2	Up-Regulated	0.0460837	-1.59107	0.663625	1	629	34.6582	81	137	233	178	-	-	-	-	-	-	-	-	-	-	-	-	-	-	sp|C9SA05|SHO1_VERA1	AT1G63855.1	#N/A	#N/A	gi|302753656|ref|XP_002960252.1|	XP_002960252.1	XP_002960252	4.8	Phospholipid-transporting ATPase (EC 3.6.3.1) (Fragment)	SELMODRAFT_75462	Selaginella moellendorffii (Spikemoss)
TRINITY_DN1271_c0_g2	Down-Regulated	-0.103017	-0.907308	1	1	613	31.8108	85	110	232	186	-	-	-	-	-	-	-	Glycine max TaxID 3847	-	-	-	-	-	-	sp|A1A5H6|CNOT1_DANRE	AT1G02080.2	#N/A	4gmj_E	gi|357512789|ref|XP_003626683.1|	XP_003626683.1	XP_003626683	6.75e-10	#N/A	#N/A	#N/A
TRINITY_DN12718_c0_g1	Down-Regulated	-0.128305	-2.30993	1	1	629	37.5199	144	92	205	188	-	-	-	-	-	-	-	-	-	-	-	-	-	-	sp|B0TT41|SERC_SHEHH	AT1G13480.1	C.cajan_07227	#N/A	gi|302825250|ref|XP_002994255.1|	XP_002994255.1	XP_002994255	4.9	Putative uncharacterized protein	SELMODRAFT_432183	Selaginella moellendorffii (Spikemoss)
TRINITY_DN12737_c0_g1	Down-Regulated	-0.0201365	4.64629	0.784607	1	1369	39.0066	250	284	437	398	Caffeic acid 3-O-methyltransferase 1	Populus kitakamiensis	2.1.1.68	Caffeate O-methyltransferase.	Aromatic compound metabolism	phenylpropanoid biosynthesis	-	Medicago truncatula TaxID 3880	-	-	GO:0008171]---[GO:0046983	O-methyltransferase activity]---[protein dimerization activity	-	-	sp|Q43046|COMT1_POPKI	AT5G54160.1	orange1.1g044941m	1kyz_E	gi|357512657|ref|XP_003626617.1|	XP_003626617.1	XP_003626617	0	Caffeic acid O-methyltransferase (O-methyltransferase, family 2; Dimerisation)	MTR_7g118320 MtrDRAFT_AC150443g26v2	Medicago truncatula (Barrel medic) (Medicago tribuloides)
TRINITY_DN1274_c0_g1	Up-Regulated	0.00458369	3.824	0.894419	1	1508	45.756	404	286	460	358	-	-	-	-	-	-	-	Medicago truncatula TaxID 3880	-	-	-	-	-	-	sp|O04023|SRC2_ARATH	AT1G07310.1	GSVIVT01021144001	#N/A	gi|571542595|ref|XP_006601960.1|	XP_006601960.1	XP_006601960	1.97e-58	#N/A	#N/A	#N/A
TRINITY_DN12742_c0_g1	Down-Regulated	-0.00396046	4.70603	0.87006	1	1432	40.0838	263	311	380	478	PLASMODESMATA CALLOSE-BINDING PROTEIN 3	Arabidopsis thaliana	-	-	-	-	-	Glycine max TaxID 3847	-	-	-	-	GO:0016021	integral to membrane	sp|Q9FZ86|PDCB3_ARATH	AT1G18650.1	Pbr002083.1	2jon_A	gi|351722783|ref|NP_001236488.1|	NP_001236488.1	NP_001236488	5.21e-45	Putative uncharacterized protein	LOC100500078 GLYMA_05G021500	Glycine max (Soybean) (Glycine hispida)
TRINITY_DN12765_c0_g1	Up-Regulated	0.17188	-2.37325	0.726563	1	579	42.1416	105	139	175	160	-	-	-	-	-	-	-	-	-	-	-	-	-	-	sp|A0RYU6|SAT_CENSY	AT3G54790.2	PH01001474G0470	2iag_B	gi|567175911|ref|XP_006400578.1|	XP_006400578.1	XP_006400578	5.2	Uncharacterized protein	EUTSA_v10014655mg	Eutrema salsugineum (Saltwater cress) (Sisymbrium salsugineum)
TRINITY_DN12781_c0_g1	Up-Regulated	0.176017	-2.07969	0.774414	1	553	32.5497	100	80	154	219	-	-	-	-	-	-	-	-	-	-	-	-	-	-	#N/A	AT3G23430.1	#N/A	#N/A	gi|567890943|ref|XP_006437992.1|	XP_006437992.1	XP_006437992	3.7	Uncharacterized protein	CICLE_v10033225mg	Citrus clementina
TRINITY_DN1279_c0_g1	Down-Regulated	-0.0212374	3.03875	0.916274	1	619	40.0646	137	111	196	175	Probable signal peptidase complex subunit 1	Arabidopsis thaliana	-	-	-	-	-	Lotus japonicus TaxID 34305	-	-	-	-	GO:0016021	integral to membrane	sp|Q944J0|SPCS1_ARATH	AT4G40042.1	evm_27.model.AmTr_v1.0_scaffold00119.48	4rvh_A	gi|357463035|ref|XP_003601799.1|	XP_003601799.1	XP_003601799	4.94e-41	Microsomal signal peptidase 12 kDa protein	MTR_3g085510	Medicago truncatula (Barrel medic) (Medicago tribuloides)
TRINITY_DN1280_c1_g1	Up-Regulated	0.0135421	-2.5843	1	1	512	39.8438	89	115	138	170	-	-	-	-	-	-	-	Medicago truncatula TaxID 3880	-	-	GO:0008168	methyltransferase activity	GO:0005634	nucleus	sp|A0LLU8|AROD_SYNFM	AT3G45910.1	Tp4g14640	5a6f_C	gi|357519437|ref|XP_003630007.1|	XP_003630007.1	XP_003630007	1.64e-40	#N/A	#N/A	#N/A
TRINITY_DN12824_c0_g1	Up-Regulated	0.17188	-2.37325	0.726563	1	575	38.6087	157	65	145	208	-	-	-	-	-	-	-	-	-	-	-	-	-	-	sp|Q8FDZ8|HLYB_ECOL6	AT2G40080.1	#N/A	#N/A	gi|358347679|ref|XP_003637883.1|	XP_003637883.1	XP_003637883	9.1	#N/A	#N/A	#N/A
TRINITY_DN12827_c0_g1	Up-Regulated	0.16056	-2.74328	1	1	529	33.0813	83	92	177	177	-	-	-	-	-	-	-	-	-	-	-	-	-	-	#N/A	AT5G01060.1	Carubv10019871m	#N/A	#N/A	#N/A	#N/A	#N/A	#N/A	#N/A	#N/A
TRINITY_DN12835_c0_g1	Down-Regulated	-0.276335	-1.63063	1	1	835	33.8922	151	132	244	308	-	-	-	-	-	-	-	-	-	-	-	-	-	-	sp|Q969E2|SCAM4_HUMAN	AT2G45500.1	#N/A	#N/A	gi|357506967|ref|XP_003623772.1|	XP_003623772.1	XP_003623772	0.94	AAA-type ATPase family protein	MTR_7g075520	Medicago truncatula (Barrel medic) (Medicago tribuloides)
TRINITY_DN12839_c0_g1	Down-Regulated	-0.0538986	0.0888376	0.918779	1	563	37.6554	123	89	147	204	-	-	-	-	-	-	-	-	-	-	-	-	-	-	sp|C4LBH9|CMOB_TOLAT	AT5G15320.1	Sobic.003G383700.1.p	#N/A	gi|357473605|ref|XP_003607087.1|	XP_003607087.1	XP_003607087	0.007	ATP synthase E chain	MTR_4g072130	Medicago truncatula (Barrel medic) (Medicago tribuloides)
TRINITY_DN12842_c0_g1	Down-Regulated	-0.0134398	3.04204	0.805756	1	620	35.4839	104	116	235	165	-	-	-	-	-	-	-	Medicago truncatula TaxID 3880	-	-	-	-	-	-	sp|Q9BJK5|NHR97_CAEEL	AT4G00800.1	#N/A	#N/A	gi|357476267|ref|XP_003608419.1|	XP_003608419.1	XP_003608419	4.37e-21	Leguminosin group485 secreted peptide	MTR_4g093890	Medicago truncatula (Barrel medic) (Medicago tribuloides)
TRINITY_DN1285_c0_g1	Down-Regulated	-0.176211	-0.0998673	0.385675	1	1749	37.45	306	349	605	489	CASP-like protein 4A1	Arabidopsis thaliana	-	-	-	-	-	Medicago truncatula TaxID 3880	-	-	-	-	GO:0016021]---[GO:0005886	integral to membrane]---[plasma membrane	sp|Q9FNE8|CSPLV_ARATH	AT5G40300.1	GRMZM2G033014_P01	#N/A	gi|502173900|ref|XP_004515400.1|	XP_004515400.1	XP_004515400	7.07e-56	CASP-like protein	LOC101510138	Cicer arietinum (Chickpea) (Garbanzo)
TRINITY_DN1285_c0_g2	Up-Regulated	0.00718495	3.10163	0.89096	1	1196	40.6355	226	260	381	329	CASP-like protein 4A1	Arabidopsis thaliana	-	-	-	-	-	Medicago truncatula TaxID 3880	-	-	-	-	GO:0016021]---[GO:0005886	integral to membrane]---[plasma membrane	sp|Q9FNE8|CSPLV_ARATH	AT5G40300.1	#N/A	1u6t_A	gi|593488175|ref|XP_007140955.1|	XP_007140955.1	XP_007140955	1e-96	CASP-like protein	PHAVU_008G155100g	Phaseolus vulgaris (Kidney bean) (French bean)
TRINITY_DN12861_c0_g1	Up-Regulated	0.17188	-2.37325	0.726563	1	517	32.3017	95	72	156	194	-	-	-	-	-	-	-	-	-	-	-	-	-	-	#N/A	AT1G75890.2	#N/A	#N/A	gi|302775003|ref|XP_002970918.1|	XP_002970918.1	XP_002970918	3.6	Putative uncharacterized protein	SELMODRAFT_94145	Selaginella moellendorffii (Spikemoss)
TRINITY_DN12870_c0_g1	Down-Regulated	-0.128306	-2.29886	1	1	646	32.1981	100	108	213	225	-	-	-	-	-	-	-	Medicago truncatula TaxID 3880	-	-	-	-	-	-	#N/A	AT1G71910.1	PGSC0003DMP400044233	#N/A	gi|502118664|ref|XP_004496360.1|	XP_004496360.1	XP_004496360	5.66e-52	#N/A	#N/A	#N/A
TRINITY_DN12876_c0_g2	Up-Regulated	0.0460828	-1.58041	1	1	708	33.6158	110	128	265	205	-	-	-	-	-	-	-	-	-	-	-	-	-	-	sp|Q6NMB0|HIBC3_ARATH	AT5G65940.2	#N/A	#N/A	gi|358344238|ref|XP_003636198.1|	XP_003636198.1	XP_003636198	1e-08	#N/A	#N/A	#N/A
TRINITY_DN12887_c0_g1	Up-Regulated	0.178161	-1.83643	0.80362	1	506	39.5257	136	64	171	135	-	-	-	-	-	-	-	Populus TaxID 3689	-	-	-	-	-	-	#N/A	AT5G67620.1	PK00408.1	#N/A	gi|224095029|ref|XP_002310335.1|	XP_002310335.1	XP_002310335	7.09e-21	Uncharacterized protein	POPTR_0007s14870g	Populus trichocarpa (Western balsam poplar) (Populus balsamifera subsp. trichocarpa)
TRINITY_DN1289_c0_g1	Up-Regulated	0.0309023	5.14977	0.259837	1	711	40.225	142	144	220	205	50S ribosomal protein L18 chloroplastic	Arabidopsis thaliana	-	-	-	-	-	Medicago truncatula TaxID 3880	GO:0006412	translation	GO:0003735	structural constituent of ribosome	GO:0005840	ribosome	sp|Q9SX68|RK18_ARATH	AT1G48350.1	Bradi4g24750.2	4v61_BQ	gi|357450229|ref|XP_003595391.1|	XP_003595391.1	XP_003595391	7.46e-86	50S ribosomal protein L18 (Ribosomal protein L18)	MTR_2g044920 MtrDRAFT_AC155891g8v1	Medicago truncatula (Barrel medic) (Medicago tribuloides)
TRINITY_DN1289_c0_g2	Down-Regulated	-0.0357106	4.27983	0.480599	1	1300	37.0769	225	257	398	420	50S ribosomal protein L18 chloroplastic	Arabidopsis thaliana	-	-	-	-	-	Medicago truncatula TaxID 3880	GO:0006412	translation	GO:0003735	structural constituent of ribosome	GO:0005840	ribosome	sp|Q9SX68|RK18_ARATH	AT1G48350.1	#N/A	4v61_BQ	gi|357450229|ref|XP_003595391.1|	XP_003595391.1	XP_003595391	3.11e-84	50S ribosomal protein L18 (Ribosomal protein L18)	MTR_2g044920 MtrDRAFT_AC155891g8v1	Medicago truncatula (Barrel medic) (Medicago tribuloides)
TRINITY_DN12899_c0_g1	Up-Regulated	0.158807	0.664824	0.0849807	1	2520	37.4603	440	504	823	753	Serine/threonine-protein kinase STN8 chloroplastic	Arabidopsis thaliana	2.7.11.1	Non-specific serine/threonine protein kinase.	-	-	-	Medicago truncatula TaxID 3880	-	-	GO:0005524]---[GO:0004672	ATP binding]---[protein kinase activity	-	-	sp|Q9LZV4|STN8_ARATH	AT5G01920.1	AT4G12020.2	4ix6_B	gi|357512773|ref|XP_003626675.1|	XP_003626675.1	XP_003626675	0	#N/A	#N/A	#N/A
TRINITY_DN12899_c0_g2	Down-Regulated	-0.0121379	4.85297	0.67507	1	2413	37.6709	427	482	779	725	Serine/threonine-protein kinase STN8 chloroplastic	Arabidopsis thaliana	2.7.11.1	Non-specific serine/threonine protein kinase.	-	-	-	Cicer arietinum TaxID 3827	GO:0042549	photosystem II stabilization	GO:0005524]---[GO:0004672]---[GO:0004674	ATP binding]---[protein kinase activity]---[protein serine/threonine kinase activity	GO:0009507]---[GO:0009534]---[GO:0009579	chloroplast]---[chloroplast thylakoid]---[thylakoid	sp|Q9LZV4|STN8_ARATH	AT5G01920.1	AT4G12020.2	4ix6_B	gi|357512773|ref|XP_003626675.1|	XP_003626675.1	XP_003626675	0	#N/A	#N/A	#N/A
TRINITY_DN1291_c0_g1	Down-Regulated	-0.0667388	2.0759	0.553013	1	948	41.4557	221	172	283	272	Beta-galactosidase	Solanum lycopersicum	3.2.1.23	Beta-galactosidase.	-	-	-	unknown TaxID	-	-	-	-	-	-	sp|P48980|BGAL_SOLLC	AT3G13750.1	Si016791m	3w5g_B	gi|357454655|ref|XP_003597608.1|	XP_003597608.1	XP_003597608	1.78e-160	Beta-galactosidase (EC 3.2.1.23)	MTR_2g100110 MtrDRAFT_AC155896g13v2	Medicago truncatula (Barrel medic) (Medicago tribuloides)
TRINITY_DN12914_c0_g1	Up-Regulated	0.000490106	4.42854	0.820132	1	1351	40.0444	217	324	428	382	Diacylglycerol O-acyltransferase 3 cytosolic	Arabidopsis thaliana	2.3.1.20	Diacylglycerol O-acyltransferase.	Glycerolipid metabolism	triacylglycerol biosynthesis	-	Cicer arietinum TaxID 3827	-	-	-	-	-	-	sp|Q9C5W0|DGAT3_ARATH	AT1G48300.1	#N/A	#N/A	gi|502151045|ref|XP_004508251.1|	XP_004508251.1	XP_004508251	1.32e-73	#N/A	#N/A	#N/A
TRINITY_DN12926_c0_g1	Up-Regulated	0.0319614	3.0489	0.625607	1	1280	35.7031	204	253	382	441	Codeine O-demethylase	Papaver somniferum	1.14.11.32	Codeine 3-O-demethylase.	Alkaloid biosynthesis	morphine biosynthesis	-	Medicago truncatula TaxID 3880	-	-	GO:0046872]---[GO:0016491	metal ion binding]---[oxidoreductase activity	-	-	sp|D4N502|DIOX3_PAPSO	AT1G17020.1	Bra001729	2brt_A	gi|356577039|ref|XP_003556637.1|	XP_003556637.1	XP_003556637	1.05e-175	Uncharacterized protein	LOC100810764 GLYMA_20G010900	Glycine max (Soybean) (Glycine hispida)
TRINITY_DN12926_c0_g2	Down-Regulated	-0.143028	0.579642	0.61098	1	1427	35.6692	239	270	444	474	Codeine O-demethylase	Papaver somniferum	1.14.11.32	Codeine 3-O-demethylase.	Alkaloid biosynthesis	morphine biosynthesis	-	Medicago truncatula TaxID 3880	-	-	GO:0046872]---[GO:0016491	metal ion binding]---[oxidoreductase activity	-	-	sp|D4N502|DIOX3_PAPSO	AT1G17020.1	Bra001729	2brt_A	gi|356577039|ref|XP_003556637.1|	XP_003556637.1	XP_003556637	4.7e-166	Uncharacterized protein	LOC100810764 GLYMA_20G010900	Glycine max (Soybean) (Glycine hispida)
TRINITY_DN12936_c0_g2	Up-Regulated	0.0144763	-1.78201	1	1	833	30.8523	111	146	262	314	-	-	-	-	-	-	-	-	-	-	-	-	-	-	#N/A	AT3G04810.2	#N/A	#N/A	#N/A	#N/A	#N/A	#N/A	#N/A	#N/A	#N/A
TRINITY_DN12938_c0_g2	Up-Regulated	0.16056	-2.74328	1	1	646	29.257	77	112	251	206	-	-	-	-	-	-	-	-	-	-	-	-	-	-	#N/A	AT2G18245.1	#N/A	#N/A	gi|590568705|ref|XP_007010872.1|	XP_007010872.1	XP_007010872	4.7	#N/A	#N/A	#N/A
TRINITY_DN1294_c0_g1	Down-Regulated	-0.384145	-1.8972	0.480683	1	567	41.4462	108	127	164	168	-	-	-	-	-	-	-	-	-	-	-	-	-	-	sp|P80343|MCPB_BOVIN	AT1G73680.2	Aquca_021_00207.1	1ml0_D	gi|357437549|ref|XP_003589050.1|	XP_003589050.1	XP_003589050	0.082	#N/A	#N/A	#N/A
TRINITY_DN12940_c0_g2	Up-Regulated	0.176017	-2.07969	0.774414	1	661	32.6778	97	119	263	182	-	-	-	-	-	-	-	-	-	-	-	-	-	-	#N/A	AT1G52110.1	#N/A	3qfk_A	#N/A	#N/A	#N/A	#N/A	#N/A	#N/A	#N/A
TRINITY_DN1296_c0_g1	Down-Regulated	-0.0131295	5.08315	0.841156	1	2260	41.8142	473	472	623	692	Coronatine-insensitive protein 1	Arabidopsis thaliana	-	-	Protein modification	protein ubiquitination	-	Pisum sativum TaxID 3888	GO:0009901]---[GO:0006952]---[GO:0042742]---[GO:0050832]---[GO:0009861]---[GO:0009867]---[GO:0031348]---[GO:0016567]---[GO:0009909]---[GO:0010218]---[GO:0009625]---[GO:0009753]---[GO:0009611]---[GO:0048364]---[GO:0031146]---[GO:0009641]---[GO:0048443]---[GO:0010118	anther dehiscence]---[defense response]---[defense response to bacterium]---[defense response to fungus]---[jasmonic acid and ethylene-dependent systemic resistance]---[jasmonic acid mediated signaling pathway]---[negative regulation of defense response]---[protein ubiquitination]---[regulation of flower development]---[response to far red light]---[response to insect]---[response to jasmonic aci…	-	-	-	-	sp|O04197|COI1_ARATH	AT2G39940.1	Thecc1EG021580t1	3ogm_P	gi|502097266|ref|XP_004490952.1|	XP_004490952.1	XP_004490952	0	coronatine-insensitive protein 1-like	LOC101492486	Cicer arietinum (Chickpea) (Garbanzo)
TRINITY_DN1297_c0_g1	Down-Regulated	-0.0933548	-1.16875	0.73588	1	1081	42.2757	237	220	280	344	Cyclic dof factor 2	Arabidopsis thaliana	-	-	-	-	-	Medicago truncatula TaxID 3880	GO:0006355	regulation of transcription, DNA-dependent	GO:0003677	DNA binding	GO:0005634	nucleus	sp|Q93ZL5|CDF2_ARATH	AT5G39660.2	MEDTR7G103580.1	2dix_A	gi|357508873|ref|XP_003624725.1|	XP_003624725.1	XP_003624725	8.6e-128	#N/A	#N/A	#N/A
TRINITY_DN12971_c0_g1	Up-Regulated	0.121171	-1.15044	1	1	885	34.8023	132	176	276	301	-	-	-	-	-	-	-	-	-	-	-	-	-	-	sp|P53225|YG1R_YEAST	#N/A	Pgl013897	#N/A	#N/A	#N/A	#N/A	#N/A	#N/A	#N/A	#N/A
TRINITY_DN1298_c0_g1	Down-Regulated	-0.0676165	1.55377	0.512529	1	574	35.0174	104	97	186	187	Transcription factor KUA1	Arabidopsis thaliana	-	-	-	-	-	Medicago truncatula TaxID 3880	GO:0006355]---[GO:0006351	regulation of transcription, DNA-dependent]---[transcription, DNA-dependent	GO:0003677]---[GO:0008270	DNA binding]---[zinc ion binding	GO:0005634	nucleus	sp|Q9LVS0|KUA1_ARATH	AT5G56840.1	XP_004513098	1vf9_A	gi|357501275|ref|XP_003620926.1|	XP_003620926.1	XP_003620926	8.87e-57	MYB-like transcription factor family protein	MTR_6g092540	Medicago truncatula (Barrel medic) (Medicago tribuloides)
TRINITY_DN12986_c0_g1	Down-Regulated	-0.0128596	-0.661737	1	1	610	32.7869	101	99	193	217	-	-	-	-	-	-	-	-	-	-	-	-	-	-	sp|Q17G65|SMG8_AEDAE	AT1G23330.1	Thhalv10012562m	#N/A	gi|255573977|ref|XP_002527906.1|	XP_002527906.1	XP_002527906	0.073	Catalytic, putative	RCOM_0024340	Ricinus communis (Castor bean)
TRINITY_DN1299_c0_g2	Down-Regulated	-0.049906	3.11032	0.631753	1	1199	37.9483	206	249	350	394	Translation machinery-associated protein 22	Chaetomium globosum (strain ATCC 6205 / CBS 148.51 / DSM 1962 / NBRC 6347 / NRRL 1970)	-	-	-	-	-	Papilionoideae TaxID 3814	-	-	GO:0003743	translation initiation factor activity	GO:0005840	ribosome	sp|Q2H5Z7|DENR_CHAGB	AT5G11900.1	PGSC0003DMP400041646	3jaq_m	gi|502085918|ref|XP_004488049.1|	XP_004488049.1	XP_004488049	2.41e-112	Translation machinery-associated protein 22	LOC101503115	Cicer arietinum (Chickpea) (Garbanzo)
TRINITY_DN12997_c0_g1	Down-Regulated	-0.735387	-2.57331	0.453125	1	662	50.3021	157	176	137	192	-	-	-	-	-	-	-	Medicago truncatula TaxID 3880	-	-	-	-	-	-	sp|B8GJQ9|TF2B_METPE	AT2G17550.1	Lus10040166	#N/A	gi|357509065|ref|XP_003624821.1|	XP_003624821.1	XP_003624821	3.5e-89	Uncharacterized protein	MTR_7g087970	Medicago truncatula (Barrel medic) (Medicago tribuloides)
TRINITY_DN1300_c0_g1	Up-Regulated	0.0142546	3.34626	0.850212	1	884	43.2127	198	184	252	250	Cyclin-dependent kinase F-4	Oryza sativa subsp. japonica	2.7.11.22]---[2.7.11.23	Cyclin-dependent kinase.]---[ RNA-polymerase -subunit kinase.	-	-	-	Cicer arietinum TaxID 3827	-	-	GO:0016301	kinase activity	-	-	sp|Q6Z8C8|CDKF4_ORYSJ	AT4G19110.2	Nta000199	4eon_C	gi|502154006|ref|XP_004509545.1|	XP_004509545.1	XP_004509545	0	cyclin-dependent kinase F-4-like isoform X1 (cyclin-dependent kinase F-4-like isoform X2)	LOC101498886	Cicer arietinum (Chickpea) (Garbanzo)
TRINITY_DN13005_c0_g1	Up-Regulated	0.00727747	4.97217	0.679442	1	1251	32.9337	205	207	440	399	CDGSH iron-sulfur domain-containing protein NEET	Arabidopsis thaliana	-	-	-	-	-	Cicer arietinum TaxID 3827	-	-	-	-	-	-	sp|Q9FLI7|NEET_ARATH	AT5G51720.1	ORGLA07G0205000.1	3s2q_B	gi|502146032|ref|XP_004506290.1|	XP_004506290.1	XP_004506290	6.99e-46	CDGSH iron-sulfur domain-containing protein NEET	LOC101503650	Cicer arietinum (Chickpea) (Garbanzo)
TRINITY_DN1301_c0_g1	Up-Regulated	0.0108602	3.43827	0.902921	1	1237	41.1479	236	273	401	327	Delta(3 5)-Delta(2 4)-dienoyl-CoA isomerase peroxisomal	Arabidopsis thaliana	-	-	Lipid metabolism	fatty acid beta-oxidation	-	Cicer arietinum TaxID 3827	-	-	GO:0016853	isomerase activity	-	-	sp|Q9FHR8|DCI1_ARATH	AT5G43280.1	#N/A	1dci_C	gi|502121748|ref|XP_004497428.1|	XP_004497428.1	XP_004497428	1.58e-134	delta(3,5)-Delta(2,4)-dienoyl-CoA isomerase, mitochondrial	LOC101506413	Cicer arietinum (Chickpea) (Garbanzo)
TRINITY_DN1301_c0_g2	Up-Regulated	0.176017	-2.07969	0.774414	1	561	34.2246	94	98	193	176	Delta(3 5)-Delta(2 4)-dienoyl-CoA isomerase peroxisomal	Arabidopsis thaliana	-	-	Lipid metabolism	fatty acid beta-oxidation	-	Lupinus angustifolius TaxID 3871	GO:0008152	metabolic process	GO:0003824	catalytic activity	-	-	sp|Q9FHR8|DCI1_ARATH	AT5G43280.1	#N/A	1dci_C	gi|359807020|ref|NP_001241591.1|	NP_001241591.1	NP_001241591	2.63e-26	Putative uncharacterized protein	LOC100804855 GLYMA_03G119400	Glycine max (Soybean) (Glycine hispida)
TRINITY_DN13024_c0_g1	Down-Regulated	-0.128306	-2.29886	1	1	652	33.1288	106	110	238	198	-	-	-	-	-	-	-	-	-	-	-	-	-	-	sp|P33680|GUC2A_MOUSE	AT3G07610.3	#N/A	#N/A	gi|502165663|ref|XP_004513650.1|	XP_004513650.1	XP_004513650	0.11	probable helicase MAGATAMA 3	LOC101515084	Cicer arietinum (Chickpea) (Garbanzo)
TRINITY_DN13044_c0_g1	Up-Regulated	0.17188	-2.37325	0.726563	1	509	34.5776	60	116	174	159	-	-	-	-	-	-	-	-	-	-	-	-	-	-	#N/A	AT1G15370.1	Carubv10001372m	1ukc_B	gi|565496232|ref|XP_006305755.1|	XP_006305755.1	XP_006305755	0.039	Uncharacterized protein	CARUB_v10010572mg	Capsella rubella
TRINITY_DN13061_c0_g2	Up-Regulated	0.16171	-0.741066	0.371301	1	557	31.5978	112	64	152	229	-	-	-	-	-	-	-	-	-	-	-	-	-	-	sp|Q49460|Y468_MYCGE	AT4G32924.1	#N/A	#N/A	gi|357465449|ref|XP_003603009.1|	XP_003603009.1	XP_003603009	0.013	Polyadenylate-binding protein RBP47C	MTR_3g101370	Medicago truncatula (Barrel medic) (Medicago tribuloides)
TRINITY_DN13078_c0_g1	Down-Regulated	-0.00757321	-1.20764	1	1	608	36.8421	100	124	254	130	-	-	-	-	-	-	-	-	-	-	-	-	-	-	sp|P32129|YIHG_ECOLI	AT3G02450.1	#N/A	#N/A	#N/A	#N/A	#N/A	#N/A	#N/A	#N/A	#N/A
TRINITY_DN13080_c0_g1	Down-Regulated	-0.168016	-2.19106	1	1	571	30.4729	103	71	179	218	-	-	-	-	-	-	-	-	-	-	-	-	-	-	#N/A	#N/A	#N/A	4fu0_B	#N/A	#N/A	#N/A	#N/A	#N/A	#N/A	#N/A
TRINITY_DN13088_c0_g1	Down-Regulated	-0.355873	-2.66166	1	1	689	33.5269	118	113	243	215	-	-	-	-	-	-	-	Medicago truncatula TaxID 3880	-	-	-	-	-	-	sp|Q927P0|ECFT_LISIN	AT3G09032.1	#N/A	#N/A	gi|357517529|ref|XP_003629053.1|	XP_003629053.1	XP_003629053	2.89e-53	Uncharacterized protein	MTR_8g072610	Medicago truncatula (Barrel medic) (Medicago tribuloides)
TRINITY_DN13089_c0_g1	Down-Regulated	-0.128306	-2.29886	1	1	643	31.1042	109	91	204	239	-	-	-	-	-	-	-	-	-	-	-	-	-	-	#N/A	AT2G38152.1	#N/A	#N/A	gi|357443601|ref|XP_003592078.1|	XP_003592078.1	XP_003592078	6.88e-07	Uncharacterized protein	MTR_1g098490	Medicago truncatula (Barrel medic) (Medicago tribuloides)
TRINITY_DN1309_c0_g1	Down-Regulated	-0.0760117	-1.53299	1	1	633	34.2812	142	75	195	221	-	-	-	-	-	-	-	-	-	-	-	-	-	-	sp|B0JU07|RIMM_MICAN	AT1G69990.1	#N/A	#N/A	gi|357454229|ref|XP_003597395.1|	XP_003597395.1	XP_003597395	3.3	Uncharacterized protein	MTR_2g097660	Medicago truncatula (Barrel medic) (Medicago tribuloides)
TRINITY_DN13091_c0_g1	Down-Regulated	-0.0619324	-1.03327	0.74926	1	760	39.6053	196	105	200	259	Phosphatidylinositol 4-phosphate 5-kinase 1	Arabidopsis thaliana	2.7.1.68	1-phosphatidylinositol-4-phosphate 5-kinase.	-	-	-	unknown TaxID	-	-	-	-	-	-	sp|Q56YP2|PI5K1_ARATH	AT1G21980.1	Pbr011696.1	4tz7_A	gi|357520221|ref|XP_003630399.1|	XP_003630399.1	XP_003630399	3.68e-101	Phosphatidylinositol-4-phosphate 5-kinase family protein	MTR_8g095170	Medicago truncatula (Barrel medic) (Medicago tribuloides)
TRINITY_DN131_c0_g2	Down-Regulated	-0.0750001	-1.92951	1	1	684	33.6257	130	100	230	224	-	-	-	-	-	-	-	-	-	-	-	-	-	-	sp|P49047|VPEA_ARATH	AT2G25940.1	#N/A	#N/A	gi|565477221|ref|XP_006296251.1|	XP_006296251.1	XP_006296251	0.02	Uncharacterized protein	CARUB_v10025418mg	Capsella rubella
TRINITY_DN13113_c0_g1	Down-Regulated	-0.384144	-1.91916	0.80362	1	644	37.8882	125	119	179	221	-	-	-	-	-	-	-	-	-	-	-	-	-	-	sp|P13840|RDRP_BTV10	#N/A	#N/A	#N/A	#N/A	#N/A	#N/A	#N/A	#N/A	#N/A	#N/A
TRINITY_DN13122_c0_g1	Down-Regulated	-0.0357978	-2.02801	1	1	564	32.4468	90	93	200	181	-	-	-	-	-	-	-	-	-	-	-	-	-	-	sp|Q8SAB7|SPK1_ARATH	AT4G16340.1	GRMZM5G829408_P01	#N/A	gi|596285600|ref|XP_007225481.1|	XP_007225481.1	XP_007225481	1.4	Uncharacterized protein	PRUPE_ppa000131mg	Prunus persica (Peach) (Amygdalus persica)
TRINITY_DN1314_c0_g1	Down-Regulated	-0.37666	-2.24934	1	1	694	37.0317	125	132	248	189	-	-	-	-	-	-	-	-	-	-	-	-	-	-	#N/A	AT4G32120.1	#N/A	#N/A	gi|595856842|ref|XP_007210431.1|	XP_007210431.1	XP_007210431	1.8	Uncharacterized protein	PRUPE_ppa000326mg	Prunus persica (Peach) (Amygdalus persica)
TRINITY_DN13148_c0_g1	Up-Regulated	0.176017	-2.07969	0.774414	1	676	32.6923	106	115	225	230	-	-	-	-	-	-	-	-	-	-	-	-	-	-	#N/A	AT3G61540.1	#N/A	#N/A	gi|502130949|ref|XP_004500825.1|	XP_004500825.1	XP_004500825	2	AT-rich interactive domain-containing protein 5-like	LOC101498413	Cicer arietinum (Chickpea) (Garbanzo)
TRINITY_DN13149_c0_g1	Up-Regulated	0.0144763	-1.78201	1	1	914	38.8403	131	224	319	240	Pentatricopeptide repeat-containing protein At3g50420	Arabidopsis thaliana	-	-	-	-	-	Medicago truncatula TaxID 3880	-	-	-	-	-	-	sp|Q9SCT2|PP277_ARATH	AT3G50420.1	evm_27.model.AmTr_v1.0_scaffold00006.196	5iww_D	gi|357483095|ref|XP_003611834.1|	XP_003611834.1	XP_003611834	0	#N/A	#N/A	#N/A
TRINITY_DN13166_c0_g1	Up-Regulated	0.176016	-2.06873	1	1	552	32.4275	96	83	178	195	-	-	-	-	-	-	-	-	-	-	-	-	-	-	#N/A	AT4G35220.1	#N/A	#N/A	gi|502120436|ref|XP_004496962.1|	XP_004496962.1	XP_004496962	0.23	uncharacterized protein LOC101515546	LOC101515546	Cicer arietinum (Chickpea) (Garbanzo)
TRINITY_DN13171_c0_g2	Down-Regulated	-0.0357986	-2.01708	1	1	611	34.8609	113	100	183	215	-	-	-	-	-	-	-	-	-	-	-	-	-	-	sp|Q9HVD7|HEMH_PSEAE	AT5G42580.1	#N/A	#N/A	gi|514746031|ref|XP_004961020.1|	XP_004961020.1	XP_004961020	7.6	ATP-dependent Clp protease proteolytic subunit	LOC101764693 SETIT_022291mg	Setaria italica (Foxtail millet) (Panicum italicum)
TRINITY_DN13188_c0_g1	Down-Regulated	-0.355873	-2.66166	1	1	519	30.4432	89	69	163	198	-	-	-	-	-	-	-	-	-	-	-	-	-	-	sp|Q87G36|Y5481_VIBPA	#N/A	#N/A	#N/A	#N/A	#N/A	#N/A	#N/A	#N/A	#N/A	#N/A
TRINITY_DN13190_c0_g1	Up-Regulated	0.133944	-0.916194	0.5224	1	812	41.8719	204	136	219	253	-	-	-	-	-	-	-	-	-	-	-	-	-	-	sp|Q6ZPK7|LST2_MOUSE	AT3G50370.1	PDK_30s764641g001	1bik_A	gi|514732959|ref|XP_004957560.1|	XP_004957560.1	XP_004957560	0.1	Flavin-containing monooxygenase (EC 1.-.-.-)	LOC101776016 SETIT_029489mg	Setaria italica (Foxtail millet) (Panicum italicum)
TRINITY_DN13194_c0_g1	Down-Regulated	-0.292988	-1.44092	0.34493	1	504	33.9286	90	81	152	181	-	-	-	-	-	-	-	-	-	-	-	-	-	-	sp|P0DM58|DI3L2_ARATH	AT1G77680.1	Bra036314	#N/A	gi|357132179|ref|XP_003567709.1|	XP_003567709.1	XP_003567709	0.2	Uncharacterized protein	LOC100843348 BRADI_2g01520	Brachypodium distachyon (Purple false brome) (Trachynia distachya)
TRINITY_DN13211_c0_g1	Down-Regulated	-0.387998	-1.65921	0.663625	1	648	28.5494	83	102	231	232	-	-	-	-	-	-	-	-	-	-	-	-	-	-	#N/A	AT4G23160.1	Jcr4S00018.10	#N/A	gi|357472645|ref|XP_003606607.1|	XP_003606607.1	XP_003606607	6.75e-05	#N/A	#N/A	#N/A
TRINITY_DN13212_c0_g1	Up-Regulated	0.17188	-2.37325	0.726563	1	633	42.4961	130	139	178	186	65-kDa microtubule-associated protein 5	Arabidopsis thaliana	-	-	-	-	-	Cicer arietinum TaxID 3827	-	-	-	-	-	-	sp|Q9ZVJ3|MA655_ARATH	AT2G38720.1	AC233751.1_FGP002	#N/A	gi|502158279|ref|XP_004511089.1|	XP_004511089.1	XP_004511089	1.8e-87	65-kDa microtubule-associated protein 5 isoform X1	LOC101512593	Cicer arietinum (Chickpea) (Garbanzo)
TRINITY_DN13223_c0_g1	Down-Regulated	-0.0704165	3.15561	0.687398	1	1947	39.548	392	378	593	584	UV-B-induced protein At3g17800 chloroplastic	Arabidopsis thaliana	-	-	-	-	-	Cicer arietinum TaxID 3827	-	-	-	-	-	-	sp|Q9LVJ0|UVB31_ARATH	AT1G48450.1	mrna13716.1-v1.0-hybrid	#N/A	gi|502164952|ref|XP_004513344.1|	XP_004513344.1	XP_004513344	0	uncharacterized protein LOC101494659	LOC101494659	Cicer arietinum (Chickpea) (Garbanzo)
TRINITY_DN13223_c0_g2	Up-Regulated	0.0571184	4.1862	0.283675	1	2048	39.2578	400	404	618	626	UV-B-induced protein At3g17800 chloroplastic	Arabidopsis thaliana	-	-	-	-	-	Cicer arietinum TaxID 3827	-	-	-	-	-	-	sp|Q9LVJ0|UVB31_ARATH	AT1G48450.1	mrna13716.1-v1.0-hybrid	#N/A	gi|502164952|ref|XP_004513344.1|	XP_004513344.1	XP_004513344	0	uncharacterized protein LOC101494659	LOC101494659	Cicer arietinum (Chickpea) (Garbanzo)
TRINITY_DN13225_c0_g1	Down-Regulated	-0.0366174	-1.36096	1	1	619	36.1874	85	139	201	194	-	-	-	-	-	-	-	-	-	-	-	-	-	-	sp|Q97EW5|SYM_CLOAB	AT3G21250.1	#N/A	#N/A	gi|586733224|ref|XP_006850026.1|	XP_006850026.1	XP_006850026	6.5	Uncharacterized protein	AMTR_s00022p00189290	Amborella trichopoda
TRINITY_DN13250_c0_g1	Up-Regulated	0.119181	-0.741661	0.887726	1	766	41.2533	230	86	256	194	-	-	-	-	-	-	-	Lotus japonicus TaxID 34305	GO:0015074	DNA integration	GO:0003676	nucleic acid binding	GO:0005634	nucleus	sp|P61943|SIA10_RAT	AT3G29750.1	PDK_30s1160841g001	#N/A	gi|502167376|ref|XP_004514122.1|	XP_004514122.1	XP_004514122	2.28e-27	#N/A	#N/A	#N/A
TRINITY_DN13270_c0_g1	Up-Regulated	0.0677964	-1.4145	0.690039	1	587	35.6048	104	105	154	224	-	-	-	-	-	-	-	-	-	-	-	-	-	-	sp|Q753M9|ATG32_ASHGO	AT2G35360.1	#N/A	#N/A	gi|593785439|ref|XP_007155760.1|	XP_007155760.1	XP_007155760	0.003	Uncharacterized protein	PHAVU_003G229300g	Phaseolus vulgaris (Kidney bean) (French bean)
TRINITY_DN13294_c0_g1	Down-Regulated	-0.0768392	-0.993095	0.87463	1	533	32.4578	101	72	167	193	-	-	-	-	-	-	-	-	-	-	-	-	-	-	sp|B1ZKR9|ARLY_METPB	AT5G48620.1	ppa021827m	#N/A	gi|357463453|ref|XP_003602008.1|	XP_003602008.1	XP_003602008	1.3	#N/A	#N/A	#N/A
TRINITY_DN13299_c0_g1	Up-Regulated	0.16056	-2.74328	1	1	540	38.7037	92	117	120	211	-	-	-	-	-	-	-	-	-	-	-	-	-	-	sp|Q8N9C0|IGS22_HUMAN	AT2G28810.1	AT2G28810.1	#N/A	#N/A	#N/A	#N/A	#N/A	#N/A	#N/A	#N/A
TRINITY_DN133_c0_g1	Up-Regulated	0.171879	-2.36215	1	1	518	27.6062	81	62	180	195	-	-	-	-	-	-	-	-	-	-	-	-	-	-	#N/A	#N/A	#N/A	#N/A	gi|571462743|ref|XP_006582369.1|	XP_006582369.1	XP_006582369	0.72	#N/A	#N/A	#N/A
TRINITY_DN1330_c0_g1	Up-Regulated	0.105192	-0.977693	0.87463	1	502	29.4821	93	55	156	198	-	-	-	-	-	-	-	-	-	-	-	-	-	-	sp|Q54JB3|COX10_DICDI	AT1G24090.1	#N/A	#N/A	#N/A	#N/A	#N/A	#N/A	#N/A	#N/A	#N/A
TRINITY_DN13308_c0_g1	Down-Regulated	-0.00877178	2.42772	1	1	1164	39.2612	237	220	397	310	Uncharacterized membrane protein YuiD	Bacillus subtilis (strain 168)	-	-	-	-	-	Medicago truncatula TaxID 3880	-	-	GO:0004601	peroxidase activity	-	-	sp|O32107|YUID_BACSU	AT3G12685.1	AT1G72830.2	4r0c_D	gi|357451199|ref|XP_003595876.1|	XP_003595876.1	XP_003595876	4e-132	Acid phosphatase/vanadium-dependent haloperoxidase	MTR_2g062820	Medicago truncatula (Barrel medic) (Medicago tribuloides)
TRINITY_DN13320_c0_g1	Up-Regulated	0.0726148	-1.03312	1	1	515	35.1456	86	95	156	178	GABA transporter 1	Arabidopsis thaliana	-	-	-	-	-	Medicago truncatula TaxID 3880	-	-	-	-	GO:0016021	integral to membrane	sp|F4HW02|GAT1_ARATH	AT1G08230.2	mrna16296.1-v1.0-hybrid	#N/A	gi|357472003|ref|XP_003606286.1|	XP_003606286.1	XP_003606286	4.75e-64	#N/A	#N/A	#N/A
TRINITY_DN13326_c0_g1	Up-Regulated	0.0677955	-1.40396	1	1	615	35.2846	110	107	219	179	-	-	-	-	-	-	-	-	-	-	-	-	-	-	sp|Q89RX6|CLPS1_BRADU	AT1G31470.1	#N/A	#N/A	gi|502153988|ref|XP_004509536.1|	XP_004509536.1	XP_004509536	0.16	protein NUCLEAR FUSION DEFECTIVE 4	LOC101496594	Cicer arietinum (Chickpea) (Garbanzo)
TRINITY_DN13330_c0_g1	Up-Regulated	0.16056	-2.74328	1	1	722	46.2604	163	171	213	175	Probable sarcosine oxidase	Arabidopsis thaliana	1.5.3.1	Sarcosine oxidase.	-	-	-	Medicago truncatula TaxID 3880	GO:0046653	tetrahydrofolate metabolic process	GO:0008115	sarcosine oxidase activity	-	-	sp|Q9SJA7|SOX_ARATH	AT2G24580.1	Bra037130	3m0o_B	gi|357466531|ref|XP_003603550.1|	XP_003603550.1	XP_003603550	1.41e-128	Monomeric form sarcosine oxidase	MTR_3g108990	Medicago truncatula (Barrel medic) (Medicago tribuloides)
TRINITY_DN13344_c0_g1	Up-Regulated	0.0483508	3.05324	0.625187	1	1943	38.703	410	342	610	581	L-gulonolactone oxidase 3	Arabidopsis thaliana	1.1.3.8	L-gulonolactone oxidase.	Cofactor biosynthesis	L-ascorbate biosynthesis	-	Cicer arietinum TaxID 3827	GO:0019853	L-ascorbic acid biosynthetic process	GO:0003885]---[GO:0050660]---[GO:0050105	D-arabinono-1,4-lactone oxidase activity]---[flavin adenine dinucleotide binding]---[L-gulonolactone oxidase activity	GO:0016020]---[GO:0005773	membrane]---[vacuole	sp|Q9LYD8|GGLO3_ARATH	AT5G11540.1	GRMZM2G023119_P02	2vfv_A	gi|502124311|ref|XP_004498474.1|	XP_004498474.1	XP_004498474	0	#N/A	#N/A	#N/A
TRINITY_DN13344_c0_g2	Down-Regulated	-1.54181	-1.26502	0.0263129	1	1262	41.2044	266	254	392	350	L-gulonolactone oxidase 3	Arabidopsis thaliana	1.1.3.8	L-gulonolactone oxidase.	Cofactor biosynthesis	L-ascorbate biosynthesis	-	Cicer arietinum TaxID 3827	-	-	-	-	-	-	sp|Q9LYD8|GGLO3_ARATH	AT5G11540.1	GRMZM2G023119_P02	1ccz_A	gi|502124311|ref|XP_004498474.1|	XP_004498474.1	XP_004498474	0	#N/A	#N/A	#N/A
TRINITY_DN13360_c0_g1	Down-Regulated	-0.0357978	-2.02801	1	1	654	33.945	92	130	204	228	-	-	-	-	-	-	-	-	-	-	-	-	-	-	#N/A	AT1G31710.1	#N/A	1qon_A	#N/A	#N/A	#N/A	#N/A	#N/A	#N/A	#N/A
TRINITY_DN13362_c0_g1	Up-Regulated	0.129361	-0.196572	0.731011	1	852	34.2723	143	149	324	236	-	-	-	-	-	-	-	-	-	-	-	-	-	-	#N/A	AT1G17630.1	Lus10042056	#N/A	gi|612400116|ref|XP_007515577.1|	XP_007515577.1	XP_007515577	9.5	Uncharacterized protein	Bathy01g06890	Bathycoccus prasinos
TRINITY_DN13371_c0_g1	Up-Regulated	0.17188	-2.37325	0.726563	1	503	32.4056	44	119	221	119	-	-	-	-	-	-	-	-	-	-	-	-	-	-	#N/A	AT3G04690.1	#N/A	#N/A	#N/A	#N/A	#N/A	#N/A	#N/A	#N/A	#N/A
TRINITY_DN1340_c0_g1	Down-Regulated	-0.0357986	-2.01708	1	1	636	30.3459	121	72	164	279	-	-	-	-	-	-	-	-	-	-	-	-	-	-	#N/A	#N/A	#N/A	#N/A	gi|302790664|ref|XP_002977099.1|	XP_002977099.1	XP_002977099	7.2	Putative uncharacterized protein	SELMODRAFT_417145	Selaginella moellendorffii (Spikemoss)
TRINITY_DN13459_c0_g1	Up-Regulated	0.0333283	2.2974	0.7499	1	1109	31.8305	187	166	342	414	-	-	-	-	-	-	-	-	-	-	-	-	-	-	sp|P49092|ASNS1_LOTJA	AT3G47340.3	#N/A	#N/A	gi|357490847|ref|XP_003615711.1|	XP_003615711.1	XP_003615711	0.000109	Asparagine synthetase [glutamine-hydrolyzing] protein	MTR_5g071360	Medicago truncatula (Barrel medic) (Medicago tribuloides)
TRINITY_DN13465_c0_g2	Down-Regulated	-0.00757236	-1.21809	1	1	577	34.8354	102	99	167	209	-	-	-	-	-	-	-	-	-	-	-	-	-	-	sp|Q9ZQX4|VATF_ARATH	AT4G02620.1	Bradi3g34670.1	#N/A	gi|502141766|ref|XP_004504628.1|	XP_004504628.1	XP_004504628	8.72e-05	V-type proton ATPase subunit F	LOC101499404	Cicer arietinum (Chickpea) (Garbanzo)
TRINITY_DN13475_c0_g1	Up-Regulated	0.176017	-2.07969	0.774414	1	602	33.7209	99	104	174	225	-	-	-	-	-	-	-	-	-	-	-	-	-	-	#N/A	#N/A	#N/A	#N/A	gi|358346033|ref|XP_003637077.1|	XP_003637077.1	XP_003637077	6.2	#N/A	#N/A	#N/A
TRINITY_DN13481_c0_g1	Down-Regulated	-0.0114552	3.82518	0.831421	1	1880	39.2021	417	320	559	584	Pectinesterase/pectinesterase inhibitor PPE8B	Prunus persica	3.1.1.11	Pectinesterase.	Glycan metabolism	pectin degradation	2-dehydro-3-deoxy-D-gluconate from pectin: step 1/5	Medicago truncatula TaxID 3880	GO:0042545]---[GO:0045490	cell wall modification]---[pectin catabolic process	GO:0045330]---[GO:0004857]---[GO:0030599	aspartyl esterase activity]---[enzyme inhibitor activity]---[pectinesterase activity	GO:0005618]---[GO:0005576	cell wall]---[extracellular region	sp|Q43062|PME_PRUPE	AT4G33220.1	MDP0000320566	1xg2_A	gi|357450219|ref|XP_003595386.1|	XP_003595386.1	XP_003595386	0	Pectinesterase (EC 3.1.1.11)	MTR_2g044880	Medicago truncatula (Barrel medic) (Medicago tribuloides)
TRINITY_DN13491_c0_g1	Down-Regulated	-0.0933557	-1.15821	0.617721	1	978	38.9571	157	224	321	276	-	-	-	-	-	-	-	Medicago truncatula TaxID 3880	-	-	-	-	-	-	#N/A	AT1G67785.1	#N/A	#N/A	gi|593793164|ref|XP_007159621.1|	XP_007159621.1	XP_007159621	6.89e-31	Uncharacterized protein	PHAVU_002G252800g	Phaseolus vulgaris (Kidney bean) (French bean)
TRINITY_DN13491_c0_g2	Down-Regulated	-0.010033	3.93884	1	1	975	38.9744	156	224	319	276	-	-	-	-	-	-	-	Medicago truncatula TaxID 3880	-	-	-	-	-	-	#N/A	AT1G67785.1	Lus10039870	#N/A	gi|593793164|ref|XP_007159621.1|	XP_007159621.1	XP_007159621	3.37e-30	Uncharacterized protein	PHAVU_002G252800g	Phaseolus vulgaris (Kidney bean) (French bean)
TRINITY_DN13492_c0_g1	Down-Regulated	-0.0114365	4.45493	0.863519	1	1204	40.2824	258	227	354	365	-	-	-	-	-	-	-	Medicago truncatula TaxID 3880	GO:0070601]---[GO:0006302	centromeric sister chromatid cohesion]---[double-strand break repair	-	-	GO:0000228	nuclear chromosome	sp|Q8D2E2|TOLB_WIGBR	#N/A	XP_004496354	2xq1_P	gi|357507871|ref|XP_003624224.1|	XP_003624224.1	XP_003624224	1.2e-160	#N/A	#N/A	#N/A
TRINITY_DN13515_c0_g1	Up-Regulated	0.179473	-1.6288	0.503446	1	865	41.9653	183	180	255	247	Probable serine/threonine-protein kinase PBL1	Arabidopsis thaliana	2.7.11.1	Non-specific serine/threonine protein kinase.	-	-	-	Medicago truncatula TaxID 3880	-	-	GO:0005524]---[GO:0004672	ATP binding]---[protein kinase activity	-	-	sp|Q8H186|PBL1_ARATH	AT3G08760.1	mrna28322.1-v1.0-hybrid	3ulz_A	gi|502170006|ref|XP_004514736.1|	XP_004514736.1	XP_004514736	2.13e-67	probable receptor-like protein kinase At3g55450	LOC101504784	Cicer arietinum (Chickpea) (Garbanzo)
TRINITY_DN13533_c0_g1	Up-Regulated	0.00636376	5.5808	0.85824	1	1132	41.7845	219	254	351	308	-	-	-	-	-	-	-	Medicago truncatula TaxID 3880	-	-	-	-	GO:0016021	integral to membrane	sp|Q6DFR1|S22AF_XENTR	AT1G74730.1	#N/A	#N/A	gi|502142567|ref|XP_004505021.1|	XP_004505021.1	XP_004505021	8.7e-59	uncharacterized protein LOC101495802	LOC101495802	Cicer arietinum (Chickpea) (Garbanzo)
TRINITY_DN13536_c0_g1	Down-Regulated	-0.00757151	-1.22848	0.711072	1	602	33.7209	111	92	177	222	-	-	-	-	-	-	-	-	-	-	-	-	-	-	sp|Q8XP15|UXUA_CLOPE	AT5G38190.1	#N/A	#N/A	gi|502132170|ref|XP_004501249.1|	XP_004501249.1	XP_004501249	3.2	protein KAKU4 isoform X2	LOC101498506	Cicer arietinum (Chickpea) (Garbanzo)
TRINITY_DN13558_c0_g1	Up-Regulated	0.176017	-2.07969	0.774414	1	511	34.2466	95	80	180	156	-	-	-	-	-	-	-	-	-	-	-	-	-	-	#N/A	#N/A	#N/A	#N/A	#N/A	#N/A	#N/A	#N/A	#N/A	#N/A	#N/A
TRINITY_DN13560_c0_g1	Down-Regulated	-0.128305	-2.30993	1	1	638	33.2288	77	135	225	201	-	-	-	-	-	-	-	-	-	-	-	-	-	-	#N/A	AT3G52380.1	#N/A	#N/A	gi|357501941|ref|XP_003621259.1|	XP_003621259.1	XP_003621259	1.15e-13	#N/A	#N/A	#N/A
TRINITY_DN13572_c0_g1	Up-Regulated	0.0956965	-1.10597	0.86794	1	555	32.0721	94	84	171	206	-	-	-	-	-	-	-	-	-	-	-	-	-	-	sp|O82261|DEGP2_ARATH	AT2G47940.1	#N/A	4fln_C	gi|502117892|ref|XP_004495997.1|	XP_004495997.1	XP_004495997	0.000299	protease Do-like 2, chloroplastic	LOC101505109	Cicer arietinum (Chickpea) (Garbanzo)
TRINITY_DN1358_c0_g1	Up-Regulated	0.00459644	5.53817	0.674764	1	2110	37.109	449	334	701	626	RNA polymerase sigma factor sigC	Arabidopsis thaliana	-	-	-	-	-	Medicago truncatula TaxID 3880	GO:0006352	transcription initiation, DNA-dependent	GO:0003677]---[GO:0016987]---[GO:0003700	DNA binding]---[sigma factor activity]---[sequence-specific DNA binding transcription factor activity	-	-	sp|O24621|SIGC_ARATH	AT3G53920.1	Lus10038823	5vi8_F	gi|357436347|ref|XP_003588449.1|	XP_003588449.1	XP_003588449	0	RNA polymerase sigma factor	MTR_1g007370	Medicago truncatula (Barrel medic) (Medicago tribuloides)
TRINITY_DN13595_c0_g1	Up-Regulated	0.131966	0.131235	0.416781	1	537	35.7542	113	79	193	152	Cytochrome P450 71A1	Persea americana	-	-	-	-	-	Medicago truncatula TaxID 3880	-	-	GO:0020037]---[GO:0005506]---[GO:0004497]---[GO:0016705	heme binding]---[iron ion binding]---[monooxygenase activity]---[oxidoreductase activity, acting on paired donors, with incorporation or reduction of molecular oxygen	-	-	sp|P24465|C71A1_PERAE	AT3G26330.1	Bra013842	4r1z_B	gi|502146505|ref|XP_004506482.1|	XP_004506482.1	XP_004506482	4.25e-79	cytochrome P450 83B1-like	LOC101500254	Cicer arietinum (Chickpea) (Garbanzo)
TRINITY_DN1360_c0_g1	Down-Regulated	-0.0244761	3.91185	0.641828	1	1116	39.0681	206	230	366	314	Proteasome subunit alpha type-2-A	Arabidopsis thaliana	3.4.25.1	Proteasome endopeptidase complex.	-	-	-	malvids TaxID 91836	GO:0006511	ubiquitin-dependent protein catabolic process	GO:0004298	threonine-type endopeptidase activity	GO:0005737]---[GO:0005634]---[GO:0019773	cytoplasm]---[nucleus]---[proteasome core complex, alpha-subunit complex	sp|O23708|PSA2A_ARATH	AT1G16470.2	OpuncBB_FGP15400	5m32_O	gi|571469078|ref|XP_006584582.1|	XP_006584582.1	XP_006584582	7.17e-171	#N/A	#N/A	#N/A
TRINITY_DN1360_c0_g2	Up-Regulated	0.0328029	3.41439	0.463	1	1132	39.0459	206	236	375	315	Proteasome subunit alpha type-2-A	Arabidopsis thaliana	3.4.25.1	Proteasome endopeptidase complex.	-	-	-	malvids TaxID 91836	GO:0006511	ubiquitin-dependent protein catabolic process	GO:0004298	threonine-type endopeptidase activity	GO:0005737]---[GO:0005634]---[GO:0019773	cytoplasm]---[nucleus]---[proteasome core complex, alpha-subunit complex	sp|O23708|PSA2A_ARATH	AT1G16470.2	OpuncBB_FGP15400	5m32_O	gi|502153994|ref|XP_004509539.1|	XP_004509539.1	XP_004509539	4.75e-168	Proteasome subunit alpha type (EC 3.4.25.1)	LOC101497566	Cicer arietinum (Chickpea) (Garbanzo)
TRINITY_DN13602_c0_g1	Down-Regulated	-0.00199276	2.64121	0.967763	1	690	36.2319	104	146	248	192	Ubiquitin-conjugating enzyme E2 14	Arabidopsis thaliana	2.3.2.23	E2 ubiquitin-conjugating enzyme.	Protein modification	protein ubiquitination	-	Eucalyptus grandis TaxID 71139	GO:0000209	protein polyubiquitination	GO:0005524]---[GO:0031625	ATP binding]---[ubiquitin protein ligase binding	GO:0005737	cytoplasm	sp|P42747|UBC14_ARATH	AT3G55380.1	EMT28005	1pzv_A	gi|502145094|ref|XP_004505877.1|	XP_004505877.1	XP_004505877	7.7e-38	ubiquitin-conjugating enzyme E2 7-like	LOC101503646	Cicer arietinum (Chickpea) (Garbanzo)
TRINITY_DN13628_c0_g1	Up-Regulated	0.16056	-2.74328	1	1	515	31.2621	76	85	177	177	-	-	-	-	-	-	-	-	-	-	-	-	-	-	sp|O04420|URIC_ARATH	AT2G26230.1	#N/A	#N/A	gi|525345330|ref|NP_001266028.1|	NP_001266028.1	NP_001266028	0.000383	Uricase (EC 1.7.3.3) (Urate oxidase)	nodulin-35 LOC101500535	Cicer arietinum (Chickpea) (Garbanzo)
TRINITY_DN13650_c0_g1	Up-Regulated	0.180359	-1.44772	0.541257	1	599	31.5526	83	106	204	206	-	-	-	-	-	-	-	-	-	-	-	-	-	-	sp|Q85FJ1|RPOA_ADICA	#N/A	#N/A	#N/A	gi|357449795|ref|XP_003595174.1|	XP_003595174.1	XP_003595174	4.9	#N/A	#N/A	#N/A
TRINITY_DN13672_c0_g2	Down-Regulated	-0.196706	-0.20858	0.566577	1	587	35.9455	132	79	203	173	-	-	-	-	-	-	-	-	-	-	-	-	-	-	#N/A	#N/A	#N/A	#N/A	gi|573943820|ref|XP_006654269.1|	XP_006654269.1	XP_006654269	5.1	#N/A	#N/A	#N/A
TRINITY_DN1369_c0_g1	Up-Regulated	0.0147213	4.16823	0.672811	1	1899	40.4423	385	383	656	475	Post-GPI attachment to proteins factor 3	Xenopus tropicalis	-	-	-	-	-	Medicago truncatula TaxID 3880	-	-	-	-	GO:0016021	integral to membrane	sp|Q0VFE3|PGAP3_XENTR	AT1G16560.3	#N/A	#N/A	gi|502165765|ref|XP_004513683.1|	XP_004513683.1	XP_004513683	0	post-GPI attachment to proteins factor 3	LOC101501881	Cicer arietinum (Chickpea) (Garbanzo)
TRINITY_DN13694_c0_g1	Down-Regulated	-0.0885212	-0.753115	1	1	850	34.8235	125	171	303	251	-	-	-	-	-	-	-	-	-	-	-	-	-	-	sp|A3GFA2|SEC23_PICST	AT2G21630.1	#N/A	#N/A	gi|356558936|ref|XP_003547758.1|	XP_003547758.1	XP_003547758	0.007	Uncharacterized protein	LOC100791527 GLYMA_16G082400	Glycine max (Soybean) (Glycine hispida)
TRINITY_DN13699_c0_g1	Up-Regulated	0.176017	-2.07969	0.774414	1	547	35.4662	91	103	161	192	-	-	-	-	-	-	-	-	-	-	-	-	-	-	sp|A9AZ03|TAL_HERA2	AT3G63290.2	Ghi000593	#N/A	gi|357454229|ref|XP_003597395.1|	XP_003597395.1	XP_003597395	3.29e-05	Uncharacterized protein	MTR_2g097660	Medicago truncatula (Barrel medic) (Medicago tribuloides)
TRINITY_DN13712_c0_g1	Down-Regulated	-0.0128596	-0.661475	1	1	847	34.8288	153	142	229	323	-	-	-	-	-	-	-	-	-	-	-	-	-	-	#N/A	AT1G09060.2	#N/A	#N/A	gi|502117147|ref|XP_004495719.1|	XP_004495719.1	XP_004495719	9	lysine-specific demethylase JMJ25 isoform X2	LOC101499864	Cicer arietinum (Chickpea) (Garbanzo)
TRINITY_DN13716_c0_g1	Down-Regulated	-0.0215705	4.67405	0.573307	1	949	35.8272	165	175	270	339	NAD(P)H-quinone oxidoreductase subunit M chloroplastic	Vitis vinifera	-	-	-	-	-	Papilionoideae TaxID 3814	-	-	GO:0016655	oxidoreductase activity, acting on NADH or NADPH, quinone or similar compound as acceptor	-	-	sp|A7NVJ4|NDHM_VITVI	AT4G37925.1	Jcr4S01813.40	4fin_B	gi|502136054|ref|XP_004502544.1|	XP_004502544.1	XP_004502544	4.52e-133	NAD(P)H-quinone oxidoreductase subunit M, chloroplastic	LOC101504823	Cicer arietinum (Chickpea) (Garbanzo)
TRINITY_DN13721_c0_g2	Down-Regulated	-0.0738869	1.56435	0.593398	1	541	44.5471	115	126	169	131	Ascorbate transporter chloroplastic	Arabidopsis thaliana	-	-	-	-	-	Cicer arietinum TaxID 3827	-	-	-	-	-	-	sp|Q8GX78|ANTR2_ARATH	AT4G00370.1	MLOC_10687.1	#N/A	gi|502157148|ref|XP_004510775.1|	XP_004510775.1	XP_004510775	1.75e-121	ascorbate transporter, chloroplastic-like	LOC101504433	Cicer arietinum (Chickpea) (Garbanzo)
TRINITY_DN13745_c0_g1	Down-Regulated	-0.0628299	1.27814	0.554707	1	857	38.8565	178	155	292	232	-	-	-	-	-	-	-	-	-	-	-	-	-	-	sp|Q9LRP1|NPS13_ARATH	AT3G17440.2	evm.model.supercontig_29.118	#N/A	gi|502086354|ref|XP_004488191.1|	XP_004488191.1	XP_004488191	9.64e-07	novel plant SNARE 13-like	LOC101501107	Cicer arietinum (Chickpea) (Garbanzo)
TRINITY_DN13749_c0_g1	Down-Regulated	-0.128305	-2.30993	1	1	550	32.3636	106	72	160	212	-	-	-	-	-	-	-	-	-	-	-	-	-	-	sp|P52543|GH_HHV6Z	AT4G14820.1	Pbr003291.1	#N/A	#N/A	#N/A	#N/A	#N/A	#N/A	#N/A	#N/A
TRINITY_DN13750_c0_g1	Down-Regulated	-0.168017	-2.18005	0.774414	1	639	32.8638	116	94	244	185	-	-	-	-	-	-	-	-	-	-	-	-	-	-	sp|O29748|HMED_ARCFU	#N/A	#N/A	4l7t_A	#N/A	#N/A	#N/A	#N/A	#N/A	#N/A	#N/A
TRINITY_DN13756_c0_g1	Up-Regulated	0.0478126	2.10568	0.559657	1	886	36.6817	154	171	295	266	-	-	-	-	-	-	-	Cicer arietinum TaxID 3827	-	-	-	-	-	-	sp|Q2YT32|AROE_STAAB	AT2G01755.1	#N/A	1rzv_B	gi|502123753|ref|XP_004498245.1|	XP_004498245.1	XP_004498245	8.93e-82	uncharacterized protein LOC101511657	LOC101511657	Cicer arietinum (Chickpea) (Garbanzo)
TRINITY_DN13757_c0_g1	Down-Regulated	-0.564492	-2.07029	0.423951	1	676	34.6154	130	104	218	224	-	-	-	-	-	-	-	-	-	-	-	-	-	-	sp|Q99158|SIL1_YARLI	AT2G39350.1	Bra034636	#N/A	#N/A	#N/A	#N/A	#N/A	#N/A	#N/A	#N/A
TRINITY_DN13793_c0_g2	Down-Regulated	-0.00404628	-1.01792	1	1	542	32.8413	97	81	161	203	-	-	-	-	-	-	-	-	-	-	-	-	-	-	#N/A	AT4G16970.1	#N/A	#N/A	#N/A	#N/A	#N/A	#N/A	#N/A	#N/A	#N/A
TRINITY_DN13807_c0_g1	Down-Regulated	-0.0357986	-2.01708	1	1	648	35.6481	101	130	213	204	-	-	-	-	-	-	-	-	-	-	-	-	-	-	sp|Q4WD48|FMPF_ASPFU	#N/A	MDP0000497158	#N/A	gi|502118180|ref|XP_004496139.1|	XP_004496139.1	XP_004496139	0.15	acyl-CoA-binding domain-containing protein 4	LOC101500518	Cicer arietinum (Chickpea) (Garbanzo)
TRINITY_DN13819_c0_g1	Up-Regulated	0.0846259	-0.263662	0.635311	1	660	34.3939	120	107	250	183	-	-	-	-	-	-	-	-	-	-	-	-	-	-	#N/A	AT4G38360.2	Scf00050.g5469.t1	2awg_A	gi|590683601|ref|XP_007041634.1|	XP_007041634.1	XP_007041634	0.17	#N/A	#N/A	#N/A
TRINITY_DN13851_c0_g1	Down-Regulated	-0.0459876	-0.265701	0.815123	1	861	38.2114	221	108	234	298	-	-	-	-	-	-	-	-	-	-	-	-	-	-	#N/A	AT4G10940.1	#N/A	#N/A	gi|357454229|ref|XP_003597395.1|	XP_003597395.1	XP_003597395	0.000113	Uncharacterized protein	MTR_2g097660	Medicago truncatula (Barrel medic) (Medicago tribuloides)
TRINITY_DN13853_c0_g1	Up-Regulated	0.176017	-2.07969	0.774414	1	501	37.1257	91	95	145	170	-	-	-	-	-	-	-	Cicer arietinum TaxID 3827	-	-	-	-	-	-	sp|Q23450|COA7_CAEEL	AT5G25950.1	Bra039528	#N/A	gi|502090986|ref|XP_004489405.1|	XP_004489405.1	XP_004489405	2.02e-71	uncharacterized protein LOC101491720	LOC101491720	Cicer arietinum (Chickpea) (Garbanzo)
TRINITY_DN13873_c0_g1	Up-Regulated	0.176016	-2.06873	1	1	527	34.5351	105	77	167	178	-	-	-	-	-	-	-	-	-	-	-	-	-	-	sp|P55274|ARRH_HELVI	AT5G62390.1	59082	#N/A	gi|460378333|ref|XP_004234927.1|	XP_004234927.1	XP_004234927	0.89	Uncharacterized protein	0	Solanum lycopersicum (Tomato) (Lycopersicon esculentum)
TRINITY_DN13887_c0_g1	Down-Regulated	-0.0242532	2.32069	0.856489	1	965	39.3782	150	230	296	289	Pro-hevein	Hevea brasiliensis	-	-	-	-	-	Cicer arietinum TaxID 3827	-	-	-	-	-	-	sp|P02877|HEVE_HEVBR	AT3G04720.1	Bra027024	4jp7_B	gi|502113611|ref|XP_004494704.1|	XP_004494704.1	XP_004494704	1.09e-120	hevein-like preproprotein	LOC101503489	Cicer arietinum (Chickpea) (Garbanzo)
TRINITY_DN13904_c0_g1	Up-Regulated	0.105192	-0.977693	0.87463	1	582	38.8316	114	112	175	181	-	-	-	-	-	-	-	-	-	-	-	-	-	-	sp|P48513|TF2B_SOYBN	AT3G10330.1	OB03G39100.1	#N/A	gi|255544920|ref|XP_002513521.1|	XP_002513521.1	XP_002513521	0.078	Transcription initiation factor iib, putative	RCOM_1578680	Ricinus communis (Castor bean)
TRINITY_DN13928_c0_g1	Down-Regulated	-0.355874	-2.65045	0.6875	1	539	37.4768	114	88	206	131	-	-	-	-	-	-	-	Cicer arietinum TaxID 3827	-	-	-	-	-	-	#N/A	AT4G39790.1	MDP0000254187	#N/A	gi|502140094|ref|XP_004504055.1|	XP_004504055.1	XP_004504055	1.21e-30	uncharacterized protein LOC101500983	LOC101500983	Cicer arietinum (Chickpea) (Garbanzo)
TRINITY_DN13933_c0_g3	Up-Regulated	0.176017	-2.07969	0.774414	1	720	36.25	135	126	208	251	-	-	-	-	-	-	-	-	-	-	-	-	-	-	sp|Q6EWG8|POL2_CRLVP	AT2G18810.1	#N/A	#N/A	#N/A	#N/A	#N/A	#N/A	#N/A	#N/A	#N/A
TRINITY_DN13948_c0_g1	Down-Regulated	-0.0108748	5.17054	0.69865	1	1659	44.4846	341	397	446	475	DELLA protein GAI	Gossypium hirsutum	-	-	-	-	-	Pisum sativum TaxID 3888	GO:0009740]---[GO:2000273]---[GO:0006355]---[GO:0009739]---[GO:0090378]---[GO:0006351	gibberellic acid mediated signaling pathway]---[positive regulation of receptor activity]---[regulation of transcription, DNA-dependent]---[response to gibberellin stimulus]---[seed trichome elongation]---[transcription, DNA-dependent	GO:0000989	transcription factor binding transcription factor activity	GO:0005634	nucleus	sp|Q84TQ7|GAI_GOSHI	AT1G14920.1	XP_004503135	5b3h_D	gi|502137593|ref|XP_004503135.1|	XP_004503135.1	XP_004503135	0	DELLA protein GAI	LOC101503964	Cicer arietinum (Chickpea) (Garbanzo)
TRINITY_DN13951_c0_g1	Up-Regulated	0.00317123	4.07927	0.922626	1	1923	39.5736	403	358	586	576	Galactokinase	Arabidopsis thaliana	2.7.1.6	Galactokinase.	Carbohydrate metabolism	galactose metabolism	-	Phaseoleae TaxID 163735	GO:0046835]---[GO:0006012	carbohydrate phosphorylation]---[galactose metabolic process	GO:0005524]---[GO:0004335]---[GO:0046872	ATP binding]---[galactokinase activity]---[metal ion binding	GO:0005829	cytosol	sp|Q9SEE5|GALK1_ARATH	AT3G06580.1	MLOC_78196.1	2a2d_A	gi|502150796|ref|XP_004508128.1|	XP_004508128.1	XP_004508128	0	galactokinase	LOC101496906	Cicer arietinum (Chickpea) (Garbanzo)
TRINITY_DN13958_c0_g1	Down-Regulated	-0.0760117	-1.53299	1	1	649	31.433	100	104	193	252	-	-	-	-	-	-	-	-	-	-	-	-	-	-	sp|P0DB17|FTSK_STRPQ	AT1G64060.1	#N/A	#N/A	#N/A	#N/A	#N/A	#N/A	#N/A	#N/A	#N/A
TRINITY_DN13969_c0_g1	Down-Regulated	-0.00900376	6.09079	0.763606	1	1673	39.3903	329	330	477	537	Outer plastidial membrane protein porin	Pisum sativum	-	-	-	-	-	Pisum sativum TaxID 3888	-	-	GO:0015288]---[GO:0008308	porin activity]---[voltage-gated anion channel activity	GO:0031307]---[GO:0009527]---[GO:0046930	integral to mitochondrial outer membrane]---[plastid outer membrane]---[pore complex	sp|P42054|VDAC_PEA	AT3G01280.1	Scf00018.g2634.t1	4bum_X	gi|502090241|ref|XP_004489166.1|	XP_004489166.1	XP_004489166	3.25e-170	outer plastidial membrane protein porin	LOC101492376	Cicer arietinum (Chickpea) (Garbanzo)
TRINITY_DN13972_c0_g2	Down-Regulated	-0.132515	-1.72889	0.823803	1	517	30.5609	84	74	161	198	-	-	-	-	-	-	-	-	-	-	-	-	-	-	#N/A	AT2G37090.1	LjSGA_008412.1	#N/A	#N/A	#N/A	#N/A	#N/A	#N/A	#N/A	#N/A
TRINITY_DN13980_c0_g1	Up-Regulated	0.287313	0.261542	0.0482367	1	1767	39.7849	396	307	534	530	Probable carbohydrate esterase At4g34215	Arabidopsis thaliana	-	-	-	-	-	Cicer arietinum TaxID 3827	-	-	-	-	-	-	sp|Q8L9J9|CAES_ARATH	AT4G34215.2	MEDTR2G111440.1	2apj_D	gi|502120412|ref|XP_004496953.1|	XP_004496953.1	XP_004496953	9.28e-155	probable carbohydrate esterase At4g34215	LOC101512825	Cicer arietinum (Chickpea) (Garbanzo)
TRINITY_DN13980_c0_g2	Down-Regulated	-0.0175993	4.46573	0.682642	1	1767	39.7284	395	307	534	531	Probable carbohydrate esterase At4g34215	Arabidopsis thaliana	-	-	-	-	-	Cicer arietinum TaxID 3827	-	-	-	-	-	-	sp|Q8L9J9|CAES_ARATH	AT4G34215.2	MEDTR2G111440.1	2apj_D	gi|502120412|ref|XP_004496953.1|	XP_004496953.1	XP_004496953	9.28e-155	probable carbohydrate esterase At4g34215	LOC101512825	Cicer arietinum (Chickpea) (Garbanzo)
TRINITY_DN14005_c0_g1	Down-Regulated	-0.00299699	4.19824	0.930968	1	1013	36.3277	191	177	303	342	Ferritin-2 chloroplastic	Vigna unguiculata	1.16.3.1	Ferroxidase.	-	-	-	Medicago truncatula TaxID 3880	GO:0006879]---[GO:0006826	cellular iron ion homeostasis]---[iron ion transport	GO:0008199]---[GO:0004322	ferric iron binding]---[ferroxidase activity	GO:0009507	chloroplast	sp|Q41709|FRI2_VIGUN	AT3G11050.1	OpuncBB_FGP13742	3a68_X	gi|357492793|ref|XP_003616685.1|	XP_003616685.1	XP_003616685	3.32e-44	Ferritin (EC 1.16.3.1)	MTR_5g083170	Medicago truncatula (Barrel medic) (Medicago tribuloides)
TRINITY_DN14009_c0_g1	Down-Regulated	-0.166241	-0.853609	0.65874	1	709	33.0042	113	121	213	262	-	-	-	-	-	-	-	-	-	-	-	-	-	-	sp|Q93YR3|F10AL_ARATH	AT4G22670.1	#N/A	#N/A	gi|566162135|ref|XP_006385733.1|	XP_006385733.1	XP_006385733	0.029	Uncharacterized protein	POPTR_0003s11350g	Populus trichocarpa (Western balsam poplar) (Populus balsamifera subsp. trichocarpa)
TRINITY_DN14029_c0_g1	Down-Regulated	-0.355874	-2.65045	0.6875	1	501	37.3253	91	96	155	159	Probable auxin efflux carrier component 1c	Oryza sativa subsp. japonica	-	-	-	-	-	Medicago truncatula TaxID 3880	GO:0009734]---[GO:0055085	auxin mediated signaling pathway]---[transmembrane transport	-	-	GO:0016021	integral to membrane	sp|Q67UL3|PIN1C_ORYSJ	AT5G57090.1	Potri.016G055500.1	#N/A	gi|502124089|ref|XP_004498380.1|	XP_004498380.1	XP_004498380	5.2e-40	Auxin efflux carrier component	LOC101498940	Cicer arietinum (Chickpea) (Garbanzo)
TRINITY_DN14043_c0_g1	Up-Regulated	0.17188	-2.37325	0.726563	1	505	32.2772	75	88	203	139	-	-	-	-	-	-	-	-	-	-	-	-	-	-	#N/A	AT3G52940.2	#N/A	#N/A	#N/A	#N/A	#N/A	#N/A	#N/A	#N/A	#N/A
TRINITY_DN14082_c0_g1	Down-Regulated	-0.0243396	2.0171	0.879898	1	579	36.4421	117	94	197	171	Rac-like GTP-binding protein RHO1	Pisum sativum	-	-	-	-	-	Eucalyptus grandis TaxID 71139	GO:0007264	small GTPase mediated signal transduction	GO:0005525]---[GO:0003924	GTP binding]---[GTPase activity	GO:0005737]---[GO:0016020	cytoplasm]---[membrane	sp|Q35638|RHO1_PEA	AT3G51300.1	Lus10023829	3bwd_D	gi|357483855|ref|XP_003612214.1|	XP_003612214.1	XP_003612214	3.62e-43	Putative uncharacterized protein (Rho-like GTP-binding protein) (Small G-protein ROP9)	MTR_5g022600	Medicago truncatula (Barrel medic) (Medicago tribuloides)
TRINITY_DN14085_c0_g1	Up-Regulated	0.0252056	1.57159	0.906054	1	1529	36.8215	331	232	499	467	Feruloyl CoA ortho-hydroxylase 1	Arabidopsis thaliana	-	-	-	-	-	Medicago truncatula TaxID 3880	-	-	GO:0051213]---[GO:0046872	dioxygenase activity]---[metal ion binding	-	-	sp|Q9LHN8|F6H1_ARATH	AT3G12900.1	Bra001729	4xae_B	gi|357451743|ref|XP_003596148.1|	XP_003596148.1	XP_003596148	0	#N/A	#N/A	#N/A
TRINITY_DN14089_c0_g1	Down-Regulated	-0.385675	-1.83899	1	1	646	34.5201	109	114	248	175	-	-	-	-	-	-	-	-	-	-	-	-	-	-	sp|Q7X659|VP35A_ARATH	AT2G17790.1	#N/A	#N/A	gi|356538317|ref|XP_003537650.1|	XP_003537650.1	XP_003537650	0.00023	Vacuolar protein sorting-associated protein 35	LOC100809289 GLYMA_11G079200	Glycine max (Soybean) (Glycine hispida)
TRINITY_DN14089_c0_g2	Up-Regulated	3.37506	-2.82802	0.25	1	643	34.6812	109	114	247	173	-	-	-	-	-	-	-	-	-	-	-	-	-	-	sp|Q7X659|VP35A_ARATH	AT2G17790.1	#N/A	#N/A	gi|356538317|ref|XP_003537650.1|	XP_003537650.1	XP_003537650	0.000226	Vacuolar protein sorting-associated protein 35	LOC100809289 GLYMA_11G079200	Glycine max (Soybean) (Glycine hispida)
TRINITY_DN14096_c0_g1	Up-Regulated	0.16056	-2.74328	1	1	622	37.4598	92	141	144	245	-	-	-	-	-	-	-	-	-	-	-	-	-	-	sp|B2JA20|TPIS_NOSP7	AT1G55350.4	#N/A	#N/A	#N/A	#N/A	#N/A	#N/A	#N/A	#N/A	#N/A
TRINITY_DN14097_c0_g1	Down-Regulated	-0.0760117	-1.53299	1	1	503	30.2187	109	43	138	213	-	-	-	-	-	-	-	-	-	-	-	-	-	-	sp|O81360|ABA2_PRUAR	AT5G67030.1	Bra037130	#N/A	gi|358349442|ref|XP_003638746.1|	XP_003638746.1	XP_003638746	1.11e-05	#N/A	#N/A	#N/A
TRINITY_DN14123_c0_g1	Down-Regulated	-0.735386	-2.58532	1	1	520	30.1923	75	82	155	208	-	-	-	-	-	-	-	-	-	-	-	-	-	-	sp|P00769|CTR2_VESCR	AT3G07400.1	#N/A	3cyw_B	gi|502155865|ref|XP_004510219.1|	XP_004510219.1	XP_004510219	0.044	uncharacterized protein LOC101508920 isoform X1	LOC101508920	Cicer arietinum (Chickpea) (Garbanzo)
TRINITY_DN14128_c0_g2	Up-Regulated	0.00942512	4.19454	0.797346	1	1689	39.254	350	313	459	567	Serine/threonine-protein phosphatase PP1 isozyme 4	Arabidopsis thaliana	3.1.3.16	Protein-serine/threonine phosphatase.	-	-	-	Pentapetalae TaxID 1437201	GO:0006470]---[GO:0006468]---[GO:0010161	protein dephosphorylation]---[protein phosphorylation]---[red light signaling pathway	GO:0046872]---[GO:0004722	metal ion binding]---[protein serine/threonine phosphatase activity	GO:0005634]---[GO:0000164	nucleus]---[protein phosphatase type 1 complex	sp|P48484|PP14_ARATH	AT2G39840.1	Jcr4S06752.20	1s70_A	gi|502096857|ref|XP_004490848.1|	XP_004490848.1	XP_004490848	0	Serine/threonine-protein phosphatase (EC 3.1.3.16)	LOC101512143	Cicer arietinum (Chickpea) (Garbanzo)
TRINITY_DN14144_c0_g1	Up-Regulated	0.0385425	2.83541	0.453285	1	1613	38.2517	328	289	490	506	BTB/POZ domain-containing protein At1g21780	Arabidopsis thaliana	-	-	Protein modification	protein ubiquitination	-	Papilionoideae TaxID 3814	-	-	-	-	-	-	sp|Q9XHZ8|Y1178_ARATH	AT1G21780.2	Pp1s48_17V6.1	3htm_D	gi|502124004|ref|XP_004498343.1|	XP_004498343.1	XP_004498343	0	BTB/POZ domain-containing protein At1g21780-like	LOC101514360	Cicer arietinum (Chickpea) (Garbanzo)
TRINITY_DN14144_c0_g2	Down-Regulated	-0.339884	-0.366542	0.13332	1	1150	37.4783	235	196	366	353	BTB/POZ domain-containing protein At1g21780	Arabidopsis thaliana	-	-	Protein modification	protein ubiquitination	-	Papilionoideae TaxID 3814	-	-	-	-	-	-	sp|Q9XHZ8|Y1178_ARATH	AT1G21780.2	Pp1s48_17V6.1	3htm_D	gi|502124004|ref|XP_004498343.1|	XP_004498343.1	XP_004498343	1.5e-122	BTB/POZ domain-containing protein At1g21780-like	LOC101514360	Cicer arietinum (Chickpea) (Garbanzo)
TRINITY_DN14153_c0_g1	Down-Regulated	-0.020852	-1.70892	0.81453	1	803	34.6202	131	147	276	249	-	-	-	-	-	-	-	-	-	-	-	-	-	-	#N/A	AT1G08570.2	Aan020891	#N/A	gi|297804728|ref|XP_002870248.1|	XP_002870248.1	XP_002870248	4	Glycosyltransferase (EC 2.4.1.-)	ARALYDRAFT_915287	Arabidopsis lyrata subsp. lyrata (Lyre-leaved rock-cress)
TRINITY_DN14159_c0_g1	Down-Regulated	-0.0128604	-0.651195	1	1	637	36.4207	117	115	218	187	Gibberellin 20 oxidase 1-B	Triticum aestivum	-	-	-	-	-	Medicago truncatula TaxID 3880	-	-	GO:0046872]---[GO:0016491	metal ion binding]---[oxidoreductase activity	-	-	sp|O04706|GAO1B_WHEAT	AT1G44090.1	Bra001729	1gp6_A	gi|502137311|ref|XP_004503042.1|	XP_004503042.1	XP_004503042	1.59e-90	#N/A	#N/A	#N/A
TRINITY_DN14159_c0_g2	Up-Regulated	0.0216816	2.488	0.86472	1	1216	39.227	240	237	389	350	Gibberellin 20 oxidase 2	Oryza sativa subsp. japonica	-	-	-	-	-	Medicago truncatula TaxID 3880	-	-	GO:0046872]---[GO:0016491	metal ion binding]---[oxidoreductase activity	-	-	sp|Q0JH50|GAOX2_ORYSJ	AT5G51810.1	Bra001729	2brt_A	gi|502137311|ref|XP_004503042.1|	XP_004503042.1	XP_004503042	0	#N/A	#N/A	#N/A
TRINITY_DN14164_c0_g1	Up-Regulated	0.17188	-2.37325	0.726563	1	772	36.0104	110	168	208	286	-	-	-	-	-	-	-	-	-	-	-	-	-	-	#N/A	AT5G35370.1	Solyc05g014590.2.1	#N/A	gi|460387015|ref|XP_004239187.1|	XP_004239187.1	XP_004239187	4.7	Uncharacterized protein	0	Solanum lycopersicum (Tomato) (Lycopersicon esculentum)
TRINITY_DN14166_c0_g1	Down-Regulated	-0.000577069	2.74978	1	1	1162	37.6936	233	205	364	360	-	-	-	-	-	-	-	Papilionoideae TaxID 3814	-	-	-	-	-	-	sp|P0CB19|Y3081_ARATH	AT1G32700.1	Bra007562	3nvq_E	gi|357510907|ref|XP_003625742.1|	XP_003625742.1	XP_003625742	2.3e-122	PLATZ transcription factor family protein	MTR_7g102790	Medicago truncatula (Barrel medic) (Medicago tribuloides)
TRINITY_DN14189_c0_g1	Up-Regulated	0.083633	-1.24711	1	1	682	32.6979	105	118	193	266	-	-	-	-	-	-	-	-	-	-	-	-	-	-	sp|Q7Z6Z6|PLPL5_HUMAN	AT4G17140.3	#N/A	#N/A	gi|295136959|ref|YP_003587792.1|	YP_003587792.1	YP_003587792	0.01	Cytochrome c biogenesis protein CcsA	ccsA	Lathyrus sativus (Chickling vetch)
TRINITY_DN14191_c0_g1	Up-Regulated	0.0396275	-1.35017	0.701109	1	562	35.2313	111	87	179	185	-	-	-	-	-	-	-	-	-	-	-	-	-	-	#N/A	#N/A	#N/A	1v02_E	gi|225438908|ref|XP_002279194.1|	XP_002279194.1	XP_002279194	5.8	#N/A	#N/A	#N/A
TRINITY_DN14192_c0_g1	Up-Regulated	0.00596215	5.57123	0.784386	1	1937	41.5591	440	365	519	613	Cyclase-associated protein 1	Arabidopsis thaliana	-	-	-	-	-	Cicer arietinum TaxID 3827	GO:0030036]---[GO:0008154]---[GO:0007163]---[GO:0045761]---[GO:0007165]---[GO:0009826	actin cytoskeleton organization]---[actin polymerization or depolymerization]---[establishment or maintenance of cell polarity]---[regulation of adenylate cyclase activity]---[signal transduction]---[unidimensional cell growth	GO:0003779]---[GO:0008179	actin binding]---[adenylate cyclase binding	GO:0030864]---[GO:0005829	cortical actin cytoskeleton]---[cytosol	sp|O65902|ACAP1_ARATH	AT4G34490.1	MELO3C019736P1	1k8f_D	gi|502149183|ref|XP_004507425.1|	XP_004507425.1	XP_004507425	0	Adenylyl cyclase-associated protein	LOC101497226	Cicer arietinum (Chickpea) (Garbanzo)
TRINITY_DN14206_c0_g1	Up-Regulated	0.0136832	5.27348	0.92684	1	757	37.3844	154	129	222	252	60S ribosomal protein L38	Arabidopsis thaliana	-	-	-	-	-	Cicer arietinum TaxID 3827	-	-	-	-	GO:0005840	ribosome	sp|O22860|RL38_ARATH	AT3G59540.1	PDK_30s940631g002	4v7e_Ck	gi|502078539|ref|XP_004485978.1|	XP_004485978.1	XP_004485978	5.66e-41	60S ribosomal protein L38-like	LOC101501093	Cicer arietinum (Chickpea) (Garbanzo)
TRINITY_DN14227_c0_g1	Down-Regulated	-0.197584	-2.08106	1	1	515	38.835	84	116	144	171	65-kDa microtubule-associated protein 5	Arabidopsis thaliana	-	-	-	-	-	Cicer arietinum TaxID 3827	-	-	-	-	-	-	sp|Q9ZVJ3|MA655_ARATH	AT2G38720.1	#N/A	2wgi_B	gi|502158279|ref|XP_004511089.1|	XP_004511089.1	XP_004511089	2.11e-88	65-kDa microtubule-associated protein 5 isoform X1	LOC101512593	Cicer arietinum (Chickpea) (Garbanzo)
TRINITY_DN14228_c0_g1	Up-Regulated	0.0142314	-2.1343	1	1	633	40.7583	98	160	179	196	Retrovirus-related Pol polyprotein from transposon TNT 1-94	Nicotiana tabacum	2.7.7.49	RNA-directed DNA polymerase.	-	-	-	Phaseolus angularis TaxID 3914	-	-	GO:0003676	nucleic acid binding	-	-	sp|P10978|POLX_TOBAC	AT4G23160.1	Jcr4S05030.40	#N/A	gi|566256822|ref|XP_006388326.1|	XP_006388326.1	XP_006388326	1.76e-75	Uncharacterized protein (Fragment)	POPTR_0228s002002g	Populus trichocarpa (Western balsam poplar) (Populus balsamifera subsp. trichocarpa)
TRINITY_DN14229_c0_g1	Up-Regulated	0.0442927	1.07957	0.887864	1	1153	37.4675	247	185	329	392	-	-	-	-	-	-	-	-	-	-	-	-	-	-	sp|P53248|PEX8_YEAST	#N/A	#N/A	5b04_H	#N/A	#N/A	#N/A	#N/A	#N/A	#N/A	#N/A
TRINITY_DN14232_c0_g1	Down-Regulated	-0.0366174	-1.36096	1	1	803	34.3711	123	153	299	228	-	-	-	-	-	-	-	-	-	-	-	-	-	-	#N/A	AT5G51150.1	MDP0000232929	#N/A	gi|514740631|ref|XP_004959687.1|	XP_004959687.1	XP_004959687	0.4	#N/A	#N/A	#N/A
TRINITY_DN14242_c0_g1	Up-Regulated	0.112859	-0.850019	1	1	571	31.5236	87	93	232	159	-	-	-	-	-	-	-	Medicago truncatula TaxID 3880	-	-	-	-	-	-	#N/A	AT1G02410.1	GRMZM2G082586_P01	#N/A	gi|357440371|ref|XP_003590463.1|	XP_003590463.1	XP_003590463	8.21e-11	#N/A	#N/A	#N/A
TRINITY_DN14243_c0_g1	Up-Regulated	0.119181	-0.741661	0.887726	1	574	34.1463	93	103	138	240	-	-	-	-	-	-	-	-	-	-	-	-	-	-	#N/A	AT1G61380.1	#N/A	#N/A	gi|357503657|ref|XP_003622117.1|	XP_003622117.1	XP_003622117	0.15	#N/A	#N/A	#N/A
TRINITY_DN14245_c0_g1	Up-Regulated	0.00062429	2.77953	0.938561	1	1169	38.4089	193	256	338	382	Thioredoxin-like 2 chloroplastic	Oryza sativa subsp. japonica	-	-	-	-	-	Medicago truncatula TaxID 3880	GO:0045454	cell redox homeostasis	-	-	GO:0005623	cell	sp|Q5TKD8|TRL2_ORYSJ	AT4G29670.1	GRMZM2G008647_P02	5g31_A	gi|357501303|ref|XP_003620940.1|	XP_003620940.1	XP_003620940	1.63e-110	Thioredoxin	MTR_6g092700	Medicago truncatula (Barrel medic) (Medicago tribuloides)
TRINITY_DN14247_c0_g1	Down-Regulated	-0.00965098	1.89207	0.957979	1	1035	40.1932	208	208	261	358	NDR1/HIN1-like protein 3	Arabidopsis thaliana	-	-	-	-	-	Cicer arietinum TaxID 3827	-	-	-	-	-	-	sp|Q9FNH6|NHL3_ARATH	AT5G06320.1	MDP0000231542	#N/A	gi|502164547|ref|XP_004513159.1|	XP_004513159.1	XP_004513159	2.55e-95	protein YLS9-like	LOC101507813 LOC101502311	Cicer arietinum (Chickpea) (Garbanzo)
TRINITY_DN14262_c0_g1	Up-Regulated	0.17188	-2.37325	0.726563	1	520	44.8077	134	99	136	151	-	-	-	-	-	-	-	-	-	-	-	-	-	-	sp|Q05057|POLG_PYFV1	AT3G19280.1	#N/A	#N/A	gi|225445587|ref|XP_002282363.1|	XP_002282363.1	XP_002282363	3.6	Putative uncharacterized protein	VIT_11s0016g05710	Vitis vinifera (Grape)
TRINITY_DN14265_c0_g1	Down-Regulated	-0.276337	-1.6088	0.67764	1	649	35.5932	114	117	233	185	-	-	-	-	-	-	-	-	-	-	-	-	-	-	sp|O23717|PSB5A_ARATH	AT1G13060.2	C.cajan_07333	5fmg_Z	gi|357463621|ref|XP_003602092.1|	XP_003602092.1	XP_003602092	0.000483	Proteasome subunit beta type (EC 3.4.25.1)	MTR_3g089040	Medicago truncatula (Barrel medic) (Medicago tribuloides)
TRINITY_DN14268_c0_g1	Up-Regulated	0.00930022	0.505484	1	1	757	32.3646	133	112	213	299	-	-	-	-	-	-	-	-	-	-	-	-	-	-	#N/A	AT2G25170.1	901333	#N/A	#N/A	#N/A	#N/A	#N/A	#N/A	#N/A	#N/A
TRINITY_DN14268_c1_g1	Up-Regulated	0.026547	3.35028	0.615935	1	757	38.3091	111	179	233	234	Phosphatidylinositol 4-kinase gamma 5	Arabidopsis thaliana	2.7.1.67	1-phosphatidylinositol 4-kinase.	-	-	-	Cicer arietinum TaxID 3827	-	-	GO:0016301	kinase activity	-	-	sp|Q9C671|P4KG5_ARATH	AT1G26270.1	orange1.1g001378m	#N/A	gi|502155081|ref|XP_004509953.1|	XP_004509953.1	XP_004509953	5.92e-54	phosphatidylinositol 4-kinase gamma 5	LOC101488915	Cicer arietinum (Chickpea) (Garbanzo)
TRINITY_DN14276_c0_g1	Down-Regulated	-0.00351231	1.05295	0.88674	1	1253	36.7917	211	250	404	388	Protein CUP-SHAPED COTYLEDON 3	Arabidopsis thaliana	-	-	-	-	-	Medicago truncatula TaxID 3880	GO:0006355]---[GO:0006351	regulation of transcription, DNA-dependent]---[transcription, DNA-dependent	GO:0003677	DNA binding	GO:0005634	nucleus	sp|Q9S851|NAC31_ARATH	AT4G28530.1	XP_004495089	4dul_B	gi|502114951|ref|XP_004495089.1|	XP_004495089.1	XP_004495089	1.76e-160	#N/A	#N/A	#N/A
TRINITY_DN14281_c0_g2	Up-Regulated	0.178161	-1.82561	1	1	761	32.1945	119	126	228	288	-	-	-	-	-	-	-	-	-	-	-	-	-	-	sp|Q09037|TH12_TRYBB	#N/A	#N/A	#N/A	gi|302800078|ref|XP_002981797.1|	XP_002981797.1	XP_002981797	0.13	Clathrin heavy chain	SELMODRAFT_115182	Selaginella moellendorffii (Spikemoss)
TRINITY_DN14286_c0_g1	Up-Regulated	0.0149503	1.25522	1	1	879	32.4232	133	152	318	276	Cytochrome P450 83B1	Arabidopsis thaliana	-	-	-	-	-	Medicago truncatula TaxID 3880	-	-	GO:0020037]---[GO:0005506]---[GO:0016705	heme binding]---[iron ion binding]---[oxidoreductase activity, acting on paired donors, with incorporation or reduction of molecular oxygen	-	-	sp|O65782|C83B1_ARATH	AT4G31500.1	Bra013842	4gqs_D	gi|357484053|ref|XP_003612313.1|	XP_003612313.1	XP_003612313	1.91e-98	Cytochrome P450 family 71 protein	MTR_5g023680	Medicago truncatula (Barrel medic) (Medicago tribuloides)
TRINITY_DN14296_c0_g1	Up-Regulated	0.0144763	-1.78201	1	1	506	37.9447	120	72	209	105	-	-	-	-	-	-	-	-	-	-	-	-	-	-	#N/A	AT3G12850.1	#N/A	#N/A	gi|297841549|ref|XP_002888656.1|	XP_002888656.1	XP_002888656	2.9	Putative uncharacterized protein	ARALYDRAFT_894598	Arabidopsis lyrata subsp. lyrata (Lyre-leaved rock-cress)
TRINITY_DN143_c0_g1	Down-Regulated	-0.00404457	-1.03842	0.73588	1	723	32.2268	124	109	216	274	-	-	-	-	-	-	-	-	-	-	-	-	-	-	#N/A	#N/A	Nta007521	#N/A	#N/A	#N/A	#N/A	#N/A	#N/A	#N/A	#N/A
TRINITY_DN14301_c0_g2	Down-Regulated	-0.390351	-1.40698	0.264933	1	745	34.6309	137	121	263	224	-	-	-	-	-	-	-	-	-	-	-	-	-	-	#N/A	AT4G09775.1	#N/A	1c3w_A	gi|568873685|ref|XP_006489961.1|	XP_006489961.1	XP_006489961	2.6	#N/A	#N/A	#N/A
TRINITY_DN14322_c0_g2	Down-Regulated	-0.238685	-1.87213	1	1	597	33.3333	102	97	273	125	-	-	-	-	-	-	-	-	-	-	-	-	-	-	#N/A	AT1G02310.1	441201	#N/A	#N/A	#N/A	#N/A	#N/A	#N/A	#N/A	#N/A
TRINITY_DN14330_c0_g1	Up-Regulated	0.0309608	2.86847	0.458917	1	1145	38.1659	211	226	351	357	V-type proton ATPase subunit G	Citrus limon	-	-	-	-	-	Papilionoideae TaxID 3814	GO:0015992	proton transport	GO:0016820	hydrolase activity, acting on acid anhydrides, catalyzing transmembrane movement of substances	GO:0016471	vacuolar proton-transporting V-type ATPase complex	sp|Q9SP55|VATG_CITLI	AT3G01390.2	Tp5g20660	#N/A	gi|351725943|ref|NP_001236598.1|	NP_001236598.1	NP_001236598	3.47e-38	V-type proton ATPase subunit G	LOC100306550 GLYMA_13G139900	Glycine max (Soybean) (Glycine hispida)
TRINITY_DN14330_c0_g2	Up-Regulated	0.000487936	4.71851	0.770291	1	1149	38.2071	211	228	352	358	V-type proton ATPase subunit G	Citrus limon	-	-	-	-	-	Papilionoideae TaxID 3814	GO:0015992	proton transport	GO:0016820	hydrolase activity, acting on acid anhydrides, catalyzing transmembrane movement of substances	GO:0016471	vacuolar proton-transporting V-type ATPase complex	sp|Q9SP55|VATG_CITLI	AT3G01390.2	Tp5g20660	#N/A	gi|351725943|ref|NP_001236598.1|	NP_001236598.1	NP_001236598	3.53e-38	V-type proton ATPase subunit G	LOC100306550 GLYMA_13G139900	Glycine max (Soybean) (Glycine hispida)
TRINITY_DN14347_c0_g1	Up-Regulated	0.551392	-2.4284	1	1	601	35.1082	114	97	221	169	-	-	-	-	-	-	-	-	-	-	-	-	-	-	#N/A	#N/A	#N/A	#N/A	gi|566192503|ref|XP_002315452.2|	XP_002315452.2	XP_002315452	2.3	Uncharacterized protein	POPTR_0010s24190g	Populus trichocarpa (Western balsam poplar) (Populus balsamifera subsp. trichocarpa)
TRINITY_DN14348_c0_g2	Up-Regulated	0.0121577	4.4461	0.640174	1	1021	35.6513	184	180	339	318	Probable small nuclear ribonucleoprotein F	Arabidopsis thaliana	-	-	-	-	-	unknown TaxID	-	-	-	-	-	-	sp|Q9SUM2|RUXF_ARATH	AT4G30220.1	EMT25510	4pjo_t	gi|357479653|ref|XP_003610112.1|	XP_003610112.1	XP_003610112	1.42e-44	Small nuclear ribonucleoprotein	MTR_4g128050	Medicago truncatula (Barrel medic) (Medicago tribuloides)
TRINITY_DN14349_c0_g1	Down-Regulated	-0.0357986	-2.01708	1	1	598	28.5953	65	106	261	166	-	-	-	-	-	-	-	-	-	-	-	-	-	-	#N/A	#N/A	#N/A	#N/A	#N/A	#N/A	#N/A	#N/A	#N/A	#N/A	#N/A
TRINITY_DN14386_c0_g2	Down-Regulated	-0.128306	-2.29886	1	1	528	32.5758	80	92	200	156	-	-	-	-	-	-	-	-	-	-	-	-	-	-	sp|Q9CP13|FTSK_PASMU	AT5G47740.2	chr5.CM0311.260.r2.m	#N/A	gi|565353213|ref|XP_006343527.1|	XP_006343527.1	XP_006343527	0.69	#N/A	#N/A	#N/A
TRINITY_DN14388_c0_g1	Up-Regulated	0.12973	0.324883	0.512261	1	699	33.6195	132	103	201	263	-	-	-	-	-	-	-	-	-	-	-	-	-	-	sp|O04860|PP2A5_TOBAC	AT2G42500.3	GSMUA_Achr2P12930_001	4iyp_C	gi|334184877|ref|NP_001189732.1|	NP_001189732.1	NP_001189732	0.012	Serine/threonine-protein phosphatase (EC 3.1.3.16)	PP2A-3 MHK10.22 PP2A-4 protein phosphatase 2A-3 protein phosphatase 2A-4 At2g42500	Arabidopsis thaliana (Mouse-ear cress)
TRINITY_DN14401_c0_g1	Down-Regulated	-0.385677	-1.81657	0.647607	1	641	31.6693	88	115	268	170	-	-	-	-	-	-	-	-	-	-	-	-	-	-	#N/A	#N/A	#N/A	#N/A	gi|502162663|ref|XP_004512573.1|	XP_004512573.1	XP_004512573	8.3	#N/A	#N/A	#N/A
TRINITY_DN1441_c0_g1	Up-Regulated	0.00333193	4.25532	0.723501	1	1808	39.7677	369	350	556	533	-	-	-	-	-	-	-	Cicer arietinum TaxID 3827	-	-	-	-	-	-	sp|Q9Z0V7|TI17B_MOUSE	AT5G24650.1	Bradi4g01000.1	3o65_G	gi|502136690|ref|XP_004502789.1|	XP_004502789.1	XP_004502789	5.41e-125	mitochondrial import inner membrane translocase subunit TIM22	LOC101495679	Cicer arietinum (Chickpea) (Garbanzo)
TRINITY_DN14411_c0_g1	Up-Regulated	0.00432692	0.572764	0.932204	1	1259	28.753	188	174	430	467	Autophagy-related protein 3	Arabidopsis thaliana	-	-	-	-	-	Glycine max TaxID 3847	GO:0000045]---[GO:0000422]---[GO:0015031	autophagic vacuole assembly]---[mitochondrion degradation]---[protein transport	GO:0019776	Atg8 ligase activity	GO:0000153]---[GO:0005829	cytoplasmic ubiquitin ligase complex]---[cytosol	sp|Q0WWQ1|ATG3_ARATH	AT5G61500.1	#N/A	3vx8_C	gi|567138425|ref|XP_006394498.1|	XP_006394498.1	XP_006394498	3.55e-06	Autophagy-related protein 3	EUTSA_v10004633mg	Eutrema salsugineum (Saltwater cress) (Sisymbrium salsugineum)
TRINITY_DN14413_c0_g1	Up-Regulated	0.178161	-1.83643	0.80362	1	935	32.6203	155	150	337	293	-	-	-	-	-	-	-	-	-	-	-	-	-	-	#N/A	AT1G04560.1	MLOC_7694.2	#N/A	gi|571549016|ref|XP_006602890.1|	XP_006602890.1	XP_006602890	0.7	Uncharacterized protein	GLYMA_18G254300	Glycine max (Soybean) (Glycine hispida)
TRINITY_DN14414_c0_g1	Down-Regulated	-0.0366165	-1.37154	1	1	736	33.288	125	120	213	278	-	-	-	-	-	-	-	-	-	-	-	-	-	-	sp|Q9SIU2|NCBP1_ARATH	AT2G13540.1	#N/A	#N/A	gi|255544958|ref|XP_002513540.1|	XP_002513540.1	XP_002513540	0.088	#N/A	#N/A	#N/A
TRINITY_DN14415_c0_g1	Up-Regulated	0.0175922	4.63807	0.52376	1	1920	38.0208	334	396	538	652	Uncharacterized protein At4g37920 chloroplastic	Arabidopsis thaliana	-	-	-	-	-	Cicer arietinum TaxID 3827	-	-	-	-	-	-	sp|Q84WN0|Y4920_ARATH	AT1G36320.1	Bra023404	#N/A	gi|502080020|ref|XP_004486436.1|	XP_004486436.1	XP_004486436	0	uncharacterized protein At4g37920, chloroplastic	LOC101490097	Cicer arietinum (Chickpea) (Garbanzo)
TRINITY_DN14430_c0_g1	Up-Regulated	0.17188	-2.37325	0.726563	1	652	38.8037	97	156	184	215	Retrovirus-related Pol polyprotein from transposon TNT 1-94	Nicotiana tabacum	2.7.7.49	RNA-directed DNA polymerase.	-	-	-	Cajanus cajan TaxID 3821	-	-	GO:0003676]---[GO:0008270	nucleic acid binding]---[zinc ion binding	-	-	sp|P10978|POLX_TOBAC	ATMG00710.1	PDK_30s988751g003	5fp2_B	gi|297611272|ref|NP_001065797.2|	NP_001065797.2	NP_001065797	1.48e-29	#N/A	#N/A	#N/A
TRINITY_DN14438_c0_g1	Up-Regulated	0.0677964	-1.4145	0.690039	1	688	33.8663	115	118	233	222	-	-	-	-	-	-	-	-	-	-	-	-	-	-	#N/A	#N/A	#N/A	#N/A	gi|502086570|ref|XP_004488259.1|	XP_004488259.1	XP_004488259	0.000146	uncharacterized protein LOC101500384	LOC101500384	Cicer arietinum (Chickpea) (Garbanzo)
TRINITY_DN14440_c0_g1	Down-Regulated	-0.168016	-2.1907	1	1	667	36.4318	138	105	184	240	-	-	-	-	-	-	-	-	-	-	-	-	-	-	sp|Q12100|RTK1_YEAST	AT4G00040.1	MA_10429680g0010	#N/A	#N/A	#N/A	#N/A	#N/A	#N/A	#N/A	#N/A
TRINITY_DN14444_c0_g1	Down-Regulated	-0.37666	-2.24934	1	1	643	32.8149	98	113	256	176	-	-	-	-	-	-	-	-	-	-	-	-	-	-	sp|Q9SF16|TCPH_ARATH	AT3G11830.2	EMT22546	3iyg_H	gi|567908725|ref|XP_006446676.1|	XP_006446676.1	XP_006446676	0.27	Uncharacterized protein	CICLE_v10014771mg	Citrus clementina
TRINITY_DN14445_c0_g1	Down-Regulated	-0.00168899	4.23392	0.873438	1	1636	39.3032	349	294	512	481	Basic 7S globulin	Glycine max	-	-	-	-	-	Medicago truncatula TaxID 3880	-	-	GO:0004190	aspartic-type endopeptidase activity	-	-	sp|P13917|7SB1_SOYBN	AT1G03220.1	ObartAA03S_FGP4185	3vlb_C	gi|358347314|ref|XP_003637703.1|	XP_003637703.1	XP_003637703	0	#N/A	#N/A	#N/A
TRINITY_DN14446_c0_g1	Up-Regulated	0.17188	-2.37325	0.726563	1	529	38.7524	95	110	130	194	-	-	-	-	-	-	-	-	-	-	-	-	-	-	#N/A	AT5G06310.1	#N/A	#N/A	gi|159463824|ref|XP_001690142.1|	XP_001690142.1	XP_001690142	0.23	Predicted protein (Fragment)	CHLREDRAFT_171955	Chlamydomonas reinhardtii (Chlamydomonas smithii)
TRINITY_DN1445_c0_g1	Down-Regulated	-0.0076733	0.102793	1	1	876	36.5297	192	128	274	282	-	-	-	-	-	-	-	-	-	-	-	-	-	-	#N/A	#N/A	Carubv10015354m	#N/A	#N/A	#N/A	#N/A	#N/A	#N/A	#N/A	#N/A
TRINITY_DN14450_c0_g1	Down-Regulated	-0.133981	-1.31869	0.720101	1	513	32.1637	51	114	242	106	-	-	-	-	-	-	-	-	-	-	-	-	-	-	sp|Q43291|RL211_ARATH	AT1G09690.1	#N/A	4v3p_LU	gi|502114978|ref|XP_004495096.1|	XP_004495096.1	XP_004495096	0.001	60S ribosomal protein L21-1-like	LOC101492631 LOC101500091	Cicer arietinum (Chickpea) (Garbanzo)
TRINITY_DN14451_c0_g1	Down-Regulated	-0.00339056	5.11604	0.963404	1	2133	37.3183	392	404	659	678	4-coumarate--CoA ligase 1	Nicotiana tabacum	6.2.1.12	4-coumarate--CoA ligase.	Phytoalexin biosynthesis	3,4',5-trihydroxystilbene biosynthesis	3,4',5-trihydroxystilbene from trans-4-coumarate: step 1/2	Medicago truncatula TaxID 3880	GO:0009698	phenylpropanoid metabolic process	GO:0016207]---[GO:0005524	4-coumarate-CoA ligase activity]---[ATP binding	-	-	sp|O24145|4CL1_TOBAC	AT3G21240.1	ObartAA03S_FGP14057	3ni2_A	gi|357467685|ref|XP_003604127.1|	XP_003604127.1	XP_003604127	0	4-coumarate:CoA ligase-like protein	MTR_4g005750	Medicago truncatula (Barrel medic) (Medicago tribuloides)
TRINITY_DN14456_c0_g1	Down-Regulated	-0.0357986	-2.01708	1	1	883	36.0136	240	78	238	327	-	-	-	-	-	-	-	-	-	-	-	-	-	-	#N/A	#N/A	XP_004512106	#N/A	gi|586685811|ref|XP_006841775.1|	XP_006841775.1	XP_006841775	1.8	#N/A	#N/A	#N/A
TRINITY_DN14458_c0_g1	Down-Regulated	-0.0170635	3.03212	0.888046	1	1264	35.8386	250	203	415	396	Transmembrane emp24 domain-containing protein p24delta3	Arabidopsis thaliana	-	-	-	-	-	Cicer arietinum TaxID 3827	-	-	-	-	GO:0016021	integral to membrane	sp|Q6IDL4|P24D3_ARATH	AT1G09580.1	Bra019773	5azy_B	gi|502095028|ref|XP_004490357.1|	XP_004490357.1	XP_004490357	8.04e-98	transmembrane emp24 domain-containing protein p24delta4-like	LOC101495395	Cicer arietinum (Chickpea) (Garbanzo)
TRINITY_DN14463_c0_g1	Up-Regulated	0.178161	-1.83643	0.80362	1	585	32.6496	105	86	191	203	-	-	-	-	-	-	-	-	-	-	-	-	-	-	sp|Q9C512|MNS1_ARATH	AT1G51590.2	#N/A	1nxc_A	gi|502148046|ref|XP_004507017.1|	XP_004507017.1	XP_004507017	7.75e-06	#N/A	#N/A	#N/A
TRINITY_DN14464_c0_g1	Down-Regulated	-0.0380455	3.41362	0.8782	1	1807	38.5169	273	423	576	535	Polyadenylate-binding protein 1	Arabidopsis thaliana	-	-	-	-	-	Papilionoideae TaxID 3814	-	-	GO:0003676	nucleic acid binding	-	-	sp|Q93VI4|PABN1_ARATH	AT5G51120.1	IGS.gm_12_00206	2m70_A	gi|357440891|ref|XP_003590723.1|	XP_003590723.1	XP_003590723	4.15e-96	Polyadenylate-binding protein II (Putative uncharacterized protein)	MTR_1g073000	Medicago truncatula (Barrel medic) (Medicago tribuloides)
TRINITY_DN14464_c0_g2	Down-Regulated	-0.0218011	3.1208	0.448149	1	1810	38.5083	273	424	576	537	Polyadenylate-binding protein 1	Arabidopsis thaliana	-	-	-	-	-	Papilionoideae TaxID 3814	-	-	GO:0003676	nucleic acid binding	-	-	sp|Q93VI4|PABN1_ARATH	AT5G51120.1	IGS.gm_12_00206	2m70_A	gi|357440891|ref|XP_003590723.1|	XP_003590723.1	XP_003590723	4.26e-96	Polyadenylate-binding protein II (Putative uncharacterized protein)	MTR_1g073000	Medicago truncatula (Barrel medic) (Medicago tribuloides)
TRINITY_DN14469_c0_g1	Down-Regulated	-0.00862076	5.63369	0.897493	1	2562	39.8907	496	526	764	776	50S ribosomal protein L4 chloroplastic	Arabidopsis thaliana	-	-	-	-	-	Medicago truncatula TaxID 3880	GO:0006412	translation	GO:0003735	structural constituent of ribosome	GO:0005840	ribosome	sp|O50061|RK4_ARATH	AT1G07320.2	MDP0000231216	5mmm_E	gi|502173492|ref|XP_004515342.1|	XP_004515342.1	XP_004515342	1.25e-113	50S ribosomal protein L4, chloroplastic	LOC101513780	Cicer arietinum (Chickpea) (Garbanzo)
TRINITY_DN14474_c0_g1	Up-Regulated	0.000994997	5.47833	0.912085	1	827	37.9686	204	110	254	259	Thioredoxin H-type	Ricinus communis	-	-	-	-	-	Phaseolus vulgaris TaxID 3885	GO:0045454]---[GO:0006662	cell redox homeostasis]---[glycerol ether metabolic process	GO:0015035	protein disulfide oxidoreductase activity	GO:0005623	cell	sp|Q43636|TRXH_RICCO	AT3G51030.1	Neem_16119_f_2	1xfl_A	gi|593267723|ref|XP_007136039.1|	XP_007136039.1	XP_007136039	4.84e-62	Uncharacterized protein	PHAVU_009G012800g	Phaseolus vulgaris (Kidney bean) (French bean)
TRINITY_DN14475_c0_g1	Down-Regulated	-0.0914413	0.477273	0.430029	1	1246	36.6774	213	244	420	369	Transcription initiation factor TFIID subunit 10	Arabidopsis thaliana	-	-	-	-	-	Papilionoideae TaxID 3814	GO:0006352	transcription initiation, DNA-dependent	GO:0003743	translation initiation factor activity	GO:0005634	nucleus	sp|O04173|TAF10_ARATH	AT4G31720.1	Bna000393	4wv4_A	gi|502100314|ref|XP_004491687.1|	XP_004491687.1	XP_004491687	3.07e-42	Transcription initiation factor TFIID subunit 10	LOC101514215	Cicer arietinum (Chickpea) (Garbanzo)
TRINITY_DN14475_c0_g2	Down-Regulated	-0.00368048	3.45531	0.809178	1	1208	38.8245	237	232	357	382	Transcription initiation factor TFIID subunit 10	Arabidopsis thaliana	-	-	-	-	-	Cajanus cajan TaxID 3821	GO:0006352	transcription initiation, DNA-dependent	GO:0003743	translation initiation factor activity	GO:0005634	nucleus	sp|O04173|TAF10_ARATH	AT4G31720.1	Bna000393	4wv4_A	gi|502100314|ref|XP_004491687.1|	XP_004491687.1	XP_004491687	5.62e-64	Transcription initiation factor TFIID subunit 10	LOC101514215	Cicer arietinum (Chickpea) (Garbanzo)
TRINITY_DN14478_c0_g1	Up-Regulated	0.17188	-2.37325	0.726563	1	525	32.381	96	74	160	195	-	-	-	-	-	-	-	-	-	-	-	-	-	-	#N/A	AT3G10370.1	#N/A	#N/A	gi|502101987|ref|XP_004491933.1|	XP_004491933.1	XP_004491933	1.4	Glycerol-3-phosphate dehydrogenase (EC 1.1.5.3)	LOC101497363	Cicer arietinum (Chickpea) (Garbanzo)
TRINITY_DN1448_c0_g1	Up-Regulated	0.176017	-2.07969	0.774414	1	551	34.3013	78	111	209	153	-	-	-	-	-	-	-	-	-	-	-	-	-	-	#N/A	AT5G06350.1	#N/A	#N/A	#N/A	#N/A	#N/A	#N/A	#N/A	#N/A	#N/A
TRINITY_DN14481_c0_g1	Down-Regulated	-0.106558	-1.83735	1	1	550	33.6364	101	84	178	187	-	-	-	-	-	-	-	-	-	-	-	-	-	-	sp|P42347|PI3K1_SOYBN	AT1G60490.1	EMT06950	#N/A	gi|357485861|ref|XP_003613218.1|	XP_003613218.1	XP_003613218	0.004	Phosphatidylinositol 3-kinase	pi3k MTR_5g034120	Medicago truncatula (Barrel medic) (Medicago tribuloides)
TRINITY_DN14482_c0_g1	Up-Regulated	0.0460828	-1.58041	1	1	603	33.9967	117	88	228	170	-	-	-	-	-	-	-	-	-	-	-	-	-	-	sp|C3M9C8|AMPA_SINFN	AT1G67120.1	#N/A	#N/A	#N/A	#N/A	#N/A	#N/A	#N/A	#N/A	#N/A
TRINITY_DN14486_c0_g1	Up-Regulated	0.00262505	5.22247	0.768688	1	3482	40.4652	632	777	1066	1007	U-box domain-containing protein 33	Arabidopsis thaliana	2.3.2.27	RING-type E3 ubiquitin transferase.	Protein modification	protein ubiquitination	-	Medicago truncatula TaxID 3880	-	-	GO:0005524]---[GO:0004674]---[GO:0004842	ATP binding]---[protein serine/threonine kinase activity]---[ubiquitin-protein ligase activity	-	-	sp|Q8GUH1|PUB33_ARATH	AT2G45910.1	Pbr031344.1	5t1t_D	gi|357507363|ref|XP_003623970.1|	XP_003623970.1	XP_003623970	0	U-box kinase family protein	MTR_7g077780	Medicago truncatula (Barrel medic) (Medicago tribuloides)
TRINITY_DN14499_c0_g1	Up-Regulated	0.176017	-2.07969	0.774414	1	514	30.3502	69	87	183	175	-	-	-	-	-	-	-	-	-	-	-	-	-	-	sp|Q0WQ75|VPS51_ARATH	AT4G02030.2	Eucgr.B00023.1	#N/A	gi|357442259|ref|XP_003591407.1|	XP_003591407.1	XP_003591407	0.000824	Transport complex protein	MTR_1g087100	Medicago truncatula (Barrel medic) (Medicago tribuloides)
TRINITY_DN14500_c0_g1	Down-Regulated	-0.00285734	5.80895	0.936363	1	3886	42.1513	954	684	1024	1224	Calcium-transporting ATPase 4 endoplasmic reticulum-type	Arabidopsis thaliana	3.6.3.8	Calcium-transporting ATPase.	-	-	-	Medicago truncatula TaxID 3880	-	-	GO:0005524]---[GO:0005388]---[GO:0046872	ATP binding]---[calcium-transporting ATPase activity]---[metal ion binding	GO:0005783]---[GO:0016021]---[GO:0005886	endoplasmic reticulum]---[integral to membrane]---[plasma membrane	sp|Q9XES1|ECA4_ARATH	AT1G07670.1	Lus10040166	4ycn_A	gi|502110917|ref|XP_004493912.1|	XP_004493912.1	XP_004493912	0	calcium-transporting ATPase 4, endoplasmic reticulum-type-like	LOC101503819	Cicer arietinum (Chickpea) (Garbanzo)
TRINITY_DN14505_c0_g1	Up-Regulated	0.176017	-2.07969	0.774414	1	679	37.1134	158	94	238	189	-	-	-	-	-	-	-	-	-	-	-	-	-	-	#N/A	AT1G47265.1	#N/A	#N/A	gi|226506870|ref|NP_001146482.1|	NP_001146482.1	NP_001146482	7.2	Putative beta-D-xylosidase 5	100280070 ZEAMMB73_Zm00001d009060	Zea mays (Maize)
TRINITY_DN1451_c0_g1	Up-Regulated	0.178161	-1.83643	0.80362	1	740	32.027	119	118	251	252	-	-	-	-	-	-	-	-	-	-	-	-	-	-	#N/A	AT4G35780.1	cassava4.1_012921m	#N/A	gi|502119053|ref|XP_004496488.1|	XP_004496488.1	XP_004496488	0.000667	serine/threonine-protein kinase HT1-like isoform X2	LOC101499479	Cicer arietinum (Chickpea) (Garbanzo)
TRINITY_DN14523_c0_g1	Down-Regulated	-0.202371	-1.44911	1	1	825	36.7273	174	129	220	302	-	-	-	-	-	-	-	-	-	-	-	-	-	-	#N/A	AT2G32410.1	Bra038336	#N/A	gi|356517638|ref|XP_003527494.1|	XP_003527494.1	XP_003527494	0.081	NEDD8-activating enzyme E1 regulatory subunit	LOC100793799 GLYMA_06G305800	Glycine max (Soybean) (Glycine hispida)
TRINITY_DN14526_c0_g1	Down-Regulated	-0.000240475	1.34508	1	1	693	41.847	149	141	202	201	-	-	-	-	-	-	-	Medicago truncatula TaxID 3880	-	-	GO:0008168	methyltransferase activity	-	-	sp|Q55EI3|VP13E_DICDI	AT5G24740.1	XP_004501147	#N/A	gi|357445545|ref|XP_003593050.1|	XP_003593050.1	XP_003593050	2.49e-43	#N/A	#N/A	#N/A
TRINITY_DN1453_c0_g1	Down-Regulated	-0.0692396	-0.321225	0.904975	1	1163	32.3302	158	218	426	361	-	-	-	-	-	-	-	-	-	-	-	-	-	-	sp|Q9S775|PKL_ARATH	AT2G25170.1	#N/A	#N/A	gi|359475843|ref|XP_002282918.2|	XP_002282918.2	XP_002282918	0.036	Putative uncharacterized protein	VIT_04s0008g05880	Vitis vinifera (Grape)
TRINITY_DN14538_c0_g2	Up-Regulated	0.0840643	-0.930007	0.877615	1	777	32.3037	144	107	238	288	-	-	-	-	-	-	-	-	-	-	-	-	-	-	sp|C5BD17|HEMH_EDWI9	AT3G15930.1	#N/A	#N/A	#N/A	#N/A	#N/A	#N/A	#N/A	#N/A	#N/A
TRINITY_DN1454_c0_g1	Down-Regulated	-0.132515	-1.73973	1	1	579	35.4059	96	109	193	181	-	-	-	-	-	-	-	-	-	-	-	-	-	-	sp|P47155|ILM1_YEAST	#N/A	chr2.LjB06N21.120.r2.a	1eqh_B	gi|545363963|ref|XP_005647067.1|	XP_005647067.1	XP_005647067	6.6	Uncharacterized protein	COCSUDRAFT_83480	Coccomyxa subellipsoidea (strain C-169) (Green microalga)
TRINITY_DN14542_c0_g1	Up-Regulated	0.0206006	3.73149	0.804802	1	2622	38.5584	583	428	736	875	Probable receptor-like protein kinase At5g18500	Arabidopsis thaliana	2.7.11.1	Non-specific serine/threonine protein kinase.	-	-	-	Papilionoideae TaxID 3814	-	-	GO:0005524]---[GO:0004672]---[GO:0016301	ATP binding]---[protein kinase activity]---[kinase activity	GO:0016021	integral to membrane	sp|Q8LEB6|Y5185_ARATH	AT1G56720.3	mrna09125.1-v1.0-hybrid	3ulz_A	gi|502086372|ref|XP_004488197.1|	XP_004488197.1	XP_004488197	1.85e-151	probable receptor-like protein kinase At5g18500	LOC101502914	Cicer arietinum (Chickpea) (Garbanzo)
TRINITY_DN14544_c0_g1	Down-Regulated	-0.0275454	-1.16135	1	1	589	34.9745	110	96	223	160	-	-	-	-	-	-	-	-	-	-	-	-	-	-	sp|Q681N2|PUB15_ARATH	AT1G04080.1	#N/A	#N/A	gi|357510169|ref|XP_003625373.1|	XP_003625373.1	XP_003625373	1.97e-05	#N/A	#N/A	#N/A
TRINITY_DN14547_c0_g1	Down-Regulated	-0.00297401	5.13901	0.924271	1	3038	37.9197	652	500	837	1049	Potassium transporter 8	Arabidopsis thaliana	-	-	-	-	-	Soja TaxID 1462606	-	-	GO:0015079	potassium ion transmembrane transporter activity	GO:0016021]---[GO:0005886	integral to membrane]---[plasma membrane	sp|Q9M7J9|POT8_ARATH	AT5G14880.1	27791.m000083	#N/A	gi|502090667|ref|XP_004489302.1|	XP_004489302.1	XP_004489302	0	Potassium transporter	LOC101507864	Cicer arietinum (Chickpea) (Garbanzo)
TRINITY_DN14551_c0_g1	Up-Regulated	0.00151008	7.63861	0.697044	1	2848	39.8525	630	505	867	846	Putative elongation factor TypA-like SVR3 chloroplastic	Arabidopsis thaliana	-	-	-	-	-	Papilionoideae TaxID 3814	-	-	GO:0005525]---[GO:0003924]---[GO:0003746	GTP binding]---[GTPase activity]---[translation elongation factor activity	GO:0009507	chloroplast	sp|F4K410|SVR3_ARATH	AT5G13650.1	Aan005344	5a9y_A	gi|502166046|ref|XP_004513772.1|	XP_004513772.1	XP_004513772	0	translation factor GUF1 homolog, chloroplastic	LOC101494033	Cicer arietinum (Chickpea) (Garbanzo)
TRINITY_DN14554_c0_g1	Up-Regulated	0.00446824	9.47693	0.589878	1	1116	41.7563	252	214	371	279	-	-	-	-	-	-	-	-	-	-	-	-	-	-	sp|B1KSS6|ATPA_CLOBM	AT5G10810.1	#N/A	#N/A	gi|302831662|ref|XP_002947396.1|	XP_002947396.1	XP_002947396	3.3	NADPH:adrenodoxin oxidoreductase, mitochondrial (EC 1.18.1.6)	VOLCADRAFT_79700	Volvox carteri f. nagariensis
TRINITY_DN14554_c0_g2	Up-Regulated	0.00718571	12.2552	0.518298	1	3061	42.0778	665	623	968	805	-	-	-	-	-	-	-	-	-	-	-	-	-	-	sp|Q06554|IRC20_YEAST	AT5G10810.1	Neem_9515_f_1	#N/A	gi|567179290|ref|XP_006401553.1|	XP_006401553.1	XP_006401553	6.8	Uncharacterized protein	EUTSA_v10013583mg	Eutrema salsugineum (Saltwater cress) (Sisymbrium salsugineum)
TRINITY_DN1456_c0_g1	Down-Regulated	-0.0189389	2.83896	0.762579	1	1235	32.1457	187	210	421	417	-	-	-	-	-	-	-	Medicago truncatula TaxID 3880	-	-	-	-	-	-	#N/A	AT3G55420.1	BGIOSGA015399-PA	3gyd_B	gi|357503481|ref|XP_003622029.1|	XP_003622029.1	XP_003622029	1.6e-133	Uncharacterized protein	MTR_7g026320	Medicago truncatula (Barrel medic) (Medicago tribuloides)
TRINITY_DN14563_c0_g1	Up-Regulated	0.00268153	6.42958	0.584126	1	1340	35.597	210	267	481	382	Xyloglucan endotransglucosylase/hydrolase protein 9	Arabidopsis thaliana	2.4.1.207	Xyloglucan xyloglucosyl transferase.	-	-	-	Papilionoideae TaxID 3814	GO:0042546]---[GO:0071555]---[GO:0010411	cell wall biogenesis]---[cell wall organization]---[xyloglucan metabolic process	GO:0004553]---[GO:0016762]---[GO:0016787	hydrolase activity, hydrolyzing O-glycosyl compounds]---[xyloglucan:xyloglucosyl transferase activity]---[hydrolase activity	GO:0048046]---[GO:0005618	apoplast]---[cell wall	sp|Q8LDW9|XTH9_ARATH	AT4G03210.1	Lus10007348	1un1_B	gi|357453555|ref|XP_003597055.1|	XP_003597055.1	XP_003597055	0	Xyloglucan endotransglucosylase/hydrolase (EC 2.4.1.207)	MTR_2g089140	Medicago truncatula (Barrel medic) (Medicago tribuloides)
TRINITY_DN14564_c0_g1	Up-Regulated	0.0383109	2.35534	0.65575	1	708	38.7006	123	151	248	186	Flowering-promoting factor 1	Sinapis alba	-	-	-	-	-	Medicago truncatula TaxID 3880	-	-	-	-	-	-	sp|O24340|FPF1_SINAL	AT5G24860.1	chr4.CM0432.3340.r2.d	4r8f_D	gi|357478757|ref|XP_003609664.1|	XP_003609664.1	XP_003609664	6.15e-54	Flowering-promoting factor-like protein	MTR_4g119790	Medicago truncatula (Barrel medic) (Medicago tribuloides)
TRINITY_DN14566_c0_g1	Up-Regulated	0.0128312	2.77989	0.759225	1	908	31.7181	117	171	297	323	Ras-related protein RABA6a	Arabidopsis thaliana	-	-	-	-	-	Papilionoideae TaxID 3814	-	-	GO:0005525]---[GO:0003924	GTP binding]---[GTPase activity	-	-	sp|Q9C9U7|RAA6A_ARATH	AT1G73640.1	mrna29786.1-v1.0-hybrid	5fbq_B	gi|502163096|ref|XP_004512724.1|	XP_004512724.1	XP_004512724	9.06e-139	ras-related protein RABA6a-like	LOC101513235	Cicer arietinum (Chickpea) (Garbanzo)
TRINITY_DN14567_c0_g2	Down-Regulated	-0.0167009	3.00546	0.887068	1	1017	45.4277	158	304	250	305	RING-H2 finger protein ATL8	Arabidopsis thaliana	2.3.2.27	RING-type E3 ubiquitin transferase.	Protein modification	protein ubiquitination	-	Cicer arietinum TaxID 3827	-	-	-	-	-	-	sp|Q8LC69|ATL8_ARATH	AT1G76410.1	GSMUA_Achr7P25320_001	1iym_A	gi|502153789|ref|XP_004509462.1|	XP_004509462.1	XP_004509462	1.61e-85	RING-H2 finger protein ATL8-like	LOC101497131	Cicer arietinum (Chickpea) (Garbanzo)
TRINITY_DN14569_c0_g1	Up-Regulated	0.00729215	4.20649	0.967038	1	1728	38.2523	369	292	559	508	Ferredoxin-3 chloroplastic	Arabidopsis thaliana	-	-	-	-	-	Medicago truncatula TaxID 3880	GO:0006412	translation	GO:0003735	structural constituent of ribosome	GO:0005840	ribosome	sp|Q9ZQG8|FER3_ARATH	AT3G22450.1	MDP0000321222	5aui_A	gi|357480871|ref|XP_003610721.1|	XP_003610721.1	XP_003610721	4.71e-124	Structural constituent of ribosome protein	MTR_5g006310	Medicago truncatula (Barrel medic) (Medicago tribuloides)
TRINITY_DN14571_c0_g1	Down-Regulated	-0.000958643	8.51392	0.888654	1	2955	43.0118	592	679	782	902	Nitrate reductase NADH	Lotus japonicus	1.7.1.1	Nitrate reductase (NADH).	-	-	-	Papilionoideae TaxID 3814	GO:0042128]---[GO:0006809	nitrate assimilation]---[nitric oxide biosynthetic process	GO:0020037]---[GO:0030151]---[GO:0043546]---[GO:0009703]---[GO:0050464	heme binding]---[molybdenum ion binding]---[molybdopterin cofactor binding]---[nitrate reductase (NADH) activity]---[nitrate reductase (NADPH) activity	-	-	sp|P39869|NIA_LOTJA	AT1G37130.1	mrna31001.1-v1.0-hybrid	2cnd_A	gi|357489065|ref|XP_003614820.1|	XP_003614820.1	XP_003614820	0	Nitrate reductase	NR2 MTR_5g059820	Medicago truncatula (Barrel medic) (Medicago tribuloides)
TRINITY_DN14576_c0_g2	Up-Regulated	0.0307731	4.7304	0.29623	1	1859	40.8284	438	321	492	608	UDP-glucose 6-dehydrogenase 1	Glycine max	1.1.1.22	UDP-glucose 6-dehydrogenase.	Nucleotide-sugar biosynthesis	UDP-alpha-D-glucuronate biosynthesis	UDP-alpha-D-glucuronate from UDP-alpha-D-glucose: step 1/1	Papilionoideae TaxID 3814	GO:0006065	UDP-glucuronate biosynthetic process	GO:0051287]---[GO:0003979	NAD binding]---[UDP-glucose 6-dehydrogenase activity	-	-	sp|Q96558|UGDH1_SOYBN	AT3G29360.2	Vun011272	2qg4_H	gi|357487495|ref|XP_003614035.1|	XP_003614035.1	XP_003614035	0	UDP-glucose 6-dehydrogenase (EC 1.1.1.22)	MTR_5g043970	Medicago truncatula (Barrel medic) (Medicago tribuloides)
TRINITY_DN14582_c2_g1	Down-Regulated	-0.0238515	5.13398	0.519612	1	908	37.6652	180	162	310	256	30S ribosomal protein S10 chloroplastic	Mesembryanthemum crystallinum	-	-	-	-	-	Cicer arietinum TaxID 3827	-	-	-	-	GO:0005840	ribosome	sp|Q9M4Y3|RR10_MESCR	AT3G13120.2	Scf00597.g19906.t1	4v61_AJ	gi|502146999|ref|XP_004506689.1|	XP_004506689.1	XP_004506689	3.08e-92	30S ribosomal protein S10, chloroplastic	LOC101505913	Cicer arietinum (Chickpea) (Garbanzo)
TRINITY_DN14587_c0_g1	Up-Regulated	0.17188	-2.37325	0.726563	1	505	32.6733	76	89	208	132	-	-	-	-	-	-	-	-	-	-	-	-	-	-	sp|Q9UM13|APC10_HUMAN	AT1G58300.1	#N/A	5g04_L	gi|356511670|ref|XP_003524546.1|	XP_003524546.1	XP_003524546	0.015	Uncharacterized protein	LOC100784402 GLYMA_05G006700	Glycine max (Soybean) (Glycine hispida)
TRINITY_DN14588_c0_g1	Up-Regulated	0.180996	-1.27676	0.855536	1	880	41.1364	166	196	294	224	Pentatricopeptide repeat-containing protein At1g11290 chloroplastic	Arabidopsis thaliana	-	-	-	-	-	Cicer arietinum TaxID 3827	-	-	-	-	-	-	sp|Q3E6Q1|PPR32_ARATH	AT1G11290.1	MDP0000183819	5iww_D	gi|502143203|ref|XP_004505258.1|	XP_004505258.1	XP_004505258	2.86e-146	pentatricopeptide repeat-containing protein At3g12770-like	LOC101513076	Cicer arietinum (Chickpea) (Garbanzo)
TRINITY_DN14594_c0_g1	Up-Regulated	0.00344604	5.28243	0.698615	1	1372	39.7959	301	245	389	437	Protein TAB2 homolog chloroplastic	Arabidopsis thaliana	-	-	-	-	-	Papilionoideae TaxID 3814	-	-	GO:0003723	RNA binding	-	-	sp|Q9SFB3|ATAB2_ARATH	AT3G08010.1	ObartAA03S_FGP6465	4dq2_A	gi|502127974|ref|XP_004499896.1|	XP_004499896.1	XP_004499896	0	uncharacterized protein LOC101513700	LOC101513700	Cicer arietinum (Chickpea) (Garbanzo)
TRINITY_DN14595_c0_g1	Down-Regulated	-0.0366165	-1.37154	1	1	517	34.236	67	110	212	128	-	-	-	-	-	-	-	-	-	-	-	-	-	-	#N/A	AT1G63110.3	Carubv10017972m	#N/A	gi|42571969|ref|NP_974075.1|	NP_974075.1	NP_974075	2.5	AT1G63110 protein (GPI transamidase subunit PIG-U)	At1g63110 F16M19.3 F16M19_3	Arabidopsis thaliana (Mouse-ear cress)
TRINITY_DN14597_c0_g1	Down-Regulated	-0.00166582	2.54238	0.966714	1	658	34.0426	132	92	210	224	Monothiol glutaredoxin-S2	Arabidopsis thaliana	-	-	-	-	-	Papilionoideae TaxID 3814	GO:0045454	cell redox homeostasis	GO:0009055]---[GO:0015035	electron carrier activity]---[protein disulfide oxidoreductase activity	GO:0005623	cell	sp|Q8L8Z8|GRXS2_ARATH	AT5G18600.1	Eucgr.F01535.1	2e7p_D	gi|502078759|ref|XP_004486045.1|	XP_004486045.1	XP_004486045	2.83e-64	monothiol glutaredoxin-S2-like	LOC101493119	Cicer arietinum (Chickpea) (Garbanzo)
TRINITY_DN14598_c0_g1	Down-Regulated	-0.0553875	-0.671974	0.889885	1	547	40.7678	134	89	179	145	mRNA-capping enzyme	Mus musculus	2.7.7.50]---[3.1.3.33	mRNA guanylyltransferase.]---[Polynucleotide 5 -phosphatase.	-	-	-	Cicer arietinum TaxID 3827	-	-	-	-	-	-	sp|Q6CWR0|MCE1_KLULA	AT3G09100.2	mrna27834.1-v1.0-hybrid	3rtx_B	gi|502169120|ref|XP_004514540.1|	XP_004514540.1	XP_004514540	6.67e-113	#N/A	#N/A	#N/A
TRINITY_DN14604_c0_g1	Down-Regulated	-0.00711375	8.46934	0.864715	1	824	37.9854	196	117	212	299	Ubiquitin	Lupinus polyphyllus	-	-	-	-	-	Brassica napus TaxID 3708	-	-	-	-	GO:0005737]---[GO:0005634	cytoplasm]---[nucleus	sp|P69317|UBIQ_LUPPO	AT3G52590.1	MDP0000263713	4ii3_D	gi|566195357|ref|XP_006377836.1|	XP_006377836.1	XP_006377836	4.61e-32	Uncharacterized protein	POPTR_0011s13770g	Populus trichocarpa (Western balsam poplar) (Populus balsamifera subsp. trichocarpa)
TRINITY_DN14606_c0_g1	Down-Regulated	-0.0275454	-1.16135	1	1	549	32.0583	87	89	165	208	-	-	-	-	-	-	-	-	-	-	-	-	-	-	#N/A	AT4G37020.2	#N/A	#N/A	gi|334187233|ref|NP_001190941.1|	NP_001190941.1	NP_001190941	2.6	Uncharacterized protein	At4g37020 AXX17_At4g42180	Arabidopsis thaliana (Mouse-ear cress)
TRINITY_DN14613_c0_g1	Down-Regulated	-0.253551	-1.76113	0.503446	1	553	34.9005	99	94	218	142	-	-	-	-	-	-	-	-	-	-	-	-	-	-	#N/A	AT2G20190.1	#N/A	5gyq_A	gi|359491950|ref|XP_003634345.1|	XP_003634345.1	XP_003634345	7.2	#N/A	#N/A	#N/A
TRINITY_DN14617_c0_g1	Up-Regulated	0.0374938	2.39732	0.598441	1	594	38.0471	85	141	167	201	Transcription factor HHO1	Arabidopsis thaliana	-	-	-	-	-	Medicago truncatula TaxID 3880	GO:0006355]---[GO:0006351	regulation of transcription, DNA-dependent]---[transcription, DNA-dependent	GO:0003677	DNA binding	GO:0005634	nucleus	sp|Q9LS00|HHO1_ARATH	AT3G25790.1	Glyma20g32770.1	#N/A	gi|356576291|ref|XP_003556266.1|	XP_003556266.1	XP_003556266	3.72e-45	Uncharacterized protein	LOC100789537 GLYMA_20G186500	Glycine max (Soybean) (Glycine hispida)
TRINITY_DN14623_c0_g1	Down-Regulated	-0.292987	-1.45169	0.44207	1	517	32.882	74	96	180	167	-	-	-	-	-	-	-	-	-	-	-	-	-	-	sp|A9SLE5|ARGJ_PHYPA	AT1G35290.1	#N/A	5h82_B	gi|357488657|ref|XP_003614616.1|	XP_003614616.1	XP_003614616	5.6	#N/A	#N/A	#N/A
TRINITY_DN14625_c0_g1	Up-Regulated	0.0132668	3.0965	0.706337	1	1113	40.7907	246	208	289	370	NAC domain-containing protein 82	Arabidopsis thaliana	-	-	-	-	-	Medicago truncatula TaxID 3880	GO:0006355]---[GO:0006351	regulation of transcription, DNA-dependent]---[transcription, DNA-dependent	GO:0003677	DNA binding	GO:0005634	nucleus	sp|Q9FY82|NAC82_ARATH	AT5G09330.4	MEDTR8G073410.1	3ulx_A	gi|357516809|ref|XP_003628693.1|	XP_003628693.1	XP_003628693	1.53e-157	#N/A	#N/A	#N/A
TRINITY_DN14626_c0_g2	Down-Regulated	-0.0217082	3.64792	0.648972	1	824	36.2864	177	122	251	274	-	-	-	-	-	-	-	Medicago truncatula TaxID 3880	-	-	-	-	-	-	#N/A	AT4G34630.1	PDK_30s667421g004	#N/A	gi|357473441|ref|XP_003607005.1|	XP_003607005.1	XP_003607005	2.22e-53	Uncharacterized protein	MTR_4g071120	Medicago truncatula (Barrel medic) (Medicago tribuloides)
TRINITY_DN14628_c0_g1	Down-Regulated	-0.0130413	5.82385	0.57967	1	846	38.4161	137	188	243	278	Proline-rich protein 4	Arabidopsis thaliana	-	-	-	-	-	Medicago truncatula TaxID 3880	-	-	-	-	-	-	sp|Q9T0I5|PRP4_ARATH	AT4G38770.1	GSMUA_Achr3P25240_001	#N/A	gi|502144434|ref|XP_004505695.1|	XP_004505695.1	XP_004505695	1.21e-78	proline-rich protein 4-like	LOC101493553	Cicer arietinum (Chickpea) (Garbanzo)
TRINITY_DN14631_c0_g1	Up-Regulated	0.0218376	4.2997	0.598053	1	939	44.196	182	233	248	276	Protein trichome birefringence-like 41	Arabidopsis thaliana	-	-	-	-	-	Medicago truncatula TaxID 3880	-	-	-	-	-	-	sp|F4IWA8|TBL41_ARATH	AT3G14850.2	147026	#N/A	gi|502089708|ref|XP_004488994.1|	XP_004488994.1	XP_004488994	1.7e-167	protein trichome birefringence-like 41	LOC101512890	Cicer arietinum (Chickpea) (Garbanzo)
TRINITY_DN14634_c0_g1	Up-Regulated	0.00563067	5.85791	0.59647	1	2469	39.8947	535	450	630	854	Sugar carrier protein C	Ricinus communis	-	-	-	-	-	Vicia faba TaxID 3906	GO:0008643	carbohydrate transport	GO:0022891]---[GO:0015293	substrate-specific transmembrane transporter activity]---[symporter activity	GO:0016021	integral to membrane	sp|Q41144|STC_RICCO	AT1G11260.1	LOC_Os11g12490.1	4lds_B	gi|502142442|ref|XP_004504960.1|	XP_004504960.1	XP_004504960	0	sugar transport protein 1-like	LOC101501085	Cicer arietinum (Chickpea) (Garbanzo)
TRINITY_DN1464_c0_g1	Up-Regulated	0.17188	-2.37325	0.726563	1	529	30.8129	84	79	180	186	-	-	-	-	-	-	-	-	-	-	-	-	-	-	sp|Q32PZ9|CC130_RAT	AT1G25682.1	#N/A	#N/A	gi|449493470|ref|XP_004159304.1|	XP_004159304.1	XP_004159304	7.15e-05	#N/A	#N/A	#N/A
TRINITY_DN14643_c0_g1	Up-Regulated	0.00614576	5.37855	0.741523	1	1091	43.0797	257	213	340	281	Peptidyl-prolyl cis-trans isomerase FKBP20-1	Arabidopsis thaliana	5.2.1.8	Peptidylprolyl isomerase.	-	-	-	Papilionoideae TaxID 3814	-	-	GO:0003755]---[GO:0016853	peptidyl-prolyl cis-trans isomerase activity]---[isomerase activity	-	-	sp|Q9M2S7|FK201_ARATH	AT3G55520.1	Solyc02g005290.2.1	1n1a_B	gi|502096991|ref|XP_004490881.1|	XP_004490881.1	XP_004490881	6.81e-99	Peptidylprolyl isomerase (EC 5.2.1.8)	LOC101496714	Cicer arietinum (Chickpea) (Garbanzo)
TRINITY_DN14643_c0_g2	Up-Regulated	0.0117368	1.25818	1	1	1077	42.9898	255	208	338	276	Peptidyl-prolyl cis-trans isomerase FKBP20-1	Arabidopsis thaliana	5.2.1.8	Peptidylprolyl isomerase.	-	-	-	Papilionoideae TaxID 3814	-	-	GO:0003755]---[GO:0016853	peptidyl-prolyl cis-trans isomerase activity]---[isomerase activity	-	-	sp|Q9M2S7|FK201_ARATH	AT3G55520.1	Solyc02g005290.2.1	1n1a_B	gi|357492297|ref|XP_003616437.1|	XP_003616437.1	XP_003616437	4.77e-115	#N/A	#N/A	#N/A
TRINITY_DN14645_c0_g1	Down-Regulated	-0.355874	-2.65045	0.6875	1	729	36.4883	122	144	177	286	-	-	-	-	-	-	-	-	-	-	-	-	-	-	sp|Q6ZPJ0|TEX2_MOUSE	#N/A	#N/A	#N/A	gi|302834102|ref|XP_002948614.1|	XP_002948614.1	XP_002948614	4.9	Iron hydrogenase assembly protein	VOLCADRAFT_58340	Volvox carteri f. nagariensis
TRINITY_DN14646_c0_g1	Up-Regulated	0.17188	-2.37325	0.726563	1	510	34.3137	77	98	144	191	-	-	-	-	-	-	-	Cajanus cajan TaxID 3821	-	-	GO:0003676]---[GO:0008270	nucleic acid binding]---[zinc ion binding	-	-	sp|P10978|POLX_TOBAC	AT3G20980.1	C.cajan_27185	#N/A	gi|502104151|ref|XP_004492455.1|	XP_004492455.1	XP_004492455	4.5e-38	#N/A	#N/A	#N/A
TRINITY_DN14648_c1_g1	Up-Regulated	0.17188	-2.37325	0.726563	1	611	52.5368	127	194	173	117	Nodulation-signaling pathway 2 protein	Medicago truncatula	-	-	-	-	-	Papilionoideae TaxID 3814	GO:0009877]---[GO:0006355]---[GO:0006351	nodulation]---[regulation of transcription, DNA-dependent]---[transcription, DNA-dependent	-	-	GO:0005783]---[GO:0031965	endoplasmic reticulum]---[nuclear membrane	sp|Q5NE24|NSP2_MEDTR	AT4G08250.1	MEDTR3G097800.1	5b3h_D	gi|357461589|ref|XP_003601076.1|	XP_003601076.1	XP_003601076	5.12e-39	GRAS family transcription factor	MTR_3g072710	Medicago truncatula (Barrel medic) (Medicago tribuloides)
TRINITY_DN14649_c0_g1	Down-Regulated	-0.0366174	-1.36096	1	1	1318	37.1775	202	288	403	425	-	-	-	-	-	-	-	unknown TaxID	-	-	-	-	-	-	#N/A	AT3G57070.1	Jcr4S05030.40	3wzt_F	gi|593705349|ref|XP_007153038.1|	XP_007153038.1	XP_007153038	0.021	Uncharacterized protein (Fragment)	PHAVU_003G0023001g	Phaseolus vulgaris (Kidney bean) (French bean)
TRINITY_DN14657_c0_g1	Up-Regulated	0.0109307	3.46021	0.87976	1	1246	38.3628	238	240	375	393	Mitochondrial import receptor subunit TOM20	Solanum tuberosum	-	-	-	-	-	Cicer arietinum TaxID 3827	-	-	-	-	-	-	sp|P92792|TOM20_SOLTU	AT1G27390.1	MDP0000247737	1zu2_A	gi|502091745|ref|XP_004489624.1|	XP_004489624.1	XP_004489624	6.22e-103	mitochondrial import receptor subunit TOM20-like	LOC101510534	Cicer arietinum (Chickpea) (Garbanzo)
TRINITY_DN14659_c0_g1	Up-Regulated	0.17188	-2.37325	0.726563	1	643	34.6812	123	100	188	232	-	-	-	-	-	-	-	-	-	-	-	-	-	-	#N/A	AT1G16905.1	#N/A	3mx5_C	#N/A	#N/A	#N/A	#N/A	#N/A	#N/A	#N/A
TRINITY_DN14666_c0_g1	Up-Regulated	0.275493	4.21901	4.87137e-05	0.120088	3134	40.2999	540	723	918	953	DNA-binding protein SMUBP-2	Homo sapiens	3.6.4.12]---[3.6.4.13	DNA helicase.]---[RNA helicase.	-	-	-	Papilionoideae TaxID 3814	-	-	GO:0003677	DNA binding	GO:0009941]---[GO:0009570	chloroplast envelope]---[chloroplast stroma	sp|P38935|SMBP2_HUMAN	AT5G35970.1	EuGene.0900010205	4b3f_X	gi|502171137|ref|XP_004514995.1|	XP_004514995.1	XP_004514995	0	DNA-binding protein SMUBP-2	LOC101488283	Cicer arietinum (Chickpea) (Garbanzo)
TRINITY_DN14666_c0_g2	Down-Regulated	-0.998993	1.97156	2.74506e-12	2.876e-08	3135	40.2871	540	723	919	953	DNA-binding protein SMUBP-2	Mus musculus	3.6.4.12]---[3.6.4.13	DNA helicase.]---[RNA helicase.	-	-	-	Papilionoideae TaxID 3814	-	-	GO:0003677	DNA binding	GO:0009941]---[GO:0009570	chloroplast envelope]---[chloroplast stroma	sp|P40694|SMBP2_MOUSE	AT5G35970.1	EuGene.0900010205	4b3f_X	gi|502171137|ref|XP_004514995.1|	XP_004514995.1	XP_004514995	0	DNA-binding protein SMUBP-2	LOC101488283	Cicer arietinum (Chickpea) (Garbanzo)
TRINITY_DN14667_c0_g1	Up-Regulated	0.0387042	0.971399	0.883153	1	2267	38.8619	422	459	772	614	PI-PLC X domain-containing protein At5g67130	Arabidopsis thaliana	-	-	-	-	-	Papilionoideae TaxID 3814	GO:0006629	lipid metabolic process	GO:0008081	phosphoric diester hydrolase activity	GO:0046658]---[GO:0005886	anchored to plasma membrane]---[plasma membrane	sp|Q93XX5|Y5713_ARATH	AT5G67130.1	XP_004494330	#N/A	gi|502152864|ref|XP_004509131.1|	XP_004509131.1	XP_004509131	0	PI-PLC X domain-containing protein At5g67130-like isoform X1	LOC101499931	Cicer arietinum (Chickpea) (Garbanzo)
TRINITY_DN14667_c0_g2	Down-Regulated	-0.00285902	3.67938	0.955468	1	2266	38.835	422	458	772	614	PI-PLC X domain-containing protein At5g67130	Arabidopsis thaliana	-	-	-	-	-	Papilionoideae TaxID 3814	GO:0006629	lipid metabolic process	GO:0008081	phosphoric diester hydrolase activity	GO:0046658]---[GO:0005886	anchored to plasma membrane]---[plasma membrane	sp|Q93XX5|Y5713_ARATH	AT5G67130.1	XP_004494330	#N/A	gi|502152866|ref|XP_004509132.1|	XP_004509132.1	XP_004509132	0	PI-PLC X domain-containing protein At5g67130-like isoform X2	LOC101499931	Cicer arietinum (Chickpea) (Garbanzo)
TRINITY_DN14668_c0_g1	Up-Regulated	0.0460828	-1.58041	1	1	535	34.3925	90	94	207	144	Serine/threonine-protein phosphatase PP2A catalytic subunit	Nicotiana tabacum	3.1.3.16	Protein-serine/threonine phosphatase.	-	-	-	Zea mays TaxID 4577	-	-	GO:0004721	phosphoprotein phosphatase activity	-	-	sp|Q9XGH7|PP2A_TOBAC	AT2G42500.3	GSMUA_Achr2P12930_001	4iyp_C	gi|334184877|ref|NP_001189732.1|	NP_001189732.1	NP_001189732	1.02e-07	Serine/threonine-protein phosphatase (EC 3.1.3.16)	PP2A-3 MHK10.22 PP2A-4 protein phosphatase 2A-3 protein phosphatase 2A-4 At2g42500	Arabidopsis thaliana (Mouse-ear cress)
TRINITY_DN14674_c0_g1	Up-Regulated	0.0396267	-1.33938	1	1	885	40.791	188	173	247	277	Growth-regulating factor 4	Arabidopsis thaliana	-	-	-	-	-	Cicer arietinum TaxID 3827	-	-	-	-	-	-	sp|Q8L8A7|GRF4_ARATH	AT3G52910.1	XP_004494150	#N/A	gi|502111733|ref|XP_004494150.1|	XP_004494150.1	XP_004494150	1.95e-86	growth-regulating factor 4	LOC101500728	Cicer arietinum (Chickpea) (Garbanzo)
TRINITY_DN14677_c0_g1	Up-Regulated	0.0753625	-0.763403	1	1	673	35.2155	116	121	202	234	G-type lectin S-receptor-like serine/threonine-protein kinase At2g19130	Arabidopsis thaliana	2.7.11.1	Non-specific serine/threonine protein kinase.	-	-	-	Medicago truncatula TaxID 3880	GO:0048544	recognition of pollen	GO:0005524]---[GO:0030246]---[GO:0004674	ATP binding]---[carbohydrate binding]---[protein serine/threonine kinase activity	GO:0016021	integral to membrane	sp|O64477|Y2913_ARATH	AT2G19130.1	Pbr038274.1	3tl8_H	gi|502165385|ref|XP_004513556.1|	XP_004513556.1	XP_004513556	2.23e-30	G-type lectin S-receptor-like serine/threonine-protein kinase At2g19130	LOC101500928	Cicer arietinum (Chickpea) (Garbanzo)
TRINITY_DN14680_c0_g1	Down-Regulated	-0.018475	5.0273	0.572338	1	3076	37.2562	567	579	914	1016	Trigger factor-like protein TIG Chloroplastic	Arabidopsis thaliana	5.2.1.8	Peptidylprolyl isomerase.	-	-	-	Medicago truncatula TaxID 3880	GO:0006457]---[GO:0015031	protein folding]---[protein transport	GO:0003755	peptidyl-prolyl cis-trans isomerase activity	GO:0009507]---[GO:0009941]---[GO:0009570	chloroplast]---[chloroplast envelope]---[chloroplast stroma	sp|Q8S9L5|TIG_ARATH	AT5G55220.1	Si019502m	1t11_B	gi|357494705|ref|XP_003617641.1|	XP_003617641.1	XP_003617641	0	Trigger factor-like protein	MTR_5g093830	Medicago truncatula (Barrel medic) (Medicago tribuloides)
TRINITY_DN14682_c0_g1	Up-Regulated	0.0022663	2.92423	0.912904	1	1256	40.9236	246	268	399	343	INO80 complex subunit D	Dictyostelium discoideum	-	-	-	-	-	Cicer arietinum TaxID 3827	-	-	-	-	-	-	sp|Q54J07|IN80D_DICDI	AT2G31600.1	Lsa003043	#N/A	gi|502106996|ref|XP_004493123.1|	XP_004493123.1	XP_004493123	2.32e-119	INO80 complex subunit D-like	LOC101495954	Cicer arietinum (Chickpea) (Garbanzo)
TRINITY_DN14687_c0_g1	Up-Regulated	0.00804523	3.89561	0.876528	1	1101	38.5104	239	185	365	312	Protein HEADING DATE REPRESSOR 1	Oryza sativa subsp. japonica	-	-	-	-	-	Lotus japonicus TaxID 34305	-	-	-	-	-	-	sp|Q6K678|HDR1_ORYSJ	AT1G80940.1	Pbr029990.1	#N/A	gi|356526290|ref|XP_003531751.1|	XP_003531751.1	XP_003531751	4.71e-92	Uncharacterized protein	LOC100807988 GLYMA_08G220400	Glycine max (Soybean) (Glycine hispida)
TRINITY_DN14690_c0_g1	Up-Regulated	0.180997	-1.2872	0.57159	1	686	33.3819	122	107	228	229	-	-	-	-	-	-	-	-	-	-	-	-	-	-	sp|Q70G58|NTRC_ORYSJ	AT2G41680.1	#N/A	#N/A	gi|502166343|ref|XP_004513864.1|	XP_004513864.1	XP_004513864	0.019	Thioredoxin reductase (EC 1.8.1.9)	LOC101513349	Cicer arietinum (Chickpea) (Garbanzo)
TRINITY_DN14692_c0_g1	Down-Regulated	-0.0107487	5.35431	0.611727	1	2047	38.4954	362	426	603	656	26S protease regulatory subunit 6A homolog	Brassica campestris	-	-	-	-	-	Embryophyta TaxID 3193	GO:0030163	protein catabolic process	GO:0005524]---[GO:0016787	ATP binding]---[hydrolase activity	GO:0005737]---[GO:0005634]---[GO:0000502	cytoplasm]---[nucleus]---[proteasome complex	sp|O23894|PRS6A_BRACM	AT3G05530.1	EMT26392	5t0j_F	gi|571570319|ref|XP_006606532.1|	XP_006606532.1	XP_006606532	0	Uncharacterized protein	LOC100788486 GLYMA_20G236500	Glycine max (Soybean) (Glycine hispida)
TRINITY_DN14695_c0_g1	Down-Regulated	-0.00115033	3.86727	0.91677	1	2398	44.1201	560	498	655	685	Protein TolB	Chlorobium tepidum (strain ATCC 49652 / DSM 12025 / NBRC 103806 / TLS)	-	-	-	-	-	Medicago truncatula TaxID 3880	-	-	-	-	-	-	sp|Q8KEQ0|TOLB_CHLTE	AT4G01870.1	MDP0000254936	4jml_A	gi|358347278|ref|XP_003637686.1|	XP_003637686.1	XP_003637686	0	#N/A	#N/A	#N/A
TRINITY_DN14699_c0_g1	Down-Regulated	-0.0366165	-1.37154	1	1	729	32.2359	123	112	222	272	-	-	-	-	-	-	-	-	-	-	-	-	-	-	#N/A	AT4G31240.2	EMT25773	#N/A	#N/A	#N/A	#N/A	#N/A	#N/A	#N/A	#N/A
TRINITY_DN14710_c0_g1	Up-Regulated	0.0222507	2.35731	0.75524	1	1230	41.2195	305	202	338	385	Zinc-finger homeodomain protein 8	Arabidopsis thaliana	-	-	-	-	-	Medicago truncatula TaxID 3880	-	-	GO:0003677	DNA binding	-	-	sp|Q9LXG0|ZHD8_ARATH	AT5G15210.1	XP_004509968	1wh7_A	gi|502155124|ref|XP_004509968.1|	XP_004509968.1	XP_004509968	1.23e-81	zinc-finger homeodomain protein 11-like	LOC101495604	Cicer arietinum (Chickpea) (Garbanzo)
TRINITY_DN14711_c0_g1	Up-Regulated	0.0149727	2.19507	0.887315	1	1408	37.9261	264	270	429	445	Autophagy-related protein 3	Arabidopsis thaliana	-	-	-	-	-	Medicago truncatula TaxID 3880	GO:0000045]---[GO:0000422]---[GO:0015031	autophagic vacuole assembly]---[mitochondrion degradation]---[protein transport	GO:0019776	Atg8 ligase activity	GO:0000153]---[GO:0005829	cytoplasmic ubiquitin ligase complex]---[cytosol	sp|Q0WWQ1|ATG3_ARATH	AT5G61500.1	Gorai.010G247100.4	3vx8_C	gi|297797109|ref|XP_002866439.1|	XP_002866439.1	XP_002866439	0	Autophagy-related protein 3	ARALYDRAFT_496309	Arabidopsis lyrata subsp. lyrata (Lyre-leaved rock-cress)
TRINITY_DN14711_c0_g2	Down-Regulated	-0.00974265	3.84793	0.957976	1	1411	37.9164	264	271	429	447	Autophagy-related protein 3	Arabidopsis thaliana	-	-	-	-	-	Medicago truncatula TaxID 3880	GO:0000045]---[GO:0000422]---[GO:0015031	autophagic vacuole assembly]---[mitochondrion degradation]---[protein transport	GO:0019776	Atg8 ligase activity	GO:0000153]---[GO:0005829	cytoplasmic ubiquitin ligase complex]---[cytosol	sp|Q0WWQ1|ATG3_ARATH	AT5G61500.1	Gorai.010G247100.4	3vx8_C	gi|297797109|ref|XP_002866439.1|	XP_002866439.1	XP_002866439	0	Autophagy-related protein 3	ARALYDRAFT_496309	Arabidopsis lyrata subsp. lyrata (Lyre-leaved rock-cress)
TRINITY_DN14729_c0_g1	Down-Regulated	-0.0117426	1.50079	0.951667	1	583	35.163	89	116	188	190	-	-	-	-	-	-	-	-	-	-	-	-	-	-	#N/A	AT4G38780.1	#N/A	#N/A	#N/A	#N/A	#N/A	#N/A	#N/A	#N/A	#N/A
TRINITY_DN14746_c0_g1	Down-Regulated	-0.0253416	-0.622816	1	1	936	31.1966	168	124	290	354	-	-	-	-	-	-	-	-	-	-	-	-	-	-	#N/A	AT1G43720.1	#N/A	#N/A	gi|566170219|ref|XP_006382927.1|	XP_006382927.1	XP_006382927	9.31e-06	Uncharacterized protein	POPTR_0005s08560g	Populus trichocarpa (Western balsam poplar) (Populus balsamifera subsp. trichocarpa)
TRINITY_DN14747_c0_g1	Up-Regulated	0.00537849	2.82851	0.939626	1	1567	42.9483	338	335	453	441	-	-	-	-	-	-	-	Medicago truncatula TaxID 3880	-	-	-	-	-	-	sp|Q9D011|MPLKI_MOUSE	AT4G24500.2	#N/A	#N/A	gi|357490047|ref|XP_003615311.1|	XP_003615311.1	XP_003615311	3.47e-112	#N/A	#N/A	#N/A
TRINITY_DN14747_c0_g2	Down-Regulated	-0.266545	-0.17069	0.368193	1	1775	41.6901	378	362	543	492	-	-	-	-	-	-	-	Medicago truncatula TaxID 3880	-	-	-	-	-	-	sp|Q9D011|MPLKI_MOUSE	AT4G24500.2	#N/A	#N/A	gi|357490047|ref|XP_003615311.1|	XP_003615311.1	XP_003615311	2.44e-111	#N/A	#N/A	#N/A
TRINITY_DN14748_c0_g2	Up-Regulated	0.176017	-2.07969	0.774414	1	697	38.8809	206	65	201	225	Retrovirus-related Pol polyprotein from transposon 297	Drosophila melanogaster	2.7.7.49	RNA-directed DNA polymerase.	-	-	-	Solanum tuberosum TaxID 4113	-	-	-	-	-	-	sp|P20825|POL2_DROME	ATMG00860.1	PDK_30s1160841g001	5dmq_A	gi|502085240|ref|XP_004487871.1|	XP_004487871.1	XP_004487871	1.87e-15	#N/A	#N/A	#N/A
TRINITY_DN14750_c0_g1	Up-Regulated	0.0314824	3.54405	0.618058	1	743	36.8775	125	149	228	241	Protein BOLA2	Arabidopsis thaliana	-	-	-	-	-	Papilionoideae TaxID 3814	-	-	-	-	-	-	sp|Q9FIC3|BOLA2_ARATH	AT5G09830.1	Solyc09g090830.2.1	4puh_B	gi|357519787|ref|XP_003630182.1|	XP_003630182.1	XP_003630182	1.29e-56	BolA family transcriptional regulator	MTR_8g092690	Medicago truncatula (Barrel medic) (Medicago tribuloides)
TRINITY_DN14756_c0_g1	Up-Regulated	0.178161	-1.83643	0.80362	1	622	36.9775	92	138	218	174	Metal-nicotianamine transporter YSL3	Arabidopsis thaliana	-	-	-	-	-	Medicago truncatula TaxID 3880	GO:0055085	transmembrane transport	-	-	GO:0016021	integral to membrane	sp|Q2EF88|YSL3_ARATH	AT5G53550.2	#N/A	#N/A	gi|357436373|ref|XP_003588462.1|	XP_003588462.1	XP_003588462	2.6e-51	#N/A	#N/A	#N/A
TRINITY_DN14760_c0_g1	Down-Regulated	-0.00367862	4.07958	0.88383	1	1968	41.0061	438	369	559	602	Pyruvate kinase cytosolic isozyme	Glycine max	2.7.1.40	Pyruvate kinase.	Carbohydrate degradation	glycolysis	pyruvate from D-glyceraldehyde 3-phosphate: step 5/5	Papilionoideae TaxID 3814	GO:0006096	glycolysis	GO:0005524]---[GO:0016301]---[GO:0000287]---[GO:0030955]---[GO:0004743	ATP binding]---[kinase activity]---[magnesium ion binding]---[potassium ion binding]---[pyruvate kinase activity	GO:0005737	cytoplasm	sp|Q42806|KPYC_SOYBN	AT5G08570.1	EMT33404	3gg8_D	gi|502090298|ref|XP_004489183.1|	XP_004489183.1	XP_004489183	0	Pyruvate kinase (EC 2.7.1.40)	LOC101498888	Cicer arietinum (Chickpea) (Garbanzo)
TRINITY_DN14761_c0_g1	Down-Regulated	-0.128306	-2.29886	1	1	597	31.4908	100	88	205	204	-	-	-	-	-	-	-	-	-	-	-	-	-	-	#N/A	AT2G46220.1	MEDTR4G103710.1	#N/A	#N/A	#N/A	#N/A	#N/A	#N/A	#N/A	#N/A
TRINITY_DN14762_c0_g1	Up-Regulated	0.037031	3.1954	0.714829	1	1053	40.7407	212	217	314	310	-	-	-	-	-	-	-	Papilionoideae TaxID 3814	-	-	-	-	-	-	sp|A3DMQ4|RS4_STAMF	AT1G05070.1	Can008398	#N/A	gi|502145951|ref|XP_004506253.1|	XP_004506253.1	XP_004506253	2.94e-117	uncharacterized protein LOC101515458	LOC101515458	Cicer arietinum (Chickpea) (Garbanzo)
TRINITY_DN14764_c0_g1	Up-Regulated	0.0686089	-0.62212	0.891924	1	563	33.9254	95	96	212	160	-	-	-	-	-	-	-	-	-	-	-	-	-	-	sp|P43298|TMK1_ARATH	AT1G66150.1	OpuncBB_FGP22587	#N/A	gi|590656163|ref|XP_007034191.1|	XP_007034191.1	XP_007034191	0.002	#N/A	#N/A	#N/A
TRINITY_DN14767_c0_g1	Down-Regulated	-0.0775768	0.058085	1	1	749	31.7757	130	108	242	269	-	-	-	-	-	-	-	-	-	-	-	-	-	-	#N/A	AT4G23820.1	#N/A	#N/A	gi|590679140|ref|XP_007040496.1|	XP_007040496.1	XP_007040496	1.9	Pectin lyase-like superfamily protein	TCM_016449	Theobroma cacao (Cacao) (Cocoa)
TRINITY_DN14768_c0_g1	Down-Regulated	-0.0411389	2.84294	0.571366	1	606	44.3894	167	102	184	153	70 kDa peptidyl-prolyl isomerase	Triticum aestivum	5.2.1.8	Peptidylprolyl isomerase.	-	-	-	Medicago truncatula TaxID 3880	-	-	GO:0003755	peptidyl-prolyl cis-trans isomerase activity	-	-	sp|Q43207|FKB70_WHEAT	AT5G48570.1	Solyc02g005290.2.1	3jxv_A	gi|502103388|ref|XP_004492270.1|	XP_004492270.1	XP_004492270	2.01e-115	Peptidylprolyl isomerase (EC 5.2.1.8)	LOC101505304	Cicer arietinum (Chickpea) (Garbanzo)
TRINITY_DN14774_c0_g1	Up-Regulated	0.167758	1.87577	0.0391429	1	2391	37.8503	428	477	642	844	Leucine-rich repeat receptor-like protein CLAVATA2	Arabidopsis thaliana	-	-	-	-	-	Papilionoideae TaxID 3814	GO:0048507]---[GO:0007275	meristem development]---[multicellular organismal development	GO:0033612	receptor serine/threonine kinase binding	GO:0016021]---[GO:0016020]---[GO:0005886	integral to membrane]---[membrane]---[plasma membrane	sp|O80809|CLV2_ARATH	AT1G65380.1	Jcr4S02193.10	4mna_A	gi|357507683|ref|XP_003624130.1|	XP_003624130.1	XP_003624130	0	LRR receptor-like kinase	MTR_7g079550	Medicago truncatula (Barrel medic) (Medicago tribuloides)
TRINITY_DN14774_c0_g2	Down-Regulated	-0.0423491	3.53053	0.42235	1	3150	36.7302	557	600	875	1118	Leucine-rich repeat receptor-like protein CLAVATA2	Arabidopsis thaliana	-	-	-	-	-	Papilionoideae TaxID 3814	GO:0048507]---[GO:0007275	meristem development]---[multicellular organismal development	GO:0033612	receptor serine/threonine kinase binding	GO:0016021]---[GO:0016020]---[GO:0005886	integral to membrane]---[membrane]---[plasma membrane	sp|O80809|CLV2_ARATH	AT1G65380.1	Jcr4S02193.10	4mna_A	gi|357507683|ref|XP_003624130.1|	XP_003624130.1	XP_003624130	0	LRR receptor-like kinase	MTR_7g079550	Medicago truncatula (Barrel medic) (Medicago tribuloides)
TRINITY_DN14781_c0_g2	Down-Regulated	-0.0366157	-1.38273	0.84502	1	565	30.7965	90	84	202	189	-	-	-	-	-	-	-	-	-	-	-	-	-	-	#N/A	AT5G55540.1	#N/A	#N/A	gi|226501782|ref|NP_001145729.1|	NP_001145729.1	NP_001145729	5.8	Uncharacterized protein	0	Zea mays (Maize)
TRINITY_DN1479_c0_g1	Up-Regulated	0.00161508	5.778	0.902454	1	1290	34.5736	191	255	466	378	Probable 60S ribosomal protein L14	Pisum sativum	-	-	-	-	-	Papilionoideae TaxID 3814	GO:0006412	translation	GO:0003735	structural constituent of ribosome	GO:0005840	ribosome	sp|P55844|RL14_PEA	AT2G20450.1	EMS52514	4v7e_CM	gi|357441115|ref|XP_003590835.1|	XP_003590835.1	XP_003590835	5.39e-74	60S ribosomal L14-like protein	MTR_1g075720	Medicago truncatula (Barrel medic) (Medicago tribuloides)
TRINITY_DN14802_c0_g1	Up-Regulated	0.00712668	3.38881	0.97522	1	1778	34.8144	342	277	560	599	Thioredoxin-like protein YLS8	Arabidopsis thaliana	-	-	-	-	-	Triticum aestivum TaxID 4565	GO:0000245	spliceosomal complex assembly	-	-	GO:0005737]---[GO:0005634]---[GO:0005681]---[GO:0046540]---[GO:0005682	cytoplasm]---[nucleus]---[spliceosomal complex]---[U4/U6 x U5 tri-snRNP complex]---[U5 snRNP	sp|Q9FE62|YLS8_ARATH	AT5G08290.1	#N/A	3jcr_E	gi|357466489|ref|XP_003603529.1|	XP_003603529.1	XP_003603529	1.23e-96	Putative uncharacterized protein (mRNA splicing factor, thioredoxin-like U5 snRNP protein)	MTR_3g108770	Medicago truncatula (Barrel medic) (Medicago tribuloides)
TRINITY_DN14803_c0_g1	Up-Regulated	0.0142044	5.5248	0.509496	1	1348	36.5727	285	208	367	488	40S ribosomal protein S15a-1	Arabidopsis thaliana	-	-	-	-	-	Mesangiospermae TaxID 1437183	GO:0006412	translation	GO:0003735	structural constituent of ribosome	GO:0005840]---[GO:0016021	ribosome]---[integral to membrane	sp|P42798|R15A1_ARATH	AT5G59850.1	#N/A	4v7e_BW	gi|593694534|ref|XP_007147788.1|	XP_007147788.1	XP_007147788	5.44e-89	Uncharacterized protein	PHAVU_006G155200g	Phaseolus vulgaris (Kidney bean) (French bean)
TRINITY_DN1481_c0_g1	Down-Regulated	-0.0106696	4.22833	0.781553	1	1007	37.0407	158	215	330	304	NADH dehydrogenase ubiquinone 1 beta subcomplex subunit 10-B	Arabidopsis thaliana	-	-	-	-	-	fabids TaxID 91835	-	-	-	-	-	-	sp|Q94C12|NDBAB_ARATH	AT3G18410.2	Thecc1EG015497t1	5lnk_Z	gi|502163729|ref|XP_004512930.1|	XP_004512930.1	XP_004512930	6.76e-69	NADH dehydrogenase [ubiquinone] 1 beta subcomplex subunit 10-B	LOC101502099	Cicer arietinum (Chickpea) (Garbanzo)
TRINITY_DN1481_c0_g2	Down-Regulated	-0.0899346	0.571856	0.932204	1	1006	36.9781	157	215	330	304	NADH dehydrogenase ubiquinone 1 beta subcomplex subunit 10-B	Arabidopsis thaliana	-	-	-	-	-	fabids TaxID 91835	-	-	-	-	-	-	sp|Q94C12|NDBAB_ARATH	AT3G18410.2	Thecc1EG015497t1	5lnk_Z	gi|502163729|ref|XP_004512930.1|	XP_004512930.1	XP_004512930	6.76e-69	NADH dehydrogenase [ubiquinone] 1 beta subcomplex subunit 10-B	LOC101502099	Cicer arietinum (Chickpea) (Garbanzo)
TRINITY_DN14812_c0_g1	Up-Regulated	0.0202151	3.30063	0.655277	1	828	38.4058	185	133	251	259	Glutaredoxin-C1	Arabidopsis thaliana	-	-	-	-	-	Cicer arietinum TaxID 3827	-	-	-	-	-	-	sp|Q8L8T2|GRXC1_ARATH	AT5G63030.1	#N/A	5kqa_A	gi|502133854|ref|XP_004501914.1|	XP_004501914.1	XP_004501914	6.89e-66	glutaredoxin	LOC101493651	Cicer arietinum (Chickpea) (Garbanzo)
TRINITY_DN14823_c0_g1	Up-Regulated	0.178161	-1.83643	0.80362	1	686	32.3615	113	109	270	194	-	-	-	-	-	-	-	-	-	-	-	-	-	-	sp|A8GS71|FOLD_RICRS	AT5G57860.2	#N/A	#N/A	gi|571448300|ref|XP_006577777.1|	XP_006577777.1	XP_006577777	0.004	Putative uncharacterized protein	LOC100499885 GLYMA_04G155300	Glycine max (Soybean) (Glycine hispida)
TRINITY_DN14832_c0_g1	Up-Regulated	0.112042	-1.30788	1	1	598	31.9398	110	81	166	241	-	-	-	-	-	-	-	-	-	-	-	-	-	-	sp|Q10SX7|GT31_ORYSJ	AT4G17140.2	#N/A	#N/A	gi|357482269|ref|XP_003611420.1|	XP_003611420.1	XP_003611420	0.000332	#N/A	#N/A	#N/A
TRINITY_DN14840_c0_g1	Up-Regulated	0.0878612	0.691202	0.683238	1	629	39.1097	144	102	176	207	Protein LURP-one-related 12	Arabidopsis thaliana	-	-	-	-	-	Medicago truncatula TaxID 3880	-	-	-	-	-	-	sp|Q9LVZ8|LOR12_ARATH	AT3G15810.1	orange1.1g043773m	2q4m_A	gi|357468187|ref|XP_003604378.1|	XP_003604378.1	XP_003604378	7.32e-89	LURP-one-like protein (Putative uncharacterized protein)	MTR_4g010180	Medicago truncatula (Barrel medic) (Medicago tribuloides)
TRINITY_DN14845_c0_g1	Up-Regulated	0.0396275	-1.34987	0.701109	1	813	31.3653	151	104	220	338	-	-	-	-	-	-	-	-	-	-	-	-	-	-	#N/A	#N/A	#N/A	#N/A	gi|357468897|ref|XP_003604733.1|	XP_003604733.1	XP_003604733	6.9	#N/A	#N/A	#N/A
TRINITY_DN14851_c0_g1	Up-Regulated	0.0297157	1.83636	0.747443	1	775	41.4194	138	183	217	237	T-complex protein 1 subunit theta	Arabidopsis thaliana	-	-	-	-	-	fabids TaxID 91835	GO:0006457]---[GO:0006458]---[GO:0061077	protein folding]---['de novo' protein folding]---[chaperone-mediated protein folding	GO:0005524]---[GO:0051082]---[GO:0044183	ATP binding]---[unfolded protein binding]---[protein binding involved in protein folding	GO:0005737]---[GO:0005832	cytoplasm]---[chaperonin-containing T-complex	sp|Q94K05|TCPQ_ARATH	AT3G03960.1	EMT22546	4b2t_q	gi|502092087|ref|XP_004489709.1|	XP_004489709.1	XP_004489709	1.66e-144	T-complex protein 1 subunit theta-like	LOC101511081	Cicer arietinum (Chickpea) (Garbanzo)
TRINITY_DN1487_c0_g1	Down-Regulated	-0.157405	-0.434722	0.707983	1	546	36.0806	108	89	193	156	-	-	-	-	-	-	-	-	-	-	-	-	-	-	sp|Q8L7N4|SP1_ARATH	AT1G63900.1	#N/A	#N/A	gi|502118042|ref|XP_004496072.1|	XP_004496072.1	XP_004496072	2.84e-05	mitochondrial ubiquitin ligase activator of NFKB 1	LOC101507390	Cicer arietinum (Chickpea) (Garbanzo)
TRINITY_DN14888_c0_g1	Down-Regulated	-0.0357986	-2.01708	1	1	592	31.7568	74	114	213	191	-	-	-	-	-	-	-	-	-	-	-	-	-	-	#N/A	#N/A	#N/A	#N/A	gi|571468467|ref|XP_006584292.1|	XP_006584292.1	XP_006584292	6.46e-06	#N/A	#N/A	#N/A
TRINITY_DN14893_c0_g1	Down-Regulated	-0.0553866	-0.6817	1	1	758	32.19	132	112	243	271	-	-	-	-	-	-	-	-	-	-	-	-	-	-	#N/A	AT4G33630.2	#N/A	#N/A	#N/A	#N/A	#N/A	#N/A	#N/A	#N/A	#N/A
TRINITY_DN14896_c0_g1	Up-Regulated	0.178161	-1.83643	0.80362	1	505	41.9802	128	84	191	102	-	-	-	-	-	-	-	-	-	-	-	-	-	-	sp|Q7MPK7|HIS63_VIBVY	AT5G49190.1	Rsa014941	#N/A	#N/A	#N/A	#N/A	#N/A	#N/A	#N/A	#N/A
TRINITY_DN14898_c0_g2	Up-Regulated	0.176017	-2.07969	0.774414	1	528	30.8712	73	90	162	203	-	-	-	-	-	-	-	-	-	-	-	-	-	-	#N/A	#N/A	#N/A	#N/A	gi|502101018|ref|XP_004491796.1|	XP_004491796.1	XP_004491796	0.49	protein TIC 20-IV, chloroplastic-like	LOC101503693	Cicer arietinum (Chickpea) (Garbanzo)
TRINITY_DN14902_c0_g1	Up-Regulated	0.176017	-2.07969	0.774414	1	596	28.1879	89	79	214	214	-	-	-	-	-	-	-	-	-	-	-	-	-	-	#N/A	#N/A	#N/A	#N/A	gi|357480777|ref|XP_003610674.1|	XP_003610674.1	XP_003610674	0.044	Uncharacterized protein	MTR_5g005790	Medicago truncatula (Barrel medic) (Medicago tribuloides)
TRINITY_DN14907_c0_g1	Up-Regulated	0.0144763	-1.78201	1	1	527	35.4839	102	85	160	180	-	-	-	-	-	-	-	-	-	-	-	-	-	-	sp|B5F1H6|THIE_SALA4	AT3G08850.1	Pp1s47_98V6.1	2plk_B	gi|502094228|ref|XP_004490169.1|	XP_004490169.1	XP_004490169	0.02	#N/A	#N/A	#N/A
TRINITY_DN14919_c0_g1	Down-Regulated	-0.0516054	-0.384283	0.902159	1	590	35.7627	86	125	183	196	-	-	-	-	-	-	-	-	-	-	-	-	-	-	sp|A9BV10|BIOF_DELAS	AT5G46260.1	#N/A	#N/A	#N/A	#N/A	#N/A	#N/A	#N/A	#N/A	#N/A
TRINITY_DN14925_c0_g1	Down-Regulated	-0.106558	-1.82653	0.81453	1	844	41.8246	180	173	302	189	-	-	-	-	-	-	-	-	-	-	-	-	-	-	sp|Q6ABL2|RECF_PROAC	#N/A	Neem_20008_f_1	#N/A	gi|593790482|ref|XP_007158280.1|	XP_007158280.1	XP_007158280	2.4	Uncharacterized protein	PHAVU_002G139200g	Phaseolus vulgaris (Kidney bean) (French bean)
TRINITY_DN14926_c0_g1	Up-Regulated	0.00464773	2.708	1	1	778	36.5039	125	159	276	218	Cullin-1	Arabidopsis thaliana	-	-	Protein modification	protein ubiquitination	-	Nicotiana tabacum TaxID 4097	GO:0006511	ubiquitin-dependent protein catabolic process	GO:0031625	ubiquitin protein ligase binding	GO:0031461	cullin-RING ubiquitin ligase complex	sp|Q94AH6|CUL1_ARATH	AT4G02570.4	MDP0000304904	2do7_A	gi|356556122|ref|XP_003546376.1|	XP_003546376.1	XP_003546376	1.24e-28	Uncharacterized protein	LOC100784626 GLYMA_15G154000	Glycine max (Soybean) (Glycine hispida)
TRINITY_DN14927_c0_g1	Down-Regulated	-0.22046	-1.95629	0.62906	1	513	31.7739	77	86	170	180	-	-	-	-	-	-	-	-	-	-	-	-	-	-	sp|Q819Q0|MURE_BACCR	AT3G62900.1	#N/A	#N/A	gi|357511187|ref|XP_003625882.1|	XP_003625882.1	XP_003625882	0.03	#N/A	#N/A	#N/A
TRINITY_DN14932_c0_g1	Up-Regulated	0.176017	-2.07969	0.774414	1	532	33.0827	103	73	162	194	-	-	-	-	-	-	-	-	-	-	-	-	-	-	sp|P92520|M820_ARATH	ATMG00820.1	#N/A	#N/A	#N/A	#N/A	#N/A	#N/A	#N/A	#N/A	#N/A
TRINITY_DN14944_c0_g1	Up-Regulated	0.0677955	-1.40396	1	1	597	38.191	97	131	191	178	Transposon TX1 uncharacterized 149 kDa protein	Xenopus laevis	-	-	-	-	-	Solanum lycopersicum TaxID 4081	-	-	-	-	-	-	sp|P14381|YTX2_XENLA	AT1G43760.1	LOC_Os12g06010.1	#N/A	gi|571448104|ref|XP_006577697.1|	XP_006577697.1	XP_006577697	5.65e-48	#N/A	#N/A	#N/A
TRINITY_DN1495_c0_g1	Down-Regulated	-0.00240962	2.4947	1	1	1270	37.3228	262	212	385	411	-	-	-	-	-	-	-	Cicer arietinum TaxID 3827	-	-	-	-	-	-	sp|P22367|MSAS_PENPA	AT1G04140.2	GSMUA_Achr7P27540_001	#N/A	gi|502114763|ref|XP_004495044.1|	XP_004495044.1	XP_004495044	2.19e-118	uncharacterized protein LOC101511532	LOC101511532	Cicer arietinum (Chickpea) (Garbanzo)
TRINITY_DN14955_c0_g1	Down-Regulated	-0.00757321	-1.20764	1	1	630	35.0794	137	84	164	245	-	-	-	-	-	-	-	-	-	-	-	-	-	-	sp|A5UP91|DNAA_ROSS1	AT1G55350.4	cassava4.1_002242m	#N/A	gi|357483603|ref|XP_003612088.1|	XP_003612088.1	XP_003612088	7.5	#N/A	#N/A	#N/A
TRINITY_DN14966_c0_g2	Up-Regulated	0.0956965	-1.10597	0.86794	1	740	35.1351	137	123	206	274	-	-	-	-	-	-	-	-	-	-	-	-	-	-	#N/A	AT2G14260.2	#N/A	#N/A	#N/A	#N/A	#N/A	#N/A	#N/A	#N/A	#N/A
TRINITY_DN14967_c0_g1	Up-Regulated	0.180997	-1.2872	0.57159	1	543	32.7808	86	92	217	148	-	-	-	-	-	-	-	Medicago truncatula TaxID 3880	-	-	-	-	-	-	sp|Q8K9S5|BAMA_BUCAP	#N/A	#N/A	#N/A	gi|357506993|ref|XP_003623785.1|	XP_003623785.1	XP_003623785	0.51	#N/A	#N/A	#N/A
TRINITY_DN14968_c0_g1	Up-Regulated	0.17188	-2.37325	0.726563	1	661	34.3419	152	75	247	187	Exocyst complex component EXO70A1	Arabidopsis thaliana	-	-	-	-	-	Medicago truncatula TaxID 3880	GO:0006887	exocytosis	-	-	GO:0000145	exocyst	sp|Q9LZD3|E70A1_ARATH	AT4G31540.1	XP_004490668	4rl5_B	gi|357437557|ref|XP_003589054.1|	XP_003589054.1	XP_003589054	1.38e-137	Exocyst subunit exo70 family protein	MTR_1g017910	Medicago truncatula (Barrel medic) (Medicago tribuloides)
TRINITY_DN14970_c0_g2	Up-Regulated	0.176017	-2.07969	0.774414	1	553	35.443	111	85	225	132	-	-	-	-	-	-	-	Glycine soja TaxID 3848	-	-	GO:0016787]---[GO:0003676]---[GO:0008270	hydrolase activity]---[nucleic acid binding]---[zinc ion binding	-	-	sp|P25601|YCH5_YEAST	AT2G36270.1	C.cajan_27185	#N/A	gi|359483610|ref|XP_002272161.2|	XP_002272161.2	XP_002272161	9e-20	#N/A	#N/A	#N/A
TRINITY_DN15_c0_g1	Up-Regulated	0.0205986	4.82346	0.559307	1	828	41.6667	179	166	221	262	Protein GLUTAMINE DUMPER 3	Arabidopsis thaliana	-	-	-	-	-	Medicago truncatula TaxID 3880	-	-	-	-	GO:0016021	integral to membrane	sp|Q9FHH5|GDU3_ARATH	AT5G57685.1	Bra029889	5x8r_e	gi|357479819|ref|XP_003610195.1|	XP_003610195.1	XP_003610195	1.45e-56	Transmembrane protein	MTR_4g129020	Medicago truncatula (Barrel medic) (Medicago tribuloides)
TRINITY_DN15000_c0_g1	Down-Regulated	-0.07601	-1.55433	0.831812	1	738	30.8943	106	122	276	234	-	-	-	-	-	-	-	-	-	-	-	-	-	-	sp|F4K0A6|MYO2_ARATH	AT5G54280.1	#N/A	4k6n_A	gi|357452423|ref|XP_003596488.1|	XP_003596488.1	XP_003596488	0.3	#N/A	#N/A	#N/A
TRINITY_DN15001_c0_g1	Up-Regulated	0.176017	-2.07969	0.774414	1	526	36.3118	99	92	154	181	-	-	-	-	-	-	-	-	-	-	-	-	-	-	sp|Q9C9C0|SPPA1_ARATH	AT1G73990.1	#N/A	#N/A	gi|502086999|ref|XP_004488395.1|	XP_004488395.1	XP_004488395	0.066	serine protease SPPA, chloroplastic-like	LOC101496031	Cicer arietinum (Chickpea) (Garbanzo)
TRINITY_DN15004_c0_g2	Up-Regulated	0.112861	-0.87021	0.532711	1	563	33.3925	91	97	220	155	-	-	-	-	-	-	-	-	-	-	-	-	-	-	sp|Q8RWY6|CLASP_ARATH	AT2G20190.1	#N/A	#N/A	gi|590657268|ref|XP_007034516.1|	XP_007034516.1	XP_007034516	0.000388	#N/A	#N/A	#N/A
TRINITY_DN15010_c0_g1	Down-Regulated	-0.0357986	-2.01708	1	1	609	36.7816	96	128	191	194	-	-	-	-	-	-	-	-	-	-	-	-	-	-	sp|Q9XU98|EVA1_CAEEL	AT2G01950.1	#N/A	#N/A	gi|357507575|ref|XP_003624076.1|	XP_003624076.1	XP_003624076	3.5	#N/A	#N/A	#N/A
TRINITY_DN15017_c0_g1	Down-Regulated	-0.00756469	6.5265	0.854273	1	1063	43.0856	205	253	345	260	60S ribosomal protein L15-1	Arabidopsis thaliana	-	-	-	-	-	rosids TaxID 71275	GO:0002181]---[GO:0042256]---[GO:0042255	cytoplasmic translation]---[mature ribosome assembly]---[ribosome assembly	GO:0003735	structural constituent of ribosome	GO:0005829]---[GO:0022625]---[GO:0022626]---[GO:0005886]---[GO:0042788]---[GO:0005774	cytosol]---[cytosolic large ribosomal subunit]---[cytosolic ribosome]---[plasma membrane]---[polysomal ribosome]---[vacuolar membrane	sp|O23515|RL151_ARATH	AT4G16720.1	Neem_14564_f_1	4v7e_CN	gi|502102008|ref|XP_004491939.1|	XP_004491939.1	XP_004491939	1.61e-123	Ribosomal protein L15	LOC101499337	Cicer arietinum (Chickpea) (Garbanzo)
TRINITY_DN15017_c0_g2	Up-Regulated	0.0151796	4.08669	0.612506	1	636	49.6855	136	180	157	163	60S ribosomal protein L15-2	Arabidopsis thaliana	-	-	-	-	-	Maleae TaxID 721813	GO:0002181]---[GO:0042256	cytoplasmic translation]---[mature ribosome assembly	GO:0003729]---[GO:0003735	mRNA binding]---[structural constituent of ribosome	GO:0022625]---[GO:0016020]---[GO:0005730	cytosolic large ribosomal subunit]---[membrane]---[nucleolus	sp|Q8VYF1|RL152_ARATH	AT4G17390.1	Aquca_024_00004.1	4v3p_LP	gi|502102008|ref|XP_004491939.1|	XP_004491939.1	XP_004491939	3.29e-110	Ribosomal protein L15	LOC101499337	Cicer arietinum (Chickpea) (Garbanzo)
TRINITY_DN15036_c0_g1	Down-Regulated	-0.106558	-1.82653	0.81453	1	811	36.3748	160	135	277	239	-	-	-	-	-	-	-	-	-	-	-	-	-	-	sp|Q8IY37|DHX37_HUMAN	AT5G42905.1	#N/A	#N/A	gi|357441913|ref|XP_003591234.1|	XP_003591234.1	XP_003591234	0.000574	ABC transporter I family protein	MTR_1g084720	Medicago truncatula (Barrel medic) (Medicago tribuloides)
TRINITY_DN15060_c0_g1	Down-Regulated	-0.0646941	-0.828785	0.882997	1	629	35.6121	129	95	157	248	-	-	-	-	-	-	-	-	-	-	-	-	-	-	#N/A	AT2G31800.1	#N/A	#N/A	gi|357519311|ref|XP_003629944.1|	XP_003629944.1	XP_003629944	3.9	Integrin-linked kinase family protein	MTR_8g088590	Medicago truncatula (Barrel medic) (Medicago tribuloides)
TRINITY_DN15081_c0_g1	Up-Regulated	0.4536	-1.94249	1	1	1664	40.9255	311	370	499	484	Probable alpha-mannosidase At5g13980	Arabidopsis thaliana	3.2.1.24	Alpha-mannosidase.	-	-	-	Papilionoideae TaxID 3814	GO:0006013]---[GO:0006517	mannose metabolic process]---[protein deglycosylation	GO:0004559]---[GO:0030246]---[GO:0008270	alpha-mannosidase activity]---[carbohydrate binding]---[zinc ion binding	GO:0048046]---[GO:0005618]---[GO:0009505]---[GO:0005774]---[GO:0005773	apoplast]---[cell wall]---[plant-type cell wall]---[vacuolar membrane]---[vacuole	sp|Q8LPJ3|MANA2_ARATH	AT5G13980.2	Pbr028458.1	1o7d_A	gi|357508425|ref|XP_003624501.1|	XP_003624501.1	XP_003624501	0	#N/A	#N/A	#N/A
TRINITY_DN15081_c0_g2	Down-Regulated	-0.0101239	4.39237	1	1	3444	40.1278	608	774	1009	1053	Probable alpha-mannosidase At5g13980	Arabidopsis thaliana	3.2.1.24	Alpha-mannosidase.	-	-	-	Papilionoideae TaxID 3814	GO:0006013]---[GO:0006517	mannose metabolic process]---[protein deglycosylation	GO:0004559]---[GO:0030246]---[GO:0008270	alpha-mannosidase activity]---[carbohydrate binding]---[zinc ion binding	GO:0048046]---[GO:0005618]---[GO:0009505]---[GO:0005774]---[GO:0005773	apoplast]---[cell wall]---[plant-type cell wall]---[vacuolar membrane]---[vacuole	sp|Q8LPJ3|MANA2_ARATH	AT5G13980.2	Pbr028458.1	1o7d_A	gi|357508425|ref|XP_003624501.1|	XP_003624501.1	XP_003624501	0	#N/A	#N/A	#N/A
TRINITY_DN15100_c0_g1	Up-Regulated	0.176016	-2.06873	1	1	500	30.4	78	74	156	192	-	-	-	-	-	-	-	-	-	-	-	-	-	-	#N/A	AT4G03298.1	#N/A	#N/A	#N/A	#N/A	#N/A	#N/A	#N/A	#N/A	#N/A
TRINITY_DN15101_c0_g1	Up-Regulated	0.176017	-2.07969	0.774414	1	563	33.2149	91	96	217	159	-	-	-	-	-	-	-	-	-	-	-	-	-	-	sp|Q680U9|TFB2_ARATH	AT4G17020.3	#N/A	#N/A	gi|502142615|ref|XP_004505045.1|	XP_004505045.1	XP_004505045	0.66	RNA polymerase II transcription factor B subunit 2	LOC101502894	Cicer arietinum (Chickpea) (Garbanzo)
TRINITY_DN15107_c0_g1	Up-Regulated	0.16056	-2.74328	1	1	751	31.9574	96	144	253	258	-	-	-	-	-	-	-	-	-	-	-	-	-	-	#N/A	#N/A	EMS53488	#N/A	#N/A	#N/A	#N/A	#N/A	#N/A	#N/A	#N/A
TRINITY_DN15115_c0_g1	Up-Regulated	0.0677955	-1.40396	1	1	549	30.6011	83	85	166	215	-	-	-	-	-	-	-	-	-	-	-	-	-	-	sp|Q7G4P2|LCB1C_ORYSJ	AT4G36480.2	#N/A	#N/A	gi|242036307|ref|XP_002465548.1|	XP_002465548.1	XP_002465548	0.007	Uncharacterized protein	SORBI_001G434900	Sorghum bicolor (Sorghum) (Sorghum vulgare)
TRINITY_DN15116_c0_g1	Up-Regulated	0.0571266	-1.88238	1	1	563	33.2149	97	90	194	182	-	-	-	-	-	-	-	-	-	-	-	-	-	-	#N/A	AT3G06100.1	#N/A	#N/A	#N/A	#N/A	#N/A	#N/A	#N/A	#N/A	#N/A
TRINITY_DN15121_c0_g1	Up-Regulated	0.0467396	-0.827992	1	1	582	41.9244	136	108	204	134	-	-	-	-	-	-	-	unknown TaxID	-	-	-	-	-	-	sp|P54760|EPHB4_HUMAN	AT3G21000.1	C.cajan_27185	4aw5_A	gi|571468797|ref|XP_006584446.1|	XP_006584446.1	XP_006584446	3.27e-109	#N/A	#N/A	#N/A
TRINITY_DN15122_c0_g1	Up-Regulated	0.176017	-2.07969	0.774414	1	659	40.9712	167	103	191	198	Putative pentatricopeptide repeat-containing protein At3g05240	Arabidopsis thaliana	-	-	-	-	-	Cicer arietinum TaxID 3827	-	-	-	-	-	-	sp|Q9MA95|PP214_ARATH	AT3G05240.1	GRMZM2G312201_P01	5iww_D	gi|502124763|ref|XP_004498663.1|	XP_004498663.1	XP_004498663	7.79e-108	pentatricopeptide repeat-containing protein At4g21065-like	LOC101511128	Cicer arietinum (Chickpea) (Garbanzo)
TRINITY_DN15124_c0_g1	Down-Regulated	-0.0771999	-0.594507	0.893854	1	724	34.116	151	96	219	258	-	-	-	-	-	-	-	-	-	-	-	-	-	-	sp|Q8L7A9|AP4E_ARATH	AT1G31730.1	Eucgr.F00044.2	#N/A	gi|357517457|ref|XP_003629017.1|	XP_003629017.1	XP_003629017	0.000123	#N/A	#N/A	#N/A
TRINITY_DN15132_c0_g1	Up-Regulated	0.179473	-1.6288	0.503446	1	539	28.757	80	75	172	212	-	-	-	-	-	-	-	-	-	-	-	-	-	-	#N/A	#N/A	#N/A	#N/A	#N/A	#N/A	#N/A	#N/A	#N/A	#N/A	#N/A
TRINITY_DN15135_c0_g1	Up-Regulated	0.178161	-1.83643	0.80362	1	661	30.711	89	114	240	218	-	-	-	-	-	-	-	-	-	-	-	-	-	-	#N/A	AT3G13400.1	#N/A	#N/A	gi|565484666|ref|XP_006299973.1|	XP_006299973.1	XP_006299973	4.5	Uncharacterized protein	CARUB_v10016186mg	Capsella rubella
TRINITY_DN15176_c0_g1	Up-Regulated	0.17188	-2.37325	0.726563	1	719	40.751	141	152	203	223	Probable galacturonosyltransferase 11	Arabidopsis thaliana	-	-	Glycan metabolism	pectin biosynthesis	-	Medicago truncatula TaxID 3880	GO:0071555]---[GO:0045489	cell wall organization]---[pectin biosynthetic process	GO:0047262	polygalacturonate 4-alpha-galacturonosyltransferase activity	GO:0000139]---[GO:0016021	Golgi membrane]---[integral to membrane	sp|Q949Q1|GAUTB_ARATH	AT1G18580.1	Lus10005073	#N/A	gi|502087100|ref|XP_004488427.1|	XP_004488427.1	XP_004488427	2.29e-127	#N/A	#N/A	#N/A
TRINITY_DN15184_c0_g1	Up-Regulated	0.16056	-2.74328	1	1	500	32.8	100	64	159	177	-	-	-	-	-	-	-	-	-	-	-	-	-	-	#N/A	AT3G54085.2	MDP0000301561	#N/A	gi|242079559|ref|XP_002444548.1|	XP_002444548.1	XP_002444548	0.13	#N/A	#N/A	#N/A
TRINITY_DN15193_c0_g1	Down-Regulated	-0.132515	-1.72889	0.823803	1	521	36.4683	82	108	189	142	-	-	-	-	-	-	-	-	-	-	-	-	-	-	sp|Q1CVR6|T23O_MYXXD	AT5G20250.4	#N/A	#N/A	gi|255556444|ref|XP_002519256.1|	XP_002519256.1	XP_002519256	2.2	#N/A	#N/A	#N/A
TRINITY_DN15216_c0_g2	Up-Regulated	0.176017	-2.07969	0.774414	1	511	30.9198	71	87	194	159	-	-	-	-	-	-	-	-	-	-	-	-	-	-	sp|O65435|TPS08_ARATH	AT4G20210.1	#N/A	#N/A	gi|42566984|ref|NP_193754.2|	NP_193754.2	NP_193754	1.4	Terpenoid synthase 8 (AtTPS08) (EC 4.2.3.-)	TPS08 At4g20210 F1C12.130	Arabidopsis thaliana (Mouse-ear cress)
TRINITY_DN15220_c0_g1	Down-Regulated	-0.188574	-1.49725	0.690039	1	681	34.9486	109	129	237	206	-	-	-	-	-	-	-	-	-	-	-	-	-	-	sp|Q05006|CDC22_MEDSA	AT3G53200.1	Lus10022736	#N/A	gi|358348197|ref|XP_003638135.1|	XP_003638135.1	XP_003638135	8.8	#N/A	#N/A	#N/A
TRINITY_DN1523_c0_g1	Up-Regulated	0.0112128	5.85343	0.635367	1	2114	39.404	385	448	660	621	Protein NRT1/ PTR FAMILY 6.2	Arabidopsis thaliana	-	-	-	-	-	Papilionoideae TaxID 3814	GO:0042128]---[GO:0006857]---[GO:0009753]---[GO:0009611	nitrate assimilation]---[oligopeptide transport]---[response to jasmonic acid stimulus]---[response to wounding	GO:0015293	symporter activity	GO:0016021	integral to membrane	sp|Q9SZY4|PTR27_ARATH	AT2G26690.1	mrna31023.1-v1.0-hybrid	4oh3_B	gi|357478055|ref|XP_003609313.1|	XP_003609313.1	XP_003609313	0	Peptide/nitrate transporter	MTR_4g114340	Medicago truncatula (Barrel medic) (Medicago tribuloides)
TRINITY_DN15234_c0_g2	Down-Regulated	-0.00625414	1.97243	1	1	821	44.8234	195	173	221	232	-	-	-	-	-	-	-	Medicago truncatula TaxID 3880	-	-	-	-	-	-	sp|Q1QRW8|COAA_NITHX	AT1G36990.1	MDP0000574910	#N/A	gi|357461683|ref|XP_003601123.1|	XP_003601123.1	XP_003601123	1.23e-124	#N/A	#N/A	#N/A
TRINITY_DN15253_c0_g1	Up-Regulated	0.0142314	-2.1343	1	1	609	33.4975	104	100	178	227	-	-	-	-	-	-	-	-	-	-	-	-	-	-	sp|A6GWU1|EFTS_FLAPJ	#N/A	fgenesh1_pm.chr_6_#_302	4x9u_B	gi|502104512|ref|XP_004492564.1|	XP_004492564.1	XP_004492564	0.28	protein FATTY ACID EXPORT 3, chloroplastic isoform X2	LOC101497923	Cicer arietinum (Chickpea) (Garbanzo)
TRINITY_DN15256_c0_g1	Up-Regulated	0.16056	-2.74328	1	1	587	35.2641	110	97	221	159	-	-	-	-	-	-	-	-	-	-	-	-	-	-	sp|A6WQ09|MNMC_SHEB8	AT1G53770.2	PGSC0003DMP400023526	#N/A	gi|334183283|ref|NP_001185215.1|	NP_001185215.1	NP_001185215	2.88e-05	O-fucosyltransferase family protein	At1g53770 T18A20.22 T18A20_22	Arabidopsis thaliana (Mouse-ear cress)
TRINITY_DN15257_c0_g1	Up-Regulated	0.121173	-1.17119	0.473131	1	884	30.8824	136	137	314	297	-	-	-	-	-	-	-	-	-	-	-	-	-	-	#N/A	AT5G20930.1	MA_10434768g0010	#N/A	gi|502098057|ref|XP_004491145.1|	XP_004491145.1	XP_004491145	7.1	serine/threonine-protein kinase TOUSLED	LOC101501764	Cicer arietinum (Chickpea) (Garbanzo)
TRINITY_DN15267_c0_g1	Up-Regulated	0.0956965	-1.10597	0.86794	1	705	32.9078	117	115	195	278	-	-	-	-	-	-	-	-	-	-	-	-	-	-	sp|Q9SA73|OLA1_ARATH	AT1G30580.1	Jcr4S05030.40	5ee9_B	gi|612394009|ref|XP_007512524.1|	XP_007512524.1	XP_007512524	0.026	Obg-like ATPase 1	Bathy06g01410	Bathycoccus prasinos
TRINITY_DN1528_c0_g2	Up-Regulated	0.0144755	-1.77114	0.823803	1	512	33.9844	91	83	152	186	-	-	-	-	-	-	-	-	-	-	-	-	-	-	sp|O65902|ACAP1_ARATH	AT4G34490.1	MELO3C019736P1	#N/A	gi|573954433|ref|XP_006659462.1|	XP_006659462.1	XP_006659462	4.94e-05	Adenylyl cyclase-associated protein	0	Oryza brachyantha
TRINITY_DN15296_c0_g1	Down-Regulated	-0.128305	-2.30993	1	1	586	38.7372	151	76	202	157	-	-	-	-	-	-	-	-	-	-	-	-	-	-	sp|C4L424|DNAJ_EXISA	#N/A	#N/A	#N/A	#N/A	#N/A	#N/A	#N/A	#N/A	#N/A	#N/A
TRINITY_DN15303_c0_g1	Down-Regulated	-1.1036	-2.92386	1	1	523	31.1663	70	93	181	179	-	-	-	-	-	-	-	-	-	-	-	-	-	-	sp|Q2LZB1|UBP36_DROPS	AT2G05940.1	Neem_944_f_3	#N/A	#N/A	#N/A	#N/A	#N/A	#N/A	#N/A	#N/A
TRINITY_DN15322_c0_g1	Down-Regulated	-0.22046	-1.95629	0.62906	1	513	29.6296	76	76	235	126	-	-	-	-	-	-	-	-	-	-	-	-	-	-	#N/A	AT3G28420.1	#N/A	#N/A	gi|15232982|ref|NP_189483.1|	NP_189483.1	NP_189483	0.24	Uncharacterized protein	At3g28420 AXX17_At3g30980	Arabidopsis thaliana (Mouse-ear cress)
TRINITY_DN15324_c0_g1	Up-Regulated	0.0144763	-1.78201	1	1	521	34.7409	97	84	187	153	-	-	-	-	-	-	-	-	-	-	-	-	-	-	sp|F4IAG2|SSY3_ARATH	AT1G11720.1	Tp7g36120	#N/A	gi|297844020|ref|XP_002889891.1|	XP_002889891.1	XP_002889891	0.25	Putative uncharacterized protein	ARALYDRAFT_312200	Arabidopsis lyrata subsp. lyrata (Lyre-leaved rock-cress)
TRINITY_DN1534_c0_g1	Down-Regulated	-0.0223648	3.00255	0.831099	1	1283	36.6329	247	223	440	373	-	-	-	-	-	-	-	Papilionoideae TaxID 3814	-	-	-	-	GO:0016021	integral to membrane	sp|P46985|MNN11_YEAST	AT1G04555.1	Aan019797	#N/A	gi|502122585|ref|XP_004497817.1|	XP_004497817.1	XP_004497817	5.97e-77	uncharacterized protein LOC101514462	LOC101514462	Cicer arietinum (Chickpea) (Garbanzo)
TRINITY_DN15345_c0_g1	Up-Regulated	0.179473	-1.6288	0.503446	1	508	30.315	70	84	137	217	-	-	-	-	-	-	-	-	-	-	-	-	-	-	sp|A4QJC7|CEMA_AETCO	ATCG00530.1	438474	#N/A	gi|302759771|ref|XP_002963308.1|	XP_002963308.1	XP_002963308	2.4	Putative uncharacterized protein	SELMODRAFT_438474	Selaginella moellendorffii (Spikemoss)
TRINITY_DN15351_c0_g1	Down-Regulated	-0.22046	-1.95629	0.62906	1	518	42.8571	94	128	152	144	DNA repair protein RAD5B	Arabidopsis thaliana	-	-	-	-	-	Medicago truncatula TaxID 3880	-	-	GO:0005524]---[GO:0004386]---[GO:0003676]---[GO:0008270	ATP binding]---[helicase activity]---[nucleic acid binding]---[zinc ion binding	-	-	sp|Q9FIY7|SM3L3_ARATH	AT5G43530.1	GSMUA_Achr5P07040_001	#N/A	gi|502122623|ref|XP_004497836.1|	XP_004497836.1	XP_004497836	1.03e-92	putative SWI/SNF-related matrix-associated actin-dependent regulator of chromatin subfamily A member 3-like 3	LOC101494903	Cicer arietinum (Chickpea) (Garbanzo)
TRINITY_DN15385_c0_g1	Up-Regulated	0.0646459	-0.862958	1	1	618	34.6278	110	104	187	217	-	-	-	-	-	-	-	-	-	-	-	-	-	-	sp|Q8K9K3|FLGH_BUCAP	#N/A	Eucgr.H04834.1	#N/A	gi|297612427|ref|NP_001068499.2|	NP_001068499.2	NP_001068499	5.1	#N/A	#N/A	#N/A
TRINITY_DN15421_c0_g1	Down-Regulated	-0.355874	-2.65045	0.6875	1	575	31.8261	98	85	185	207	-	-	-	-	-	-	-	-	-	-	-	-	-	-	#N/A	#N/A	#N/A	#N/A	gi|357487407|ref|XP_003613991.1|	XP_003613991.1	XP_003613991	0.11	UvrB/uvrC domain protein	MTR_5g043480	Medicago truncatula (Barrel medic) (Medicago tribuloides)
TRINITY_DN15426_c0_g1	Up-Regulated	0.179473	-1.6288	0.503446	1	713	37.3072	101	165	202	245	-	-	-	-	-	-	-	-	-	-	-	-	-	-	sp|A6NMU1|O52A4_HUMAN	AT3G27950.1	Carubv10003217m	#N/A	gi|15232872|ref|NP_189434.1|	NP_189434.1	NP_189434	2.5	#N/A	#N/A	#N/A
TRINITY_DN15427_c0_g1	Down-Regulated	-0.174319	-1.1514	0.73588	1	636	35.3774	106	119	236	175	-	-	-	-	-	-	-	-	-	-	-	-	-	-	sp|Q940Y3|ARID3_ARATH	AT2G17410.1	#N/A	#N/A	gi|255575245|ref|XP_002528526.1|	XP_002528526.1	XP_002528526	0.81	Transcription factor, putative	RCOM_0613120	Ricinus communis (Castor bean)
TRINITY_DN1544_c0_g1	Down-Regulated	-0.0164836	-0.786006	0.775451	1	679	32.6951	117	105	190	267	-	-	-	-	-	-	-	-	-	-	-	-	-	-	sp|Q9SFH9|HEM21_ARATH	AT1G69740.2	#N/A	2c1h_B	gi|449490255|ref|XP_004158552.1|	XP_004158552.1	XP_004158552	2.36e-05	#N/A	#N/A	#N/A
TRINITY_DN15442_c0_g1	Up-Regulated	0.0749948	2.31842	0.260682	1	1267	38.5162	284	204	384	395	-	-	-	-	-	-	-	fabids TaxID 91835	GO:0006810]---[GO:0015031	transport]---[protein transport	-	-	-	-	sp|Q9MAX5|COPZ1_ORYSJ	AT1G15370.1	#N/A	5mc7_B	gi|502080765|ref|XP_004486673.1|	XP_004486673.1	XP_004486673	3.38e-98	uncharacterized protein LOC101515042	LOC101515042	Cicer arietinum (Chickpea) (Garbanzo)
TRINITY_DN15453_c0_g1	Down-Regulated	-0.19503	-1.04442	0.74926	1	629	32.2734	111	92	194	232	-	-	-	-	-	-	-	-	-	-	-	-	-	-	#N/A	AT5G23630.1	Cucsa.122730.1	#N/A	#N/A	#N/A	#N/A	#N/A	#N/A	#N/A	#N/A
TRINITY_DN15469_c0_g1	Down-Regulated	-0.168016	-2.1907	1	1	677	33.2349	105	120	246	206	-	-	-	-	-	-	-	-	-	-	-	-	-	-	#N/A	AT1G79915.1	#N/A	#N/A	#N/A	#N/A	#N/A	#N/A	#N/A	#N/A	#N/A
TRINITY_DN15479_c0_g1	Up-Regulated	0.16056	-2.74328	1	1	545	37.9817	112	95	144	194	Transcription factor bHLH93	Arabidopsis thaliana	-	-	-	-	-	Medicago truncatula TaxID 3880	-	-	GO:0046983	protein dimerization activity	-	-	sp|Q9LSL1|BH093_ARATH	AT5G65640.1	MEDTR3G127590.1	4z38_B	gi|357466829|ref|XP_003603699.1|	XP_003603699.1	XP_003603699	2.77e-67	BHLH transcriptional factor	MTR_3g111290	Medicago truncatula (Barrel medic) (Medicago tribuloides)
TRINITY_DN15479_c0_g2	Up-Regulated	0.16056	-2.74328	1	1	545	38.5321	112	98	144	191	Transcription factor bHLH93	Arabidopsis thaliana	-	-	-	-	-	Medicago truncatula TaxID 3880	-	-	GO:0046983	protein dimerization activity	-	-	sp|Q9LSL1|BH093_ARATH	AT5G65640.1	MEDTR3G127590.1	4z38_B	gi|357466829|ref|XP_003603699.1|	XP_003603699.1	XP_003603699	3.17e-64	BHLH transcriptional factor	MTR_3g111290	Medicago truncatula (Barrel medic) (Medicago tribuloides)
TRINITY_DN15503_c0_g1	Down-Regulated	-0.0207923	4.88513	0.590965	1	1274	36.3422	198	265	404	407	50S ribosomal protein L6 chloroplastic	Arabidopsis thaliana	-	-	-	-	-	Cicer arietinum TaxID 3827	-	-	-	-	GO:0005840	ribosome	sp|O23049|RK6_ARATH	AT1G05190.1	MDP0000238035	4v61_BI	gi|502167261|ref|XP_004514093.1|	XP_004514093.1	XP_004514093	5.35e-141	50S ribosomal protein L6, chloroplastic	LOC101506719	Cicer arietinum (Chickpea) (Garbanzo)
TRINITY_DN15520_c0_g1	Up-Regulated	0.11286	-0.860141	0.880397	1	624	31.891	95	104	239	186	-	-	-	-	-	-	-	-	-	-	-	-	-	-	#N/A	#N/A	Pbr026163.1	#N/A	gi|357499285|ref|XP_003619931.1|	XP_003619931.1	XP_003619931	0.24	#N/A	#N/A	#N/A
TRINITY_DN15534_c0_g1	Down-Regulated	-0.0506056	-1.61899	1	1	517	33.4623	70	103	159	185	-	-	-	-	-	-	-	-	-	-	-	-	-	-	sp|P53143|YGK2_YEAST	AT1G65330.1	cassava4.1_028156m	#N/A	gi|357473783|ref|XP_003607176.1|	XP_003607176.1	XP_003607176	0.2	Uncharacterized protein	MTR_4g073060	Medicago truncatula (Barrel medic) (Medicago tribuloides)
TRINITY_DN15538_c0_g2	Up-Regulated	0.0385688	0.0359394	0.834083	1	588	34.8639	109	96	193	190	Transcription factor PRE6	Arabidopsis thaliana	-	-	-	-	-	Cicer arietinum TaxID 3827	-	-	-	-	-	-	sp|Q8GW32|PRE6_ARATH	AT1G26945.1	C.cajan_41132	#N/A	gi|502093692|ref|XP_004490021.1|	XP_004490021.1	XP_004490021	7.43e-17	transcription factor PRE6	LOC101510761	Cicer arietinum (Chickpea) (Garbanzo)
TRINITY_DN15539_c0_g1	Up-Regulated	0.0144763	-1.78201	1	1	573	37.3473	101	113	224	135	-	-	-	-	-	-	-	unknown TaxID	-	-	-	-	-	-	#N/A	AT5G19875.1	#N/A	#N/A	gi|502097747|ref|XP_004491070.1|	XP_004491070.1	XP_004491070	2.83e-37	uncharacterized protein LOC101504124	LOC101504124	Cicer arietinum (Chickpea) (Garbanzo)
TRINITY_DN15540_c0_g2	Up-Regulated	0.0460828	-1.58041	1	1	695	28.2014	89	107	258	241	-	-	-	-	-	-	-	-	-	-	-	-	-	-	#N/A	#N/A	chr5.CM0040.780.r2.m	#N/A	#N/A	#N/A	#N/A	#N/A	#N/A	#N/A	#N/A
TRINITY_DN15548_c0_g1	Up-Regulated	0.17188	-2.37325	0.726563	1	578	33.391	85	108	193	192	-	-	-	-	-	-	-	Medicago truncatula TaxID 3880	GO:0005975	carbohydrate metabolic process	GO:0004553	hydrolase activity, hydrolyzing O-glycosyl compounds	GO:0016021	integral to membrane	sp|A5EVH6|PYRF_DICNV	AT3G49880.1	e_gw1.7.147.1	3vt2_F	gi|357476489|ref|XP_003608530.1|	XP_003608530.1	XP_003608530	2.66e-69	Glycosyl hydrolase family 43 protein	MTR_4g097110	Medicago truncatula (Barrel medic) (Medicago tribuloides)
TRINITY_DN15549_c0_g1	Down-Regulated	-0.0125742	4.76628	0.495917	1	2153	37.7148	389	423	678	663	Probable protein phosphatase 2C 55	Arabidopsis thaliana	3.1.3.16	Protein-serine/threonine phosphatase.	-	-	-	Medicago truncatula TaxID 3880	-	-	GO:0003824	catalytic activity	GO:0009570	chloroplast stroma	sp|Q9SUK9|P2C55_ARATH	AT4G16580.1	#N/A	4yzg_B	gi|502161078|ref|XP_004512015.1|	XP_004512015.1	XP_004512015	0	probable protein phosphatase 2C 80	LOC101493059	Cicer arietinum (Chickpea) (Garbanzo)
TRINITY_DN15549_c0_g2	Up-Regulated	0.0167342	3.91552	0.347994	1	2165	37.6905	391	425	685	664	Probable protein phosphatase 2C 55	Arabidopsis thaliana	3.1.3.16	Protein-serine/threonine phosphatase.	-	-	-	Medicago truncatula TaxID 3880	-	-	GO:0003824	catalytic activity	GO:0009570	chloroplast stroma	sp|Q9SUK9|P2C55_ARATH	AT4G16580.1	#N/A	4yzh_A	gi|502161078|ref|XP_004512015.1|	XP_004512015.1	XP_004512015	0	probable protein phosphatase 2C 80	LOC101493059	Cicer arietinum (Chickpea) (Garbanzo)
TRINITY_DN15552_c0_g1	Up-Regulated	0.176017	-2.07969	0.774414	1	581	33.2186	106	87	174	214	-	-	-	-	-	-	-	-	-	-	-	-	-	-	sp|Q57TB5|GUAC_SALCH	AT3G10380.1	#N/A	#N/A	#N/A	#N/A	#N/A	#N/A	#N/A	#N/A	#N/A
TRINITY_DN15564_c0_g1	Down-Regulated	-0.0109706	1.39376	0.949789	1	605	36.0331	101	117	200	187	Ubiquitin	Lupinus polyphyllus	-	-	-	-	-	Solanum chacoense TaxID 4108	-	-	-	-	GO:0005737]---[GO:0005634	cytoplasm]---[nucleus	sp|P69317|UBIQ_LUPPO	AT4G05050.4	MDP0000263713	5nlj_C	gi|566195357|ref|XP_006377836.1|	XP_006377836.1	XP_006377836	4.17e-10	Uncharacterized protein	POPTR_0011s13770g	Populus trichocarpa (Western balsam poplar) (Populus balsamifera subsp. trichocarpa)
TRINITY_DN15564_c0_g2	Up-Regulated	0.0538892	-0.584564	0.893854	1	607	35.9143	101	117	200	189	Ubiquitin	Lupinus polyphyllus	-	-	-	-	-	Solanum chacoense TaxID 4108	-	-	-	-	GO:0016021	integral to membrane	sp|P69317|UBIQ_LUPPO	AT4G05050.4	MDP0000263713	5nlj_C	gi|566195357|ref|XP_006377836.1|	XP_006377836.1	XP_006377836	4.17e-10	Uncharacterized protein	POPTR_0011s13770g	Populus trichocarpa (Western balsam poplar) (Populus balsamifera subsp. trichocarpa)
TRINITY_DN15579_c0_g1	Up-Regulated	0.126139	-1.75032	0.62906	1	655	36.9466	115	127	205	208	-	-	-	-	-	-	-	-	-	-	-	-	-	-	#N/A	#N/A	#N/A	#N/A	#N/A	#N/A	#N/A	#N/A	#N/A	#N/A	#N/A
TRINITY_DN15580_c0_g1	Down-Regulated	-0.00757407	-1.19713	0.864167	1	589	34.9745	115	91	163	220	-	-	-	-	-	-	-	-	-	-	-	-	-	-	#N/A	AT1G54730.3	cassava4.1_004015m	#N/A	gi|255551519|ref|XP_002516805.1|	XP_002516805.1	XP_002516805	2.9	#N/A	#N/A	#N/A
TRINITY_DN15581_c0_g1	Up-Regulated	0.0397601	1.30078	0.74491	1	713	37.5877	109	159	210	235	Cysteine synthase chloroplastic/chromoplastic	Solanum tuberosum	2.5.1.47	Cysteine synthase.	Amino-acid biosynthesis	L-cysteine biosynthesis	L-cysteine from L-serine: step 2/2	Medicago truncatula TaxID 3880	GO:0006535	cysteine biosynthetic process from serine	GO:0004124]---[GO:0016740	cysteine synthase activity]---[transferase activity	-	-	sp|O81155|CYSKP_SOLTU	AT2G43750.2	estExt_fgenesh1_pg.C_Chr_80112	4aec_B	gi|357475603|ref|XP_003608087.1|	XP_003608087.1	XP_003608087	1.02e-105	Cysteine synthase (EC 2.5.1.47)	MTR_4g087490	Medicago truncatula (Barrel medic) (Medicago tribuloides)
TRINITY_DN15597_c0_g1	Up-Regulated	0.0323978	-0.943505	1	1	966	32.0911	164	146	338	318	Copia protein	Drosophila melanogaster	-	-	-	-	-	Cajanus cajan TaxID 3821	GO:0015074	DNA integration	GO:0003676	nucleic acid binding	-	-	sp|P10978|POLX_TOBAC	AT5G36930.2	GSVIVT01024357001	#N/A	gi|460395112|ref|XP_004243132.1|	XP_004243132.1	XP_004243132	1.18e-51	#N/A	#N/A	#N/A
TRINITY_DN15599_c0_g1	Up-Regulated	0.083633	-1.24711	1	1	602	37.0432	127	96	142	237	-	-	-	-	-	-	-	-	-	-	-	-	-	-	#N/A	#N/A	#N/A	#N/A	gi|590602991|ref|XP_007019891.1|	XP_007019891.1	XP_007019891	0.31	#N/A	#N/A	#N/A
TRINITY_DN15612_c0_g1	Down-Regulated	-0.108512	-1.12367	0.86794	1	805	42.7329	190	154	216	245	Pentatricopeptide repeat-containing protein At1g71420	Arabidopsis thaliana	-	-	-	-	-	Cicer arietinum TaxID 3827	-	-	-	-	-	-	sp|Q9C9H9|PP114_ARATH	AT1G71420.1	Lus10030908	5iww_D	gi|502159327|ref|XP_004511470.1|	XP_004511470.1	XP_004511470	3.93e-170	pentatricopeptide repeat-containing protein At1g71420	LOC101490996	Cicer arietinum (Chickpea) (Garbanzo)
TRINITY_DN15617_c0_g1	Down-Regulated	-0.0721244	-2.44054	1	1	594	29.798	75	102	203	214	-	-	-	-	-	-	-	-	-	-	-	-	-	-	sp|Q9P8W1|LIP4_CANAL	#N/A	#N/A	#N/A	#N/A	#N/A	#N/A	#N/A	#N/A	#N/A	#N/A
TRINITY_DN15618_c0_g1	Down-Regulated	-0.0245161	3.06453	0.780653	1	1194	40.536	265	219	348	362	-	-	-	-	-	-	-	Cicer arietinum TaxID 3827	-	-	-	-	-	-	sp|Q6DJG6|BABA1_XENLA	AT4G32960.1	eugene.0500010002	#N/A	gi|502132675|ref|XP_004501475.1|	XP_004501475.1	XP_004501475	2.36e-149	uncharacterized protein LOC101514695	LOC101514695	Cicer arietinum (Chickpea) (Garbanzo)
TRINITY_DN15626_c0_g1	Up-Regulated	0.16056	-2.74328	1	1	555	31.7117	95	81	212	167	-	-	-	-	-	-	-	-	-	-	-	-	-	-	sp|Q2W485|ILVD_MAGSA	AT1G35470.2	#N/A	#N/A	#N/A	#N/A	#N/A	#N/A	#N/A	#N/A	#N/A
TRINITY_DN15627_c0_g1	Down-Regulated	-0.0164827	-0.796185	0.885434	1	822	35.7664	177	117	264	264	-	-	-	-	-	-	-	-	-	-	-	-	-	-	#N/A	AT5G23330.1	#N/A	#N/A	#N/A	#N/A	#N/A	#N/A	#N/A	#N/A	#N/A
TRINITY_DN15632_c0_g2	Down-Regulated	-0.265905	-1.68788	0.663625	1	583	36.7067	110	104	208	161	Putative nucleobase-ascorbate transporter 10	Arabidopsis thaliana	-	-	-	-	-	Medicago truncatula TaxID 3880	GO:0055085	transmembrane transport	GO:0005215	transporter activity	GO:0016021	integral to membrane	sp|O04472|NAT10_ARATH	AT1G65550.1	Pbr015996.1	#N/A	gi|357483775|ref|XP_003612174.1|	XP_003612174.1	XP_003612174	1.04e-85	Nucleobase-ascorbate transporter-like protein	MTR_5g022110	Medicago truncatula (Barrel medic) (Medicago tribuloides)
TRINITY_DN15638_c0_g1	Down-Regulated	-0.016053	3.59417	0.794554	1	1186	43.5076	218	298	231	439	-	-	-	-	-	-	-	Cicer arietinum TaxID 3827	-	-	-	-	-	-	sp|Q5ZL74|VAMP7_CHICK	AT1G04120.2	#N/A	4pk6_B	gi|502133501|ref|XP_004501787.1|	XP_004501787.1	XP_004501787	1.17e-70	#N/A	#N/A	#N/A
TRINITY_DN15642_c0_g1	Down-Regulated	-0.0283175	3.37913	0.68491	1	780	38.7179	189	113	215	263	Protein TPR1	Oryza sativa subsp. japonica	-	-	-	-	-	Medicago truncatula TaxID 3880	-	-	-	-	-	-	sp|Q5NBT9|TPR1_ORYSJ	AT3G16830.1	#N/A	5jhp_D	gi|357511795|ref|XP_003626186.1|	XP_003626186.1	XP_003626186	1.63e-70	Topless-like protein	MTR_7g112460	Medicago truncatula (Barrel medic) (Medicago tribuloides)
TRINITY_DN15659_c0_g1	Up-Regulated	0.00358801	3.38567	0.950488	1	1500	39.2667	302	287	474	437	Serine carboxypeptidase-like 45	Arabidopsis thaliana	-	-	-	-	-	Cajanus cajan TaxID 3821	-	-	GO:0004185	serine-type carboxypeptidase activity	-	-	sp|Q93Y09|SCP45_ARATH	AT1G28110.2	MA_11351g0010	1whs_A	gi|571482595|ref|XP_006589008.1|	XP_006589008.1	XP_006589008	0	Carboxypeptidase (EC 3.4.16.-)	LOC100805028 GLYMA_10G102100	Glycine max (Soybean) (Glycine hispida)
TRINITY_DN15662_c0_g1	Up-Regulated	0.0872255	1.09575	0.673782	1	651	36.4055	133	104	160	254	-	-	-	-	-	-	-	-	-	-	-	-	-	-	sp|Q43155|GLTB_SPIOL	AT5G04140.1	Tp5g22250	1ofe_B	gi|302802207|ref|XP_002982859.1|	XP_002982859.1	XP_002982859	0.000759	Putative uncharacterized protein	SELMODRAFT_155359	Selaginella moellendorffii (Spikemoss)
TRINITY_DN15667_c0_g1	Up-Regulated	0.0868147	2.52347	0.424564	1	1532	40.47	327	293	454	458	L-ascorbate oxidase homolog	Brassica napus	-	-	-	-	-	Medicago truncatula TaxID 3880	-	-	GO:0005507]---[GO:0016491	copper ion binding]---[oxidoreductase activity	-	-	sp|Q00624|ASOL_BRANA	AT1G76160.1	OpuncBB_FGP30974	1asq_B	gi|502144383|ref|XP_004505676.1|	XP_004505676.1	XP_004505676	0	L-ascorbate oxidase homolog	LOC101515454	Cicer arietinum (Chickpea) (Garbanzo)
TRINITY_DN15667_c0_g2	Down-Regulated	-1.08626	-1.23422	0.142091	1	1191	42.4853	274	232	338	347	L-ascorbate oxidase homolog	Brassica napus	-	-	-	-	-	Medicago truncatula TaxID 3880	-	-	GO:0005507]---[GO:0016491	copper ion binding]---[oxidoreductase activity	-	-	sp|Q00624|ASOL_BRANA	AT1G76160.1	OpuncBB_FGP30974	1asq_B	gi|502144383|ref|XP_004505676.1|	XP_004505676.1	XP_004505676	0	L-ascorbate oxidase homolog	LOC101515454	Cicer arietinum (Chickpea) (Garbanzo)
TRINITY_DN15673_c0_g1	Down-Regulated	-0.168016	-2.1907	1	1	555	38.9189	131	85	199	140	Copia protein	Drosophila melanogaster	-	-	-	-	-	Glycine max TaxID 3847	-	-	-	-	-	-	sp|P04146|COPIA_DROME	AT4G23160.1	Jcr4S05030.40	2h11_B	gi|502095000|ref|XP_004490348.1|	XP_004490348.1	XP_004490348	3.12e-40	#N/A	#N/A	#N/A
TRINITY_DN15678_c0_g1	Down-Regulated	-0.0357986	-2.01708	1	1	618	31.2298	105	88	223	202	-	-	-	-	-	-	-	-	-	-	-	-	-	-	sp|Q19317|NBEA_CAEEL	AT5G10490.1	#N/A	#N/A	#N/A	#N/A	#N/A	#N/A	#N/A	#N/A	#N/A
TRINITY_DN15684_c0_g1	Down-Regulated	-0.0062721	3.12907	1	1	1467	38.3776	256	307	473	431	WAT1-related protein At4g08300	Arabidopsis thaliana	-	-	-	-	-	Papilionoideae TaxID 3814	-	-	GO:0022857	transmembrane transporter activity	GO:0016021	integral to membrane	sp|Q501F8|WTR32_ARATH	AT4G08300.1	GSVIVT01019717001	#N/A	gi|502123963|ref|XP_004498328.1|	XP_004498328.1	XP_004498328	0	WAT1-related protein	LOC101510267	Cicer arietinum (Chickpea) (Garbanzo)
TRINITY_DN1569_c0_g2	Up-Regulated	0.0396275	-1.34987	0.701109	1	695	42.7338	201	96	180	218	Putative pentatricopeptide repeat-containing protein At3g08820	Arabidopsis thaliana	-	-	-	-	-	Cicer arietinum TaxID 3827	-	-	-	-	-	-	sp|Q9SR82|PP219_ARATH	AT3G08820.1	PDK_30s1165641g010	5iww_D	gi|502082246|ref|XP_004487108.1|	XP_004487108.1	XP_004487108	2.75e-149	putative pentatricopeptide repeat-containing protein At3g08820	LOC101511800	Cicer arietinum (Chickpea) (Garbanzo)
TRINITY_DN15691_c0_g1	Down-Regulated	-0.128306	-2.29886	1	1	960	39.375	198	180	282	300	Serine/threonine-protein kinase ATR	Arabidopsis thaliana	2.7.11.1	Non-specific serine/threonine protein kinase.	-	-	-	Cicer arietinum TaxID 3827	-	-	GO:0016301	kinase activity	-	-	sp|Q9FKS4|ATR_ARATH	AT5G40820.1	Neem_10904_f_1	#N/A	gi|502121164|ref|XP_004497210.1|	XP_004497210.1	XP_004497210	0	serine/threonine-protein kinase ATR isoform X2	LOC101507285	Cicer arietinum (Chickpea) (Garbanzo)
TRINITY_DN15694_c0_g1	Up-Regulated	0.176017	-2.07969	0.774414	1	512	32.4219	75	91	197	149	-	-	-	-	-	-	-	-	-	-	-	-	-	-	sp|O24303|TI110_PEA	#N/A	#N/A	#N/A	gi|470119866|ref|XP_004296031.1|	XP_004296031.1	XP_004296031	3.3	#N/A	#N/A	#N/A
TRINITY_DN15696_c0_g1	Up-Regulated	0.000429349	3.75455	0.80713	1	1030	37.6699	192	196	329	313	-	-	-	-	-	-	-	Medicago truncatula TaxID 3880	-	-	-	-	-	-	sp|A3RM23|L_RABVI	AT2G12462.1	evm_27.model.AmTr_v1.0_scaffold00051.83	2kg5_A	gi|357478397|ref|XP_003609484.1|	XP_003609484.1	XP_003609484	8.88e-123	SAM domain protein	MTR_4g116200	Medicago truncatula (Barrel medic) (Medicago tribuloides)
TRINITY_DN15697_c0_g1	Up-Regulated	0.179473	-1.6288	0.503446	1	511	32.2896	84	81	192	154	-	-	-	-	-	-	-	-	-	-	-	-	-	-	sp|Q6BLM5|DBP9_DEBHA	AT4G34910.1	#N/A	#N/A	gi|357441703|ref|XP_003591129.1|	XP_003591129.1	XP_003591129	0.009	DEAD-box ATP-dependent RNA helicase	MTR_1g083130	Medicago truncatula (Barrel medic) (Medicago tribuloides)
TRINITY_DN15698_c0_g1	Down-Regulated	-0.134725	-1.01835	0.74926	1	699	33.9056	123	114	253	209	-	-	-	-	-	-	-	-	-	-	-	-	-	-	#N/A	AT4G15850.1	#N/A	#N/A	gi|502141578|ref|XP_004504551.1|	XP_004504551.1	XP_004504551	0.85	DEAD-box ATP-dependent RNA helicase 1	LOC101503224	Cicer arietinum (Chickpea) (Garbanzo)
TRINITY_DN15699_c0_g1	Up-Regulated	0.0460828	-1.58041	1	1	525	31.0476	62	101	178	184	-	-	-	-	-	-	-	-	-	-	-	-	-	-	sp|Q9E6N3|LTP_GAHVM	AT2G38970.1	488535	#N/A	gi|571498395|ref|XP_006594206.1|	XP_006594206.1	XP_006594206	4.8	#N/A	#N/A	#N/A
TRINITY_DN15701_c0_g1	Up-Regulated	0.0144772	-1.79281	1	1	742	39.6226	140	154	232	216	-	-	-	-	-	-	-	-	-	-	-	-	-	-	sp|P06921|VE2_HPV05	AT4G20070.1	Thecc1EG040565t3	1eg5_B	#N/A	#N/A	#N/A	#N/A	#N/A	#N/A	#N/A
TRINITY_DN15703_c0_g1	Down-Regulated	-0.22046	-1.95629	0.62906	1	520	30.3846	87	71	189	173	-	-	-	-	-	-	-	-	-	-	-	-	-	-	sp|A8G1U6|GPDA_SHESH	AT4G34520.1	#N/A	#N/A	#N/A	#N/A	#N/A	#N/A	#N/A	#N/A	#N/A
TRINITY_DN15714_c0_g1	Up-Regulated	0.0382847	1.21254	0.893023	1	889	44.7694	199	199	228	263	Zinc finger BED domain-containing protein DAYSLEEPER	Arabidopsis thaliana	-	-	-	-	-	Cicer arietinum TaxID 3827	-	-	-	-	-	-	sp|Q9M2N5|DSLE_ARATH	AT3G42170.1	Gorai.005G014600.1	5mri_A	gi|593784015|ref|XP_007155048.1|	XP_007155048.1	XP_007155048	3.18e-171	Uncharacterized protein	PHAVU_003G168600g	Phaseolus vulgaris (Kidney bean) (French bean)
TRINITY_DN15718_c0_g1	Up-Regulated	0.144194	-0.163775	0.494387	1	1381	37.9435	315	209	441	416	Retrovirus-related Pol polyprotein from transposon TNT 1-94	Nicotiana tabacum	2.7.7.49	RNA-directed DNA polymerase.	-	-	-	Cajanus cajan TaxID 3821	GO:0015074	DNA integration	GO:0003676	nucleic acid binding	-	-	sp|P10978|POLX_TOBAC	#N/A	PK03054.1	4a5m_H	gi|571457690|ref|XP_006580845.1|	XP_006580845.1	XP_006580845	6.38e-57	#N/A	#N/A	#N/A
TRINITY_DN15724_c0_g1	Up-Regulated	0.0103279	2.65958	0.689684	1	898	33.853	134	170	278	316	-	-	-	-	-	-	-	Medicago truncatula TaxID 3880	-	-	-	-	-	-	#N/A	AT5G03230.1	Glyma12g12880.1	#N/A	gi|357510687|ref|XP_003625632.1|	XP_003625632.1	XP_003625632	5.42e-64	Putative uncharacterized protein (Senescence regulator)	MTR_7g101250 MtrDRAFT_AC148995g14v2	Medicago truncatula (Barrel medic) (Medicago tribuloides)
TRINITY_DN15733_c0_g1	Up-Regulated	0.180358	-1.43715	0.84502	1	782	43.4783	200	140	208	234	Pentatricopeptide repeat-containing protein At1g56690 mitochondrial	Arabidopsis thaliana	-	-	-	-	-	Cicer arietinum TaxID 3827	-	-	-	-	-	-	sp|Q9FXB9|PPR84_ARATH	AT1G56690.1	ORGLA06G0077700.1	5i9h_A	gi|502104605|ref|XP_004492592.1|	XP_004492592.1	XP_004492592	8.34e-140	pentatricopeptide repeat-containing protein At1g56690, mitochondrial-like	LOC101508001	Cicer arietinum (Chickpea) (Garbanzo)
TRINITY_DN15737_c0_g1	Down-Regulated	-0.128306	-2.29886	1	1	542	36.3469	103	94	183	162	-	-	-	-	-	-	-	-	-	-	-	-	-	-	sp|Q9LY43|PP283_ARATH	AT3G56030.1	#N/A	#N/A	#N/A	#N/A	#N/A	#N/A	#N/A	#N/A	#N/A
TRINITY_DN15740_c0_g1	Up-Regulated	0.176017	-2.07969	0.774414	1	518	35.9073	78	108	147	185	-	-	-	-	-	-	-	-	-	-	-	-	-	-	#N/A	AT1G14970.1	#N/A	#N/A	gi|502143282|ref|XP_004505284.1|	XP_004505284.1	XP_004505284	5.04e-05	uncharacterized protein At1g04910	LOC101493443	Cicer arietinum (Chickpea) (Garbanzo)
TRINITY_DN15743_c0_g1	Up-Regulated	0.0144763	-1.78201	1	1	522	32.3755	102	67	161	192	-	-	-	-	-	-	-	-	-	-	-	-	-	-	#N/A	AT5G16120.2	#N/A	#N/A	gi|357496923|ref|XP_003618750.1|	XP_003618750.1	XP_003618750	0.12	Monoglyceride lipase	MTR_6g018490	Medicago truncatula (Barrel medic) (Medicago tribuloides)
TRINITY_DN15759_c0_g1	Up-Regulated	0.105192	-0.977693	0.87463	1	675	32.4444	131	88	166	290	-	-	-	-	-	-	-	-	-	-	-	-	-	-	sp|Q9SXU1|PSA7_CICAR	AT3G51260.2	29869.m001184	4r67_t	gi|356502736|ref|XP_003520172.1|	XP_003520172.1	XP_003520172	0.64	Proteasome subunit alpha type (EC 3.4.25.1)	LOC100808731 GLYMA_02G046400	Glycine max (Soybean) (Glycine hispida)
TRINITY_DN1576_c0_g1	Up-Regulated	0.0148499	-0.361603	1	1	512	35.3516	93	88	136	195	-	-	-	-	-	-	-	-	-	-	-	-	-	-	sp|P42895|ENO2_MAIZE	AT2G36530.1	#N/A	5wro_A	gi|351724891|ref|NP_001237329.1|	NP_001237329.1	NP_001237329	5.94e-05	Enolase (EC 2.3.1.16)	0	Glycine max (Soybean) (Glycine hispida)
TRINITY_DN15763_c0_g1	Down-Regulated	-0.132515	-1.72889	0.823803	1	672	38.8393	129	132	182	229	Sodium/hydrogen exchanger 3	Arabidopsis thaliana	-	-	-	-	-	Papilionoideae TaxID 3814	GO:0055075]---[GO:0006885]---[GO:0009651	potassium ion homeostasis]---[regulation of pH]---[response to salt stress	GO:0015385	sodium:hydrogen antiporter activity	GO:0016021]---[GO:0005886]---[GO:0005774	integral to membrane]---[plasma membrane]---[vacuolar membrane	sp|Q84WG1|NHX3_ARATH	AT3G06370.1	Pp1s241_77V6.3	2mdf_A	gi|502151171|ref|XP_004508313.1|	XP_004508313.1	XP_004508313	5.01e-147	Sodium/hydrogen exchanger	LOC101506561	Cicer arietinum (Chickpea) (Garbanzo)
TRINITY_DN15774_c0_g1	Up-Regulated	0.0460828	-1.58041	1	1	529	40.6427	83	132	192	122	-	-	-	-	-	-	-	-	-	-	-	-	-	-	sp|Q2NGX9|SYFB_METST	AT1G66910.1	MEDTR3G163370.1	5fmg_R	gi|357481627|ref|XP_003611099.1|	XP_003611099.1	XP_003611099	1.12e-05	#N/A	#N/A	#N/A
TRINITY_DN15791_c0_g1	Up-Regulated	0.0677955	-1.40396	1	1	591	30.7953	92	90	239	170	-	-	-	-	-	-	-	-	-	-	-	-	-	-	#N/A	AT2G27900.2	Si013985m	#N/A	gi|502145571|ref|XP_004506085.1|	XP_004506085.1	XP_004506085	0.000464	coiled-coil domain-containing protein 132 isoform X1	LOC101514493	Cicer arietinum (Chickpea) (Garbanzo)
TRINITY_DN15792_c0_g2	Up-Regulated	0.178161	-1.83643	0.80362	1	761	43.364	155	175	238	193	ARM REPEAT PROTEIN INTERACTING WITH ABF2	Arabidopsis thaliana	-	-	Protein modification	protein ubiquitination	-	Cicer arietinum TaxID 3827	-	-	-	-	-	-	sp|B9DHT4|ARIA_ARATH	AT5G19330.2	MDP0000309902	4rzp_B	gi|502109543|ref|XP_004493669.1|	XP_004493669.1	XP_004493669	2.28e-77	ARM REPEAT PROTEIN INTERACTING WITH ABF2-like	LOC101505649	Cicer arietinum (Chickpea) (Garbanzo)
TRINITY_DN15793_c0_g1	Down-Regulated	-0.355873	-2.66166	1	1	546	37.1795	123	80	176	167	-	-	-	-	-	-	-	-	-	-	-	-	-	-	sp|Q35540|NU3M_PETMA	AT3G07040.1	#N/A	4mky_D	gi|356562818|ref|XP_003549665.1|	XP_003549665.1	XP_003549665	0.2	#N/A	#N/A	#N/A
TRINITY_DN15796_c0_g1	Up-Regulated	0.176017	-2.07969	0.774414	1	731	31.1902	122	106	267	236	-	-	-	-	-	-	-	-	-	-	-	-	-	-	sp|Q9SL02|RAD50_ARATH	AT2G31970.1	Glyma09g04394.2	3a79_B	gi|502135166|ref|XP_004502242.1|	XP_004502242.1	XP_004502242	0.008	LOW QUALITY PROTEIN: DNA repair protein RAD50	LOC101491365	Cicer arietinum (Chickpea) (Garbanzo)
TRINITY_DN15806_c0_g1	Down-Regulated	-0.00757321	-1.20764	1	1	916	36.1354	181	150	266	319	-	-	-	-	-	-	-	-	-	-	-	-	-	-	#N/A	#N/A	Aan014622	5mum_A	gi|460365655|ref|XP_004228716.1|	XP_004228716.1	XP_004228716	5	#N/A	#N/A	#N/A
TRINITY_DN15810_c0_g1	Down-Regulated	-0.172698	-1.59195	1	1	611	33.8789	109	98	204	200	-	-	-	-	-	-	-	-	-	-	-	-	-	-	#N/A	AT3G24240.1	#N/A	#N/A	gi|502162774|ref|XP_004512612.1|	XP_004512612.1	XP_004512612	1.3	pentatricopeptide repeat-containing protein At1g76280 isoform X1	LOC101500402	Cicer arietinum (Chickpea) (Garbanzo)
TRINITY_DN15814_c0_g1	Down-Regulated	-0.228122	-0.194391	0.308173	1	866	39.6074	198	145	250	273	-	-	-	-	-	-	-	-	-	-	-	-	-	-	sp|E3H7X6|META1_ILYPC	#N/A	29739.m003611	3km3_B	gi|502112161|ref|XP_004494255.1|	XP_004494255.1	XP_004494255	0.045	trafficking protein particle complex subunit 8 isoform X3	LOC101504782	Cicer arietinum (Chickpea) (Garbanzo)
TRINITY_DN15816_c0_g1	Down-Regulated	-0.113449	-0.441289	0.707983	1	762	34.3832	147	115	275	225	-	-	-	-	-	-	-	-	-	-	-	-	-	-	#N/A	#N/A	C.cajan_24264	#N/A	#N/A	#N/A	#N/A	#N/A	#N/A	#N/A	#N/A
TRINITY_DN15841_c0_g1	Up-Regulated	0.0323986	-0.953717	1	1	534	30.7116	87	77	172	198	-	-	-	-	-	-	-	-	-	-	-	-	-	-	#N/A	#N/A	Thecc1EG029470t2	#N/A	gi|590622478|ref|XP_007025061.1|	XP_007025061.1	XP_007025061	6.2	#N/A	#N/A	#N/A
TRINITY_DN15844_c0_g1	Down-Regulated	-0.093354	-1.17924	0.864167	1	589	32.0883	83	106	194	206	-	-	-	-	-	-	-	-	-	-	-	-	-	-	#N/A	AT3G57050.3	#N/A	1ibj_C	gi|502169960|ref|XP_004514725.1|	XP_004514725.1	XP_004514725	0.27	cystathionine beta-lyase, chloroplastic	LOC101495762	Cicer arietinum (Chickpea) (Garbanzo)
TRINITY_DN15845_c0_g1	Up-Regulated	0.0148169	-0.593504	1	1	577	35.7019	105	101	208	163	-	-	-	-	-	-	-	-	-	-	-	-	-	-	sp|Q8S948|SPS1_ARATH	AT1G78510.1	889097	5h9d_B	gi|502087895|ref|XP_004488673.1|	XP_004488673.1	XP_004488673	0.003	probable solanesyl-diphosphate synthase 3, chloroplastic	LOC101502183	Cicer arietinum (Chickpea) (Garbanzo)
TRINITY_DN15847_c0_g1	Down-Regulated	-0.0137521	6.27462	0.660732	1	2081	37.4339	415	364	646	656	Uncharacterized protein At4g06744	Arabidopsis thaliana	-	-	-	-	-	Medicago truncatula TaxID 3880	-	-	GO:0016301	kinase activity	-	-	sp|Q8W3M4|Y4744_ARATH	AT3G19320.1	Jcr4S02193.10	4mn8_A	gi|502143198|ref|XP_004505256.1|	XP_004505256.1	XP_004505256	0	uncharacterized protein At4g06744-like	LOC101512430	Cicer arietinum (Chickpea) (Garbanzo)
TRINITY_DN15853_c0_g1	Up-Regulated	0.0036796	5.0597	0.795112	1	2986	38.4461	523	625	990	848	Probably inactive leucine-rich repeat receptor-like protein kinase At3g28040	Arabidopsis thaliana	-	-	-	-	-	Medicago truncatula TaxID 3880	-	-	GO:0005524]---[GO:0004672	ATP binding]---[protein kinase activity	GO:0016021	integral to membrane	sp|Q9LRT1|Y3804_ARATH	AT3G28040.1	C.cajan_44612	3ulz_A	gi|357502883|ref|XP_003621730.1|	XP_003621730.1	XP_003621730	0	LRR receptor-like kinase family protein	MTR_7g022160	Medicago truncatula (Barrel medic) (Medicago tribuloides)
TRINITY_DN15855_c0_g1	Up-Regulated	0.0836339	-1.25753	0.711072	1	660	35.9091	125	112	249	174	-	-	-	-	-	-	-	-	-	-	-	-	-	-	sp|F4HZB5|NET1D_ARATH	AT1G03080.1	Glyma17g18930.1	#N/A	gi|255552083|ref|XP_002517086.1|	XP_002517086.1	XP_002517086	0.5	#N/A	#N/A	#N/A
TRINITY_DN15857_c0_g2	Up-Regulated	0.0113484	4.1902	0.854331	1	1748	34.897	345	265	539	599	L-type lectin-domain containing receptor kinase IV.1	Arabidopsis thaliana	2.7.11.1	Non-specific serine/threonine protein kinase.	-	-	-	Medicago truncatula TaxID 3880	-	-	GO:0030246	carbohydrate binding	GO:0016021	integral to membrane	sp|Q9ZW11|LRK32_ARATH	AT3G09190.1	Bra039779	1lu2_B	gi|357469061|ref|XP_003604815.1|	XP_003604815.1	XP_003604815	0	Legume lectin beta domain protein	MTR_4g019080	Medicago truncatula (Barrel medic) (Medicago tribuloides)
TRINITY_DN15864_c0_g1	Down-Regulated	-0.355873	-2.66166	1	1	535	35.1402	89	99	154	193	-	-	-	-	-	-	-	-	-	-	-	-	-	-	sp|Q11005|MMP11_XENLA	AT2G25160.1	#N/A	#N/A	gi|357121402|ref|XP_003562409.1|	XP_003562409.1	XP_003562409	0.64	Uncharacterized protein	BRADI_1g01800	Brachypodium distachyon (Purple false brome) (Trachynia distachya)
TRINITY_DN15865_c0_g1	Down-Regulated	-0.128306	-2.29886	1	1	516	31.3953	91	71	137	217	-	-	-	-	-	-	-	-	-	-	-	-	-	-	sp|C7GQ65|CHO2_YEAS2	AT1G08910.1	#N/A	#N/A	#N/A	#N/A	#N/A	#N/A	#N/A	#N/A	#N/A
TRINITY_DN15881_c0_g1	Up-Regulated	0.17188	-2.37325	0.726563	1	685	37.8102	150	109	201	225	-	-	-	-	-	-	-	-	-	-	-	-	-	-	sp|Q5P8W0|AROD_AROAE	#N/A	ObartAA03S_FGP2444	#N/A	gi|357123981|ref|XP_003563685.1|	XP_003563685.1	XP_003563685	4.2	Acyl-[acyl-carrier-protein] hydrolase (EC 3.1.2.-)	LOC100821684 BRADI_1g36950	Brachypodium distachyon (Purple false brome) (Trachynia distachya)
TRINITY_DN15883_c0_g1	Down-Regulated	-0.168016	-2.1907	1	1	799	35.4193	165	118	243	273	4-hydroxy-tetrahydrodipicolinate reductase 1 chloroplastic	Arabidopsis thaliana	1.17.1.8	4-hydroxy-tetrahydrodipicolinate reductase.	Amino-acid biosynthesis	L-lysine biosynthesis via DAP pathway	(S)-tetrahydrodipicolinate from L-aspartate: step 4/4	Papilionoideae TaxID 3814	GO:0009089	lysine biosynthetic process via diaminopimelate	GO:0008839]---[GO:0070402	dihydrodipicolinate reductase activity]---[NADPH binding	-	-	sp|O80574|DAPB1_ARATH	AT2G44040.1	Eucgr.F03732.1	#N/A	gi|502156985|ref|XP_004510719.1|	XP_004510719.1	XP_004510719	3.45e-75	4-hydroxy-tetrahydrodipicolinate reductase 2, chloroplastic-like	LOC101511603	Cicer arietinum (Chickpea) (Garbanzo)
TRINITY_DN15883_c0_g2	Down-Regulated	-0.0539932	2.71038	0.636109	1	1402	39.8003	292	266	420	424	4-hydroxy-tetrahydrodipicolinate reductase 2 chloroplastic	Arabidopsis thaliana	1.17.1.8	4-hydroxy-tetrahydrodipicolinate reductase.	Amino-acid biosynthesis	L-lysine biosynthesis via DAP pathway	(S)-tetrahydrodipicolinate from L-aspartate: step 4/4	Papilionoideae TaxID 3814	GO:0009089	lysine biosynthetic process via diaminopimelate	GO:0008839]---[GO:0070402	dihydrodipicolinate reductase activity]---[NADPH binding	-	-	sp|Q8LB01|DAPB2_ARATH	AT3G59890.2	Bradi5g13370.1	5kt0_A	gi|502156985|ref|XP_004510719.1|	XP_004510719.1	XP_004510719	0	4-hydroxy-tetrahydrodipicolinate reductase 2, chloroplastic-like	LOC101511603	Cicer arietinum (Chickpea) (Garbanzo)
TRINITY_DN15884_c0_g1	Up-Regulated	0.16056	-2.74328	1	1	700	34.4286	133	108	247	212	-	-	-	-	-	-	-	-	-	-	-	-	-	-	#N/A	AT1G34120.1	#N/A	#N/A	#N/A	#N/A	#N/A	#N/A	#N/A	#N/A	#N/A
TRINITY_DN15885_c0_g1	Up-Regulated	0.0144772	-1.79281	1	1	941	39.1073	168	200	337	236	-	-	-	-	-	-	-	-	-	-	-	-	-	-	sp|Q661Q5|MGSA_BORBP	AT4G00190.1	Lus10035499	#N/A	#N/A	#N/A	#N/A	#N/A	#N/A	#N/A	#N/A
TRINITY_DN15891_c0_g1	Up-Regulated	0.089651	2.28805	0.202628	1	1985	35.1637	358	340	606	681	Pyrrolidone-carboxylate peptidase	Pyrococcus furiosus (strain ATCC 43587 / DSM 3638 / JCM 8422 / Vc1)	3.4.19.3	Pyroglutamyl-peptidase I.	-	-	-	Papilionoideae TaxID 3814	-	-	GO:0016920	pyroglutamyl-peptidase activity	GO:0005829	cytosol	sp|O73944|PCP_PYRFU	AT1G56700.2	GRMZM2G318412_P01	1iof_D	gi|502116900|ref|XP_004495632.1|	XP_004495632.1	XP_004495632	2.24e-106	pyroglutamyl-peptidase 1	LOC101502001	Cicer arietinum (Chickpea) (Garbanzo)
TRINITY_DN15891_c0_g2	Down-Regulated	-0.0157479	5.35743	0.609011	1	1902	35.1209	340	328	592	642	Pyrrolidone-carboxylate peptidase	Pyrococcus furiosus (strain ATCC 43587 / DSM 3638 / JCM 8422 / Vc1)	3.4.19.3	Pyroglutamyl-peptidase I.	-	-	-	Papilionoideae TaxID 3814	-	-	GO:0016920	pyroglutamyl-peptidase activity	GO:0005829	cytosol	sp|O73944|PCP_PYRFU	AT1G56700.2	GRMZM2G318412_P01	1iof_D	gi|502116900|ref|XP_004495632.1|	XP_004495632.1	XP_004495632	1.35e-141	pyroglutamyl-peptidase 1	LOC101502001	Cicer arietinum (Chickpea) (Garbanzo)
TRINITY_DN15893_c0_g2	Down-Regulated	-0.132515	-1.72889	0.823803	1	751	33.2889	136	114	282	219	Transcription factor bHLH25	Arabidopsis thaliana	-	-	-	-	-	Soja TaxID 1462606	-	-	GO:0046983	protein dimerization activity	-	-	sp|Q9T072|BH025_ARATH	AT4G37850.1	Glyma03g25100.2	2fw2_F	gi|357512969|ref|XP_003626773.1|	XP_003626773.1	XP_003626773	8.49e-38	#N/A	#N/A	#N/A
TRINITY_DN15895_c0_g1	Down-Regulated	-0.0760117	-1.53299	1	1	637	29.9843	88	103	241	205	-	-	-	-	-	-	-	-	-	-	-	-	-	-	#N/A	#N/A	EMS61018	#N/A	gi|356539893|ref|XP_003538427.1|	XP_003538427.1	XP_003538427	1.6	Uncharacterized protein	LOC100777765 GLYMA_11G222800	Glycine max (Soybean) (Glycine hispida)
TRINITY_DN15899_c0_g1	Down-Regulated	-0.0059001	2.26769	0.781332	1	531	47.4576	143	109	141	138	-	-	-	-	-	-	-	-	-	-	-	-	-	-	#N/A	AT1G74750.1	GRMZM2G150327_P01	#N/A	gi|566189798|ref|XP_006378351.1|	XP_006378351.1	XP_006378351	8	Uncharacterized protein	POPTR_0010s08590g	Populus trichocarpa (Western balsam poplar) (Populus balsamifera subsp. trichocarpa)
TRINITY_DN15901_c0_g1	Up-Regulated	0.11286	-0.860141	0.880397	1	588	32.483	85	106	170	227	-	-	-	-	-	-	-	-	-	-	-	-	-	-	#N/A	#N/A	#N/A	#N/A	gi|358344071|ref|XP_003636117.1|	XP_003636117.1	XP_003636117	0.13	#N/A	#N/A	#N/A
TRINITY_DN15902_c0_g1	Down-Regulated	-0.00757321	-1.20764	1	1	723	30.2905	134	85	228	276	-	-	-	-	-	-	-	-	-	-	-	-	-	-	#N/A	AT2G27145.1	#N/A	#N/A	#N/A	#N/A	#N/A	#N/A	#N/A	#N/A	#N/A
TRINITY_DN15904_c0_g1	Down-Regulated	-0.0513518	-0.873629	1	1	877	32.4971	136	149	277	315	-	-	-	-	-	-	-	-	-	-	-	-	-	-	#N/A	AT2G26200.1	#N/A	#N/A	#N/A	#N/A	#N/A	#N/A	#N/A	#N/A	#N/A
TRINITY_DN15907_c0_g1	Up-Regulated	0.176016	-2.06873	1	1	531	37.8531	105	96	159	171	-	-	-	-	-	-	-	-	-	-	-	-	-	-	sp|P48316|GA45A_MOUSE	#N/A	Tp6g32290	#N/A	gi|357491947|ref|XP_003616261.1|	XP_003616261.1	XP_003616261	2.8	PPR containing plant-like protein	MTR_5g077930	Medicago truncatula (Barrel medic) (Medicago tribuloides)
TRINITY_DN15908_c0_g1	Up-Regulated	0.16056	-2.74328	1	1	567	42.6808	107	135	155	170	CBS domain-containing protein CBSCBSPB5	Arabidopsis thaliana	-	-	-	-	-	Cajanus cajan TaxID 3821	-	-	-	-	GO:0016021	integral to membrane	sp|P0DH79|Y5064_ARATH	AT5G50530.1	AT1G09710.1	2ef7_B	gi|502139383|ref|XP_004503747.1|	XP_004503747.1	XP_004503747	1.71e-62	CBS domain-containing protein CBSCBSPB1 isoform X2	LOC101509095	Cicer arietinum (Chickpea) (Garbanzo)
TRINITY_DN15918_c0_g1	Up-Regulated	0.0284847	1.74772	0.781898	1	977	42.6817	198	219	258	302	ABC transporter B family member 6	Arabidopsis thaliana	-	-	-	-	-	Citrus sinensis TaxID 2711	-	-	GO:0005524]---[GO:0042626	ATP binding]---[ATPase activity, coupled to transmembrane movement of substances	GO:0016021	integral to membrane	sp|Q8LPT1|AB6B_ARATH	AT2G39480.1	MDP0000265619	4ayx_A	gi|502102485|ref|XP_004492090.1|	XP_004492090.1	XP_004492090	0	ABC transporter B family member 20-like isoform X1	LOC101510771	Cicer arietinum (Chickpea) (Garbanzo)
TRINITY_DN15918_c0_g2	Down-Regulated	-0.0213001	-0.495279	1	1	534	42.6966	94	134	148	158	ABC transporter B family member 20	Arabidopsis thaliana	-	-	-	-	-	Medicago truncatula TaxID 3880	-	-	GO:0005524]---[GO:0042626	ATP binding]---[ATPase activity, coupled to transmembrane movement of substances	GO:0016021	integral to membrane	sp|Q9M3B9|AB20B_ARATH	AT3G55320.1	MDP0000265619	4f4c_A	gi|502102485|ref|XP_004492090.1|	XP_004492090.1	XP_004492090	7.7e-93	ABC transporter B family member 20-like isoform X1	LOC101510771	Cicer arietinum (Chickpea) (Garbanzo)
TRINITY_DN15920_c0_g1	Down-Regulated	-0.109179	-0.651902	0.783848	1	1011	36.6963	152	219	314	326	Putative disease resistance protein At4g11170	Arabidopsis thaliana	-	-	-	-	-	Medicago truncatula TaxID 3880	GO:0006952]---[GO:0007165	defense response]---[signal transduction	GO:0043531	ADP binding	GO:0016021	integral to membrane	sp|O82500|Y4117_ARATH	AT4G11170.1	Eucgr.H02157.1	5ku7_B	gi|357513919|ref|XP_003627248.1|	XP_003627248.1	XP_003627248	1.79e-133	#N/A	#N/A	#N/A
TRINITY_DN15926_c0_g1	Up-Regulated	0.0803391	-2.24915	1	1	658	37.8419	145	104	232	177	-	-	-	-	-	-	-	Glycine max TaxID 3847	-	-	-	-	-	-	sp|O94380|GPI16_SCHPO	AT1G43970.1	Thecc1EG040898t1	4lir_B	gi|357451049|ref|XP_003595801.1|	XP_003595801.1	XP_003595801	8.43e-34	#N/A	#N/A	#N/A
TRINITY_DN15930_c0_g1	Down-Regulated	-0.588477	-2.16915	0.387696	1	500	36.2	64	117	199	120	-	-	-	-	-	-	-	-	-	-	-	-	-	-	sp|F4JT76|VPS54_ARATH	AT4G19490.2	#N/A	#N/A	gi|586665231|ref|XP_006833206.1|	XP_006833206.1	XP_006833206	3.6	#N/A	#N/A	#N/A
TRINITY_DN15932_c0_g1	Down-Regulated	-0.128306	-2.29886	1	1	510	34.902	77	101	153	179	Serine/threonine-protein phosphatase 7 long form homolog	Arabidopsis thaliana	3.1.3.16	Protein-serine/threonine phosphatase.	-	-	-	Daucus carota subsp. sativus TaxID 79200	-	-	-	-	-	-	sp|Q9LNG5|PPP7L_ARATH	AT1G48120.1	LOC_Os05g25600.1	2xt3_A	gi|502146424|ref|XP_004506448.1|	XP_004506448.1	XP_004506448	2.51e-12	#N/A	#N/A	#N/A
TRINITY_DN15936_c0_g1	Up-Regulated	0.011951	6.14868	0.598422	1	1697	40.4832	365	322	481	529	Formate dehydrogenase 1 mitochondrial	Oryza sativa subsp. japonica	1.2.1.2	Formate dehydrogenase.	-	-	-	Papilionoideae TaxID 3814	-	-	GO:0008863]---[GO:0051287]---[GO:0016616	formate dehydrogenase (NAD+) activity]---[NAD binding]---[oxidoreductase activity, acting on the CH-OH group of donors, NAD or NADP as acceptor	GO:0005739	mitochondrion	sp|Q9SXP2|FDH1_ORYSJ	AT5G14780.1	Bra026967	3naq_B	gi|502090619|ref|XP_004489286.1|	XP_004489286.1	XP_004489286	0	Formate dehydrogenase, mitochondrial (FDH) (EC 1.2.1.2) (NAD-dependent formate dehydrogenase)	LOC101502705	Cicer arietinum (Chickpea) (Garbanzo)
TRINITY_DN15938_c0_g1	Down-Regulated	-0.0168768	4.913	0.570162	1	1179	34.5208	194	213	448	324	-	-	-	-	-	-	-	-	-	-	-	-	-	-	#N/A	AT2G17780.3	#N/A	#N/A	gi|460395053|ref|XP_004243104.1|	XP_004243104.1	XP_004243104	0.082	#N/A	#N/A	#N/A
TRINITY_DN15945_c0_g1	Up-Regulated	0.0836322	-1.23664	1	1	748	35.8289	93	175	196	284	-	-	-	-	-	-	-	-	-	-	-	-	-	-	#N/A	AT1G51430.1	MDP0000211395	#N/A	gi|593698434|ref|XP_007149690.1|	XP_007149690.1	XP_007149690	1.8	Uncharacterized protein	PHAVU_005G090800g	Phaseolus vulgaris (Kidney bean) (French bean)
TRINITY_DN15946_c0_g1	Up-Regulated	0.046082	-1.56967	1	1	507	33.5306	86	84	175	162	-	-	-	-	-	-	-	-	-	-	-	-	-	-	sp|Q5XEZ5|CSC1_ARATH	AT4G22120.6	Bra010610	#N/A	gi|357497947|ref|XP_003619262.1|	XP_003619262.1	XP_003619262	0.000704	#N/A	#N/A	#N/A
TRINITY_DN15953_c0_g1	Up-Regulated	0.176017	-2.07969	0.774414	1	535	31.7757	73	97	168	197	-	-	-	-	-	-	-	-	-	-	-	-	-	-	sp|B1KUY8|ADDB_CLOBM	#N/A	#N/A	#N/A	#N/A	#N/A	#N/A	#N/A	#N/A	#N/A	#N/A
TRINITY_DN15966_c0_g1	Down-Regulated	-0.00843716	1.01237	0.884988	1	649	33.5901	85	133	262	169	-	-	-	-	-	-	-	-	-	-	-	-	-	-	#N/A	AT4G27130.1	PGSC0003DMP400041646	#N/A	#N/A	#N/A	#N/A	#N/A	#N/A	#N/A	#N/A
TRINITY_DN15967_c0_g2	Up-Regulated	0.0178341	4.22027	0.716559	1	1775	37.8592	314	358	636	467	-	-	-	-	-	-	-	rosids TaxID 71275	GO:0006888]---[GO:0006886]---[GO:0070973	ER to Golgi vesicle-mediated transport]---[intracellular protein transport]---[protein localization to endoplasmic reticulum exit site	-	-	GO:0005789]---[GO:0016021]---[GO:0005783	endoplasmic reticulum membrane]---[integral to membrane]---[endoplasmic reticulum	sp|P86839|NEST_DANRE	AT5G17190.1	MDP0000248957	#N/A	gi|357521257|ref|XP_003630917.1|	XP_003630917.1	XP_003630917	8.77e-82	B-cell receptor-associated-like protein (Putative uncharacterized protein)	MTR_8g104980	Medicago truncatula (Barrel medic) (Medicago tribuloides)
TRINITY_DN15979_c0_g1	Down-Regulated	-0.0357978	-2.02801	1	1	504	31.9444	85	76	180	163	-	-	-	-	-	-	-	-	-	-	-	-	-	-	sp|A1WWE3|YIDC_HALHL	AT1G22860.1	XP_004504802	#N/A	gi|502142123|ref|XP_004504802.1|	XP_004504802.1	XP_004504802	0.085	#N/A	#N/A	#N/A
TRINITY_DN15987_c0_g1	Up-Regulated	0.00281945	3.39916	0.901262	1	954	40.566	212	175	297	270	Uncharacterized protein At4g13200 chloroplastic	Arabidopsis thaliana	-	-	-	-	-	Medicago truncatula TaxID 3880	-	-	-	-	-	-	sp|Q8LDV3|Y4320_ARATH	AT4G13200.1	Scf00016.g2365.t1	5i1f_A	gi|502146904|ref|XP_004506658.1|	XP_004506658.1	XP_004506658	8.38e-52	uncharacterized protein At4g13200, chloroplastic	LOC101494710	Cicer arietinum (Chickpea) (Garbanzo)
TRINITY_DN15990_c0_g1	Down-Regulated	-0.124618	1.05393	0.476278	1	787	42.0584	165	166	206	250	-	-	-	-	-	-	-	rosids TaxID 71275	GO:0006355	regulation of transcription, DNA-dependent	GO:0004407]---[GO:0003712	histone deacetylase activity]---[transcription cofactor activity	GO:0000118	histone deacetylase complex	sp|Q6DBN5|PUB62_ARATH	AT1G19330.1	#N/A	#N/A	gi|502131605|ref|XP_004501039.1|	XP_004501039.1	XP_004501039	5.39e-113	uncharacterized protein LOC101510485	LOC101510485	Cicer arietinum (Chickpea) (Garbanzo)
TRINITY_DN15990_c0_g2	Up-Regulated	0.223651	-0.199761	0.153917	1	784	41.9643	164	165	205	250	-	-	-	-	-	-	-	rosids TaxID 71275	GO:0006355	regulation of transcription, DNA-dependent	GO:0004407]---[GO:0003712	histone deacetylase activity]---[transcription cofactor activity	GO:0000118	histone deacetylase complex	sp|Q6DBN5|PUB62_ARATH	AT1G19330.2	#N/A	4jzg_A	gi|356519050|ref|XP_003528187.1|	XP_003528187.1	XP_003528187	1.35e-114	Uncharacterized protein	LOC100809195 GLYMA_06G034200	Glycine max (Soybean) (Glycine hispida)
TRINITY_DN15995_c0_g1	Up-Regulated	0.0526384	2.29337	0.466663	1	881	38.479	162	177	261	281	Protein DCL chloroplastic	Solanum lycopersicum	-	-	-	-	-	Medicago truncatula TaxID 3880	-	-	-	-	-	-	sp|Q42463|DCL_SOLLC	AT1G45230.1	MDP0000701734	2k0m_A	gi|357465527|ref|XP_003603048.1|	XP_003603048.1	XP_003603048	5.83e-87	DCL protein	MTR_3g101770	Medicago truncatula (Barrel medic) (Medicago tribuloides)
TRINITY_DN15995_c0_g2	Down-Regulated	-0.0760117	-1.53299	1	1	882	38.4354	162	177	262	281	Protein DCL chloroplastic	Solanum lycopersicum	-	-	-	-	-	Medicago truncatula TaxID 3880	-	-	-	-	-	-	sp|Q42463|DCL_SOLLC	AT1G45230.1	MDP0000701734	2k0m_A	gi|357465527|ref|XP_003603048.1|	XP_003603048.1	XP_003603048	7.84e-75	DCL protein	MTR_3g101770	Medicago truncatula (Barrel medic) (Medicago tribuloides)
TRINITY_DN15999_c0_g1	Up-Regulated	0.0836322	-1.23664	1	1	581	33.3907	106	88	153	234	-	-	-	-	-	-	-	-	-	-	-	-	-	-	#N/A	AT1G24050.1	#N/A	#N/A	gi|460383072|ref|XP_004237256.1|	XP_004237256.1	XP_004237256	0.02	#N/A	#N/A	#N/A
TRINITY_DN16016_c0_g1	Up-Regulated	0.0126274	1.67817	0.733756	1	1198	38.8147	236	229	362	371	Peroxidase 21	Arabidopsis thaliana	1.11.1.7	Peroxidase.	-	-	-	Papilionoideae TaxID 3814	GO:0042744]---[GO:0006979	hydrogen peroxide catabolic process]---[response to oxidative stress	GO:0020037]---[GO:0046872]---[GO:0004601	heme binding]---[metal ion binding]---[peroxidase activity	GO:0005576	extracellular region	sp|Q42580|PER21_ARATH	AT2G37130.1	403456	1qo4_A	gi|357440429|ref|XP_003590492.1|	XP_003590492.1	XP_003590492	0	Peroxidase (EC 1.11.1.7)	MTR_1g066380	Medicago truncatula (Barrel medic) (Medicago tribuloides)
TRINITY_DN16021_c0_g1	Up-Regulated	0.136697	-1.55417	0.663625	1	502	42.4303	63	150	118	171	Probable long-chain-alcohol O-fatty-acyltransferase 3	Arabidopsis thaliana	2.3.1.75	Long-chain-alcohol O-fatty-acyltransferase.	-	-	-	Medicago truncatula TaxID 3880	-	-	GO:0008374	O-acyltransferase activity	GO:0016021	integral to membrane	sp|Q9FJ74|WAXS3_ARATH	AT5G55360.1	Gorai.002G091300.1	#N/A	gi|357459831|ref|XP_003600196.1|	XP_003600196.1	XP_003600196	6.24e-93	Membrane-bound O-acyltransferase family MBOAT protein	MTR_3g055380	Medicago truncatula (Barrel medic) (Medicago tribuloides)
TRINITY_DN16022_c0_g1	Up-Regulated	0.0677955	-1.40396	1	1	732	32.7869	131	109	228	264	-	-	-	-	-	-	-	-	-	-	-	-	-	-	sp|O94632|EGT1_SCHPO	AT3G19553.1	#N/A	#N/A	#N/A	#N/A	#N/A	#N/A	#N/A	#N/A	#N/A
TRINITY_DN16023_c0_g1	Up-Regulated	0.180359	-1.44772	0.541257	1	688	34.7384	145	94	189	260	-	-	-	-	-	-	-	-	-	-	-	-	-	-	#N/A	#N/A	#N/A	#N/A	#N/A	#N/A	#N/A	#N/A	#N/A	#N/A	#N/A
TRINITY_DN16030_c0_g1	Down-Regulated	-0.33727	-2.83093	1	1	587	34.0716	88	112	219	168	KH domain-containing protein At2g38610	Arabidopsis thaliana	-	-	-	-	-	Cephalotus follicularis TaxID 3775	-	-	-	-	-	-	sp|Q9ZVI3|QKIL3_ARATH	AT2G38610.2	#N/A	5d4k_B	gi|255582022|ref|XP_002531808.1|	XP_002531808.1	XP_002531808	8.76e-08	#N/A	#N/A	#N/A
TRINITY_DN16031_c0_g1	Down-Regulated	-0.019322	0.249857	0.848197	1	669	34.9776	139	95	193	242	-	-	-	-	-	-	-	-	-	-	-	-	-	-	sp|Q71N54|LCAT4_ARATH	AT4G19860.1	#N/A	#N/A	gi|357475183|ref|XP_003607877.1|	XP_003607877.1	XP_003607877	0.00013	Lecithin:cholesterol acyltransferase (Lecithine-cholesterol acyltransferase-like protein)	MTR_4g083980 MtrDRAFT_AC149576g9v2	Medicago truncatula (Barrel medic) (Medicago tribuloides)
TRINITY_DN16033_c0_g1	Down-Regulated	-0.128306	-2.29886	1	1	543	33.1492	77	103	170	193	-	-	-	-	-	-	-	Glycine max TaxID 3847	-	-	GO:0046983	protein dimerization activity	-	-	sp|Q9ZVX2|AMS_ARATH	AT2G16910.1	Glyma08g39470.2	#N/A	gi|571473533|ref|XP_006585948.1|	XP_006585948.1	XP_006585948	1.51e-24	#N/A	#N/A	#N/A
TRINITY_DN16042_c0_g1	Down-Regulated	-0.0619316	-1.04363	0.871415	1	678	36.5782	138	110	223	207	-	-	-	-	-	-	-	-	-	-	-	-	-	-	sp|O22864|NLP8_ARATH	AT2G43500.2	XP_004507430	#N/A	gi|357474805|ref|XP_003607688.1|	XP_003607688.1	XP_003607688	0.008	#N/A	#N/A	#N/A
TRINITY_DN16056_c0_g1	Up-Regulated	0.00896587	3.47658	0.904242	1	1226	37.2757	264	193	354	415	Protein DEHYDRATION-INDUCED 19 homolog 4	Arabidopsis thaliana	-	-	-	-	-	Medicago truncatula TaxID 3880	-	-	-	-	-	-	sp|Q8VXU6|DI194_ARATH	AT3G06760.1	Gorai.007G037100.1	#N/A	gi|357449097|ref|XP_003594825.1|	XP_003594825.1	XP_003594825	7.33e-79	#N/A	#N/A	#N/A
TRINITY_DN16058_c0_g1	Up-Regulated	0.176017	-2.07969	0.774414	1	506	34.9802	68	109	123	206	-	-	-	-	-	-	-	-	-	-	-	-	-	-	#N/A	AT1G33710.1	#N/A	#N/A	#N/A	#N/A	#N/A	#N/A	#N/A	#N/A	#N/A
TRINITY_DN16071_c0_g1	Down-Regulated	-0.00295763	4.28297	0.980744	1	1775	39.7183	340	365	553	517	Hydroxymethylglutaryl-CoA synthase	Arabidopsis thaliana	2.3.3.10	Hydroxymethylglutaryl-CoA synthase.	Metabolic intermediate biosynthesis	(R)-mevalonate biosynthesis	(R)-mevalonate from acetyl-CoA: step 2/3	Papilionoideae TaxID 3814	GO:0019287]---[GO:0016126	isopentenyl diphosphate biosynthetic process, mevalonate pathway]---[sterol biosynthetic process	GO:0004421	hydroxymethylglutaryl-CoA synthase activity	GO:0005829]---[GO:0009506	cytosol]---[plasmodesma	sp|P54873|HMCS_ARATH	AT4G11820.2	mrna32370.1-v1.0-hybrid	2fa3_A	gi|357481763|ref|XP_003611167.1|	XP_003611167.1	XP_003611167	0	Hydroxymethylglutaryl-CoA synthase (HMG-CoA synthase) (EC 2.3.3.10) (3-hydroxy-3-methylglutaryl coenzyme A synthase)	MTR_5g011040	Medicago truncatula (Barrel medic) (Medicago tribuloides)
TRINITY_DN16072_c0_g1	Up-Regulated	0.17188	-2.37325	0.726563	1	527	32.0683	81	88	184	174	-	-	-	-	-	-	-	-	-	-	-	-	-	-	#N/A	AT5G65920.1	#N/A	#N/A	gi|571476933|ref|XP_006587116.1|	XP_006587116.1	XP_006587116	0.78	#N/A	#N/A	#N/A
TRINITY_DN16075_c0_g1	Up-Regulated	0.0146794	-1.27758	1	1	604	33.9404	94	111	191	208	-	-	-	-	-	-	-	-	-	-	-	-	-	-	sp|Q3V0C1|ZMAT1_MOUSE	AT4G16340.1	ppa019752m	#N/A	gi|145353890|ref|XP_001421232.1|	XP_001421232.1	XP_001421232	4.4	Ribosomal protein L27aA, component of cytosolic 80S ribosome and 60S large subunit (Ribosomal protein L27aB, component of cytosolic 80S ribosome and 60S large subunit)	RPL27aA RPL27aB OSTLU_27402 OSTLU_27472	Ostreococcus lucimarinus (strain CCE9901)
TRINITY_DN16085_c0_g1	Down-Regulated	-0.0370415	-0.565137	0.895684	1	629	30.0477	106	83	215	225	-	-	-	-	-	-	-	-	-	-	-	-	-	-	#N/A	AT4G13550.1	#N/A	#N/A	#N/A	#N/A	#N/A	#N/A	#N/A	#N/A	#N/A
TRINITY_DN16117_c0_g1	Up-Regulated	0.126139	-1.75032	0.62906	1	665	29.6241	87	110	266	202	-	-	-	-	-	-	-	-	-	-	-	-	-	-	#N/A	AT5G18830.2	Bna027254	#N/A	#N/A	#N/A	#N/A	#N/A	#N/A	#N/A	#N/A
TRINITY_DN16121_c0_g1	Up-Regulated	0.176017	-2.07969	0.774414	1	709	37.5176	140	126	243	200	-	-	-	-	-	-	-	Cicer arietinum TaxID 3827	-	-	-	-	-	-	sp|A3LSJ2|DBP6_PICST	AT5G46220.1	GSMUA_Achr2P19890_001	#N/A	gi|502078687|ref|XP_004486024.1|	XP_004486024.1	XP_004486024	3.48e-138	uncharacterized protein LOC101514291	LOC101514291	Cicer arietinum (Chickpea) (Garbanzo)
TRINITY_DN16125_c0_g1	Up-Regulated	0.0677955	-1.40396	1	1	946	34.4609	126	200	383	237	-	-	-	-	-	-	-	-	-	-	-	-	-	-	#N/A	AT3G50150.1	evm.model.supercontig_95.11	#N/A	gi|593787458|ref|XP_007156768.1|	XP_007156768.1	XP_007156768	6.3	Uncharacterized protein	PHAVU_002G015900g	Phaseolus vulgaris (Kidney bean) (French bean)
TRINITY_DN16132_c0_g1	Up-Regulated	0.0771378	-0.539855	0.791368	1	503	35.1889	72	105	184	142	-	-	-	-	-	-	-	-	-	-	-	-	-	-	sp|Q570C8|THIK5_ARATH	AT5G48880.3	#N/A	2wu9_B	gi|449442365|ref|XP_004138952.1|	XP_004138952.1	XP_004138952	2.06e-05	Uncharacterized protein	Csa_2G129150	Cucumis sativus (Cucumber)
TRINITY_DN16135_c0_g1	Up-Regulated	0.178161	-1.82561	1	1	595	44.3697	130	134	151	180	SKP1-like protein 14	Arabidopsis thaliana	-	-	Protein modification	protein ubiquitination	-	Medicago truncatula TaxID 3880	GO:0006511	ubiquitin-dependent protein catabolic process	GO:0016874	ligase activity	-	-	sp|O81057|ASK14_ARATH	AT2G03170.1	chr2.LjB15M17.20.r2.m	3l2o_A	gi|357451617|ref|XP_003596085.1|	XP_003596085.1	XP_003596085	2.38e-72	SCF ubiquitin ligase, SKP1 component	MTR_2g066010	Medicago truncatula (Barrel medic) (Medicago tribuloides)
TRINITY_DN16148_c0_g1	Down-Regulated	-0.188575	-1.48651	0.557198	1	678	36.2832	126	120	212	220	-	-	-	-	-	-	-	-	-	-	-	-	-	-	#N/A	AT4G14385.3	#N/A	#N/A	#N/A	#N/A	#N/A	#N/A	#N/A	#N/A	#N/A
TRINITY_DN16153_c0_g1	Down-Regulated	-0.220459	-1.97857	1	1	687	37.5546	124	134	251	178	-	-	-	-	-	-	-	-	-	-	-	-	-	-	sp|Q8NH40|OR6S1_HUMAN	#N/A	PK14939.1	#N/A	#N/A	#N/A	#N/A	#N/A	#N/A	#N/A	#N/A
TRINITY_DN1616_c0_g1	Down-Regulated	-0.0125002	1.82315	0.914277	1	964	35.7884	179	166	306	313	RING-H2 finger protein ATL78	Arabidopsis thaliana	2.3.2.27	RING-type E3 ubiquitin transferase.	Protein modification	protein ubiquitination	-	Medicago truncatula TaxID 3880	-	-	GO:0008270	zinc ion binding	GO:0016021	integral to membrane	sp|Q6NQG7|ATL78_ARATH	AT1G49230.1	GSMUA_Achr7P25320_001	1iym_A	gi|357464535|ref|XP_003602549.1|	XP_003602549.1	XP_003602549	3.1e-125	RING-H2 zinc finger protein	MTR_3g095560	Medicago truncatula (Barrel medic) (Medicago tribuloides)
TRINITY_DN16162_c0_g1	Down-Regulated	-0.00933867	2.40175	0.929924	1	623	43.8202	145	128	172	178	S-adenosylmethionine synthase 3	Catharanthus roseus	2.5.1.6	Methionine adenosyltransferase.	Amino-acid biosynthesis	S-adenosyl-L-methionine biosynthesis	S-adenosyl-L-methionine from L-methionine: step 1/1	Mesangiospermae TaxID 1437183	GO:0006730]---[GO:0006556	one-carbon metabolic process]---[S-adenosylmethionine biosynthetic process	GO:0005524]---[GO:0046872]---[GO:0004478	ATP binding]---[metal ion binding]---[methionine adenosyltransferase activity	GO:0005737	cytoplasm	sp|Q96553|METK3_CATRO	AT4G01850.2	Bra022801	4odj_A	gi|502176641|ref|XP_004515907.1|	XP_004515907.1	XP_004515907	5.62e-96	S-adenosylmethionine synthase (EC 2.5.1.6)	LOC101491130	Cicer arietinum (Chickpea) (Garbanzo)
TRINITY_DN16170_c0_g1	Up-Regulated	0.0998594	-1.47202	1	1	587	31.8569	110	77	200	200	-	-	-	-	-	-	-	-	-	-	-	-	-	-	#N/A	AT1G30280.1	#N/A	#N/A	gi|255078286|ref|XP_002502723.1|	XP_002502723.1	XP_002502723	6.4	Uncharacterized protein	MICPUN_59009	Micromonas commoda (strain RCC299 / NOUM17 / CCMP2709) (Picoplanktonic green alga)
TRINITY_DN16186_c0_g1	Down-Regulated	-0.0760117	-1.53299	1	1	593	40.6408	89	152	165	187	-	-	-	-	-	-	-	-	-	-	-	-	-	-	sp|Q99315|YG31B_YEAST	AT3G07010.1	PH01000202G0810	4ol8_E	gi|449462405|ref|XP_004148931.1|	XP_004148931.1	XP_004148931	3.75e-05	#N/A	#N/A	#N/A
TRINITY_DN16187_c0_g1	Up-Regulated	0.176017	-2.07969	0.774414	1	521	40.691	79	133	133	176	-	-	-	-	-	-	-	Cicer arietinum TaxID 3827	-	-	-	-	-	-	sp|O51157|GREA_BORBU	AT3G29180.2	EMT19245	#N/A	gi|502101710|ref|XP_004491855.1|	XP_004491855.1	XP_004491855	6.8e-77	uncharacterized protein LOC101496169	LOC101496169	Cicer arietinum (Chickpea) (Garbanzo)
TRINITY_DN16192_c0_g1	Up-Regulated	0.00516718	-0.206968	1	1	682	30.4985	110	98	233	241	-	-	-	-	-	-	-	-	-	-	-	-	-	-	sp|Q94A18|AB29G_ARATH	AT3G16340.2	#N/A	#N/A	gi|593700343|ref|XP_007150610.1|	XP_007150610.1	XP_007150610	0.009	Uncharacterized protein	PHAVU_005G166500g	Phaseolus vulgaris (Kidney bean) (French bean)
TRINITY_DN16197_c0_g1	Up-Regulated	0.0144763	-1.78201	1	1	539	38.7755	118	91	158	172	-	-	-	-	-	-	-	-	-	-	-	-	-	-	#N/A	#N/A	#N/A	#N/A	#N/A	#N/A	#N/A	#N/A	#N/A	#N/A	#N/A
TRINITY_DN16204_c0_g1	Up-Regulated	0.176017	-2.07969	0.774414	1	722	32.8255	121	116	252	233	-	-	-	-	-	-	-	-	-	-	-	-	-	-	#N/A	AT2G36490.1	#N/A	#N/A	gi|357517045|ref|XP_003628811.1|	XP_003628811.1	XP_003628811	0.18	#N/A	#N/A	#N/A
TRINITY_DN16207_c0_g1	Down-Regulated	-0.168016	-2.1907	1	1	552	33.5145	74	111	202	165	-	-	-	-	-	-	-	-	-	-	-	-	-	-	#N/A	AT4G35290.1	IGS.gm_18_00206	#N/A	#N/A	#N/A	#N/A	#N/A	#N/A	#N/A	#N/A
TRINITY_DN16214_c0_g1	Up-Regulated	0.0836339	-1.25753	0.711072	1	532	30.6391	77	86	167	202	-	-	-	-	-	-	-	-	-	-	-	-	-	-	#N/A	AT5G01480.1	#N/A	#N/A	gi|357461821|ref|XP_003601192.1|	XP_003601192.1	XP_003601192	0.023	IAA-amino acid hydrolase ILR1-like protein	MTR_3g077040	Medicago truncatula (Barrel medic) (Medicago tribuloides)
TRINITY_DN16215_c0_g1	Down-Regulated	-0.0357986	-2.01708	1	1	580	31.0345	84	96	222	178	-	-	-	-	-	-	-	-	-	-	-	-	-	-	sp|Q8GXF0|RA51C_ARATH	AT2G45280.1	evm.TU.contig_35554.1	#N/A	#N/A	#N/A	#N/A	#N/A	#N/A	#N/A	#N/A
TRINITY_DN16219_c0_g1	Up-Regulated	0.0460828	-1.58041	1	1	551	33.9383	102	85	160	204	-	-	-	-	-	-	-	-	-	-	-	-	-	-	sp|Q9M8J9|BPM2_ARATH	AT3G06190.2	#N/A	#N/A	gi|565344647|ref|XP_006339419.1|	XP_006339419.1	XP_006339419	0.005	Uncharacterized protein	0	Solanum tuberosum (Potato)
TRINITY_DN16230_c0_g1	Down-Regulated	-0.220459	-1.96727	0.80362	1	513	36.6472	91	97	127	198	-	-	-	-	-	-	-	-	-	-	-	-	-	-	sp|P41376|IF4A1_ARATH	AT3G13920.3	OpuncBB_FGP25129	3ex7_H	gi|145332383|ref|NP_001078148.1|	NP_001078148.1	NP_001078148	0.000168	Eukaryotic translation initiation factor 4A1	EIF4A1 RH4 TIF4A1 At3g13920	Arabidopsis thaliana (Mouse-ear cress)
TRINITY_DN16264_c0_g2	Down-Regulated	-0.128306	-2.29886	1	1	567	30.6878	106	68	187	206	-	-	-	-	-	-	-	-	-	-	-	-	-	-	#N/A	AT3G55900.1	#N/A	#N/A	#N/A	#N/A	#N/A	#N/A	#N/A	#N/A	#N/A
TRINITY_DN16271_c0_g1	Down-Regulated	-0.39777	0.388875	0.0368805	1	948	38.5021	175	190	284	299	Cystinosin homolog	Arabidopsis thaliana	-	-	-	-	-	Medicago truncatula TaxID 3880	-	-	-	-	GO:0016021	integral to membrane	sp|P57758|CTNS_ARATH	AT5G40670.1	#N/A	5ipx_A	gi|502089534|ref|XP_004488939.1|	XP_004488939.1	XP_004488939	2.01e-153	cystinosin homolog	LOC101493364	Cicer arietinum (Chickpea) (Garbanzo)
TRINITY_DN16271_c0_g2	Up-Regulated	0.0878211	2.75944	0.166473	1	1190	36.7227	218	219	365	388	Cystinosin homolog	Arabidopsis thaliana	-	-	-	-	-	Medicago truncatula TaxID 3880	-	-	-	-	GO:0016021	integral to membrane	sp|P57758|CTNS_ARATH	AT5G40670.1	#N/A	5ipx_A	gi|502089534|ref|XP_004488939.1|	XP_004488939.1	XP_004488939	1.23e-154	cystinosin homolog	LOC101493364	Cicer arietinum (Chickpea) (Garbanzo)
TRINITY_DN16274_c0_g2	Down-Regulated	-0.376661	-2.2383	0.548829	1	507	32.9389	77	90	206	134	-	-	-	-	-	-	-	-	-	-	-	-	-	-	sp|Q8GYX0|MOB1B_ARATH	AT4G19045.1	#N/A	5b5w_A	gi|357484691|ref|XP_003612633.1|	XP_003612633.1	XP_003612633	0.000507	Mps one binder kinase activator-like protein 1A (Putative uncharacterized protein)	MTR_5g027160	Medicago truncatula (Barrel medic) (Medicago tribuloides)
TRINITY_DN16275_c0_g1	Up-Regulated	0.17188	-2.37325	0.726563	1	512	32.2266	92	73	198	149	-	-	-	-	-	-	-	-	-	-	-	-	-	-	#N/A	AT3G23150.1	Vun004802	#N/A	gi|452849156|ref|YP_007474833.1|	YP_007474833.1	YP_007474833	5.1	envelope membrane protein, chloroplastic	cemA Taxchi_Cp043 Taxchi_Cp044 Taxchi_Cp045	Taxus wallichiana var. mairei (Maire's yew) (Taxus mairei)
TRINITY_DN16279_c0_g1	Up-Regulated	0.0452921	1.99497	0.761023	1	1020	36.4706	185	187	323	325	Germin-like protein subfamily 3 member 2	Arabidopsis thaliana	-	-	-	-	-	Medicago truncatula TaxID 3880	-	-	GO:0030145]---[GO:0045735	manganese ion binding]---[nutrient reservoir activity	GO:0005576	extracellular region	sp|Q9SR72|GL32_ARATH	AT3G10080.1	Scf00097.g8337.t1	2et7_A	gi|356546081|ref|XP_003541460.1|	XP_003541460.1	XP_003541460	7.4e-127	Uncharacterized protein	LOC100790428 GLYMA_11G209400	Glycine max (Soybean) (Glycine hispida)
TRINITY_DN16288_c0_g1	Down-Regulated	-0.0455742	-1.10741	1	1	832	30.2885	100	152	319	261	-	-	-	-	-	-	-	-	-	-	-	-	-	-	#N/A	#N/A	#N/A	#N/A	#N/A	#N/A	#N/A	#N/A	#N/A	#N/A	#N/A
TRINITY_DN16291_c0_g1	Up-Regulated	0.17188	-2.37325	0.726563	1	515	32.233	102	64	142	207	-	-	-	-	-	-	-	-	-	-	-	-	-	-	#N/A	AT5G16715.1	#N/A	#N/A	gi|168010359|ref|XP_001757872.1|	XP_001757872.1	XP_001757872	1.3	Predicted protein	PHYPADRAFT_161103	Physcomitrella patens subsp. patens (Moss)
TRINITY_DN16316_c0_g1	Up-Regulated	0.0460828	-1.58041	1	1	719	38.3866	171	105	176	267	-	-	-	-	-	-	-	-	-	-	-	-	-	-	#N/A	#N/A	PH01002523G0060	#N/A	gi|571474794|ref|XP_006586341.1|	XP_006586341.1	XP_006586341	9	#N/A	#N/A	#N/A
TRINITY_DN16325_c0_g1	Up-Regulated	0.121173	-1.17119	0.473131	1	747	33.7349	92	160	268	227	-	-	-	-	-	-	-	-	-	-	-	-	-	-	sp|Q10213|SRS2_SCHPO	AT3G07810.1	#N/A	#N/A	gi|357447963|ref|XP_003594257.1|	XP_003594257.1	XP_003594257	0.003	RNA-binding (RRM/RBD/RNP motif) family protein	MTR_2g026180	Medicago truncatula (Barrel medic) (Medicago tribuloides)
TRINITY_DN16348_c0_g1	Up-Regulated	0.0684856	3.6268	0.182724	1	2892	39.1425	496	636	876	884	Phosphatidylinositol 4-kinase gamma 7	Arabidopsis thaliana	2.7.1.67	1-phosphatidylinositol 4-kinase.	-	-	-	Medicago truncatula TaxID 3880	GO:0046854]---[GO:0046777	phosphatidylinositol phosphorylation]---[protein autophosphorylation	GO:0004430]---[GO:0005524	1-phosphatidylinositol 4-kinase activity]---[ATP binding	-	-	sp|Q9SI52|P4KG7_ARATH	AT2G03890.1	MDP0000263713	4hne_B	gi|357502585|ref|XP_003621581.1|	XP_003621581.1	XP_003621581	0	Phosphatidylinositol 3-and 4-kinase (Phosphatidylinositol 3-and 4-kinase, catalytic)	MTR_7g017360 MtrDRAFT_AC172742g12v1	Medicago truncatula (Barrel medic) (Medicago tribuloides)
TRINITY_DN16348_c0_g2	Down-Regulated	-0.217137	1.53106	0.0702567	1	2770	39.2419	473	614	837	846	Phosphatidylinositol 4-kinase gamma 7	Arabidopsis thaliana	2.7.1.67	1-phosphatidylinositol 4-kinase.	-	-	-	Medicago truncatula TaxID 3880	GO:0046854]---[GO:0046777	phosphatidylinositol phosphorylation]---[protein autophosphorylation	GO:0004430]---[GO:0005524	1-phosphatidylinositol 4-kinase activity]---[ATP binding	-	-	sp|Q9SI52|P4KG7_ARATH	AT2G03890.1	MDP0000263713	4hne_B	gi|357502585|ref|XP_003621581.1|	XP_003621581.1	XP_003621581	0	Phosphatidylinositol 3-and 4-kinase (Phosphatidylinositol 3-and 4-kinase, catalytic)	MTR_7g017360 MtrDRAFT_AC172742g12v1	Medicago truncatula (Barrel medic) (Medicago tribuloides)
TRINITY_DN16352_c0_g1	Up-Regulated	0.046082	-1.56967	1	1	614	39.9023	145	100	191	178	-	-	-	-	-	-	-	Medicago truncatula TaxID 3880	-	-	-	-	GO:0016021	integral to membrane	sp|Q9SJ52|NHL10_ARATH	AT2G27260.1	ObartAA03S_FGP25422	4jrl_A	gi|357453183|ref|XP_003596868.1|	XP_003596868.1	XP_003596868	6.27e-86	Harpin-induced 1 (Late embryogenesis abundant protein)	MTR_2g087080 MtrDRAFT_AC151522g1v2	Medicago truncatula (Barrel medic) (Medicago tribuloides)
TRINITY_DN16358_c0_g1	Down-Regulated	-0.0904829	-0.944269	0.877615	1	537	35.3818	103	87	194	153	-	-	-	-	-	-	-	-	-	-	-	-	-	-	sp|Q7SGG8|PPME1_NEUCR	AT1G17980.2	Lsa003369	#N/A	gi|571465698|ref|XP_006583446.1|	XP_006583446.1	XP_006583446	6	#N/A	#N/A	#N/A
TRINITY_DN16364_c1_g1	Up-Regulated	0.0677955	-1.40396	1	1	601	31.614	86	104	186	225	-	-	-	-	-	-	-	-	-	-	-	-	-	-	sp|Q9FE68|U71C5_ARATH	AT1G07240.1	#N/A	#N/A	gi|565381021|ref|XP_006356881.1|	XP_006356881.1	XP_006356881	3.9	#N/A	#N/A	#N/A
TRINITY_DN16365_c0_g1	Up-Regulated	0.0146033	-1.51805	0.831812	1	548	35.4015	116	78	138	216	-	-	-	-	-	-	-	Medicago truncatula TaxID 3880	-	-	-	-	-	-	sp|B2V486|SCPA_CLOBA	AT4G35680.1	XP_004504608	#N/A	gi|357484049|ref|XP_003612311.1|	XP_003612311.1	XP_003612311	4.3e-65	DUF241 domain protein	MTR_5g023650	Medicago truncatula (Barrel medic) (Medicago tribuloides)
TRINITY_DN16373_c0_g1	Down-Regulated	-0.128305	-2.30993	1	1	568	31.338	90	88	222	168	-	-	-	-	-	-	-	-	-	-	-	-	-	-	sp|Q13568|IRF5_HUMAN	AT4G10000.2	#N/A	3dsh_A	gi|502127135|ref|XP_004499576.1|	XP_004499576.1	XP_004499576	0.17	uncharacterized protein LOC101502022	LOC101502022	Cicer arietinum (Chickpea) (Garbanzo)
TRINITY_DN16379_c0_g1	Down-Regulated	-0.0582424	3.64734	0.47782	1	1467	40.8316	272	327	498	370	Glutelin type-A 2	Oryza sativa subsp. japonica	-	-	-	-	-	Papilionoideae TaxID 3814	-	-	GO:0045735	nutrient reservoir activity	-	-	sp|P07730|GLUA2_ORYSJ	AT2G28680.1	Solyc01g106040.2.1	2evx_A	gi|357473729|ref|XP_003607149.1|	XP_003607149.1	XP_003607149	0	Nutrient reservoir protein, putative	MTR_4g072780	Medicago truncatula (Barrel medic) (Medicago tribuloides)
TRINITY_DN16379_c0_g2	Up-Regulated	0.0665035	0.956462	0.657507	1	835	42.515	157	198	266	214	Legumin type B	Vicia faba	-	-	-	-	-	Cajanus cajan TaxID 3821	-	-	GO:0045735	nutrient reservoir activity	-	-	sp|P05190|LEGB4_VICFA	AT2G28680.1	Solyc01g106040.2.1	3ksc_F	gi|357473729|ref|XP_003607149.1|	XP_003607149.1	XP_003607149	1.38e-145	Nutrient reservoir protein, putative	MTR_4g072780	Medicago truncatula (Barrel medic) (Medicago tribuloides)
TRINITY_DN16383_c0_g1	Down-Regulated	-0.234896	0.0797135	0.30994	1	692	33.6705	128	105	210	249	-	-	-	-	-	-	-	-	-	-	-	-	-	-	sp|Q53PC7|COPB1_ORYSJ	AT4G31490.1	Gorai.012G022000.1	#N/A	gi|502149433|ref|XP_004507525.1|	XP_004507525.1	XP_004507525	0.008	Coatomer subunit beta (Beta-coat protein)	LOC101503982	Cicer arietinum (Chickpea) (Garbanzo)
TRINITY_DN16388_c0_g1	Down-Regulated	-0.0357986	-2.01708	1	1	510	34.5098	87	89	174	160	-	-	-	-	-	-	-	-	-	-	-	-	-	-	sp|B1L6R9|FEN_KORCO	AT1G31780.1	#N/A	#N/A	gi|357484373|ref|XP_003612474.1|	XP_003612474.1	XP_003612474	0.002	Oligomeric subunit 6	MTR_5g025410	Medicago truncatula (Barrel medic) (Medicago tribuloides)
TRINITY_DN16394_c0_g1	Down-Regulated	-0.00978909	3.71098	1	1	2173	39.0244	439	409	558	767	Dol-P-Man Man(6)GlcNAc(2)-PP-Dol alpha-1 2-mannosyltransferase	Arabidopsis thaliana	2.4.1.259]---[2.4.1.261	Dolichyl-P-Man Man(6)GlcNAc(2)-PP-dolichol alpha-1 2-mannosyltransferase.]---[Dolichyl-P-Man Man(8)GlcNAc(2)-PP-dolichol alpha-1 2-mannosyltransferase.	Protein modification	protein glycosylation	-	Papilionoideae TaxID 3814	GO:0006490]---[GO:0006486]---[GO:0030433	oligosaccharide-lipid intermediate biosynthetic process]---[protein glycosylation]---[ER-associated protein catabolic process	GO:0000026]---[GO:0052926]---[GO:0052918]---[GO:0004377]---[GO:0016301	alpha-1,2-mannosyltransferase activity]---[dol-P-Man:Man(6)GlcNAc(2)-PP-Dol alpha-1,2-mannosyltransferase activity]---[dol-P-Man:Man(8)GlcNAc(2)-PP-Dol alpha-1,2-mannosyltransferase activity]---[GDP-Man:Man3GlcNAc2-PP-Dol alpha-1,2-mannosyltransferase activity]---[kinase activity	GO:0005783]---[GO:0005789]---[GO:0016021	endoplasmic reticulum]---[endoplasmic reticulum membrane]---[integral to membrane	sp|Q9FZ49|ALG9_ARATH	AT1G16900.1	#N/A	#N/A	gi|502089825|ref|XP_004489031.1|	XP_004489031.1	XP_004489031	0	Mannosyltransferase (EC 2.4.1.-)	LOC101498221	Cicer arietinum (Chickpea) (Garbanzo)
TRINITY_DN16414_c0_g1	Up-Regulated	0.00995166	4.51779	0.752843	1	2568	42.095	526	555	727	760	-	-	-	-	-	-	-	Medicago truncatula TaxID 3880	-	-	-	-	-	-	sp|Q59MN0|VAC8_CANAL	AT5G66200.1	NNU_018445-RA	4hxt_A	gi|357518051|ref|XP_003629314.1|	XP_003629314.1	XP_003629314	0	ARO1-like protein 2 (Armadillo repeat only protein)	MTR_8g075770	Medicago truncatula (Barrel medic) (Medicago tribuloides)
TRINITY_DN16423_c0_g1	Up-Regulated	0.16056	-2.74328	1	1	614	39.2508	119	122	189	184	Uncharacterized protein At1g04910	Arabidopsis thaliana	-	-	-	-	-	Medicago truncatula TaxID 3880	-	-	-	-	GO:0016021	integral to membrane	sp|Q8W486|Y1491_ARATH	AT1G22460.1	Bra013812	2rs8_A	gi|357465109|ref|XP_003602836.1|	XP_003602836.1	XP_003602836	9.13e-129	Auxin-independent growth promoter-like protein	MTR_3g099480	Medicago truncatula (Barrel medic) (Medicago tribuloides)
TRINITY_DN16428_c0_g1	Down-Regulated	-0.041474	1.30155	0.845228	1	713	45.582	175	150	185	203	E3 ubiquitin-protein ligase UPL2	Arabidopsis thaliana	2.3.2.26	HECT-type E3 ubiquitin transferase.	Protein modification	protein ubiquitination	-	Medicago truncatula TaxID 3880	-	-	GO:0016874]---[GO:0004842	ligase activity]---[ubiquitin-protein ligase activity	-	-	sp|Q8H0T4|UPL2_ARATH	AT1G70320.1	PDK_30s733901g001	#N/A	gi|502141823|ref|XP_004504656.1|	XP_004504656.1	XP_004504656	2.32e-119	#N/A	#N/A	#N/A
TRINITY_DN16432_c0_g1	Down-Regulated	-0.220459	-1.96727	0.80362	1	782	34.2711	151	117	213	301	-	-	-	-	-	-	-	-	-	-	-	-	-	-	sp|Q9SCU1|PATL6_ARATH	AT3G51670.1	#N/A	#N/A	gi|449529624|ref|XP_004171798.1|	XP_004171798.1	XP_004171798	0.000854	#N/A	#N/A	#N/A
TRINITY_DN16446_c0_g1	Up-Regulated	0.16056	-2.74328	1	1	504	34.7222	90	85	196	133	-	-	-	-	-	-	-	-	-	-	-	-	-	-	#N/A	AT4G35870.1	#N/A	#N/A	gi|470139307|ref|XP_004305392.1|	XP_004305392.1	XP_004305392	6.5	#N/A	#N/A	#N/A
TRINITY_DN16453_c0_g1	Up-Regulated	0.16056	-2.74328	1	1	683	33.2357	129	98	200	256	-	-	-	-	-	-	-	-	-	-	-	-	-	-	#N/A	#N/A	Neem_16511_f_1	#N/A	#N/A	#N/A	#N/A	#N/A	#N/A	#N/A	#N/A
TRINITY_DN16458_c0_g1	Up-Regulated	0.0146802	-1.28839	0.850555	1	674	33.2344	114	110	178	272	-	-	-	-	-	-	-	-	-	-	-	-	-	-	sp|Q9SJA1|UBP19_ARATH	AT2G24640.1	#N/A	#N/A	gi|502125169|ref|XP_004498826.1|	XP_004498826.1	XP_004498826	0.019	ubiquitin carboxyl-terminal hydrolase 18-like	LOC101513166	Cicer arietinum (Chickpea) (Garbanzo)
TRINITY_DN16463_c0_g1	Up-Regulated	0.0707555	0.0334962	0.834083	1	591	35.3638	97	112	153	229	-	-	-	-	-	-	-	-	-	-	-	-	-	-	#N/A	AT3G21215.1	#N/A	#N/A	gi|593519927|ref|XP_007142144.1|	XP_007142144.1	XP_007142144	0.12	Uncharacterized protein	PHAVU_008G256200g	Phaseolus vulgaris (Kidney bean) (French bean)
TRINITY_DN16474_c0_g2	Up-Regulated	0.16056	-2.74328	1	1	546	40.4762	124	97	163	162	-	-	-	-	-	-	-	Medicago truncatula TaxID 3880	GO:0005975	carbohydrate metabolic process	GO:0004553	hydrolase activity, hydrolyzing O-glycosyl compounds	-	-	sp|P23548|GUN_PAEPO	AT1G13130.1	Gorai.006G190900.2	1ece_B	gi|502140274|ref|XP_004504142.1|	XP_004504142.1	XP_004504142	1.14e-102	uncharacterized protein LOC101503968	LOC101503968	Cicer arietinum (Chickpea) (Garbanzo)
TRINITY_DN16477_c0_g1	Up-Regulated	0.180359	-1.44772	0.541257	1	657	33.9422	72	151	252	182	-	-	-	-	-	-	-	-	-	-	-	-	-	-	#N/A	AT5G41860.1	Bra008523	#N/A	#N/A	#N/A	#N/A	#N/A	#N/A	#N/A	#N/A
TRINITY_DN16480_c0_g1	Down-Regulated	-0.1727	-1.57056	0.83882	1	519	33.7187	93	82	156	188	-	-	-	-	-	-	-	-	-	-	-	-	-	-	sp|O42849|SYFB_SCHPO	AT3G07540.1	mgv1a001822m	#N/A	gi|255081933|ref|XP_002508185.1|	XP_002508185.1	XP_002508185	4	Dynein alpha chain, flagellar outer arm	ODA-DHCA MICPUN_104912	Micromonas commoda (strain RCC299 / NOUM17 / CCMP2709) (Picoplanktonic green alga)
TRINITY_DN16483_c0_g1	Up-Regulated	0.0148499	-0.361603	1	1	557	31.5978	84	92	187	194	-	-	-	-	-	-	-	-	-	-	-	-	-	-	sp|Q9C5W3|NADK2_ARATH	AT1G21640.2	#N/A	3afo_B	gi|565368990|ref|XP_006351121.1|	XP_006351121.1	XP_006351121	0.001	#N/A	#N/A	#N/A
TRINITY_DN16490_c0_g1	Up-Regulated	0.00204643	0.869958	1	1	1249	32.506	244	162	363	480	-	-	-	-	-	-	-	-	-	-	-	-	-	-	sp|Q8BK06|FBX9_MOUSE	AT2G46850.1	#N/A	#N/A	gi|502153052|ref|XP_004509198.1|	XP_004509198.1	XP_004509198	0.27	wall-associated receptor kinase-like 14	LOC101493575	Cicer arietinum (Chickpea) (Garbanzo)
TRINITY_DN16492_c0_g1	Down-Regulated	-0.161037	-0.622996	0.590056	1	710	36.1972	108	149	260	193	-	-	-	-	-	-	-	-	-	-	-	-	-	-	#N/A	AT5G09490.1	#N/A	#N/A	gi|357462229|ref|XP_003601396.1|	XP_003601396.1	XP_003601396	0.01	#N/A	#N/A	#N/A
TRINITY_DN16498_c0_g1	Up-Regulated	0.0677955	-1.40396	1	1	512	33.9844	65	109	141	197	-	-	-	-	-	-	-	-	-	-	-	-	-	-	#N/A	AT1G45015.2	Jcr4S05030.40	#N/A	gi|502174411|ref|XP_004515509.1|	XP_004515509.1	XP_004515509	0.002	#N/A	#N/A	#N/A
TRINITY_DN16500_c0_g1	Down-Regulated	-0.117117	-1.38355	0.711072	1	763	40.7602	152	159	187	265	-	-	-	-	-	-	-	unknown TaxID	-	-	-	-	-	-	#N/A	AT2G28960.1	#N/A	4jp7_B	gi|358348635|ref|XP_003638350.1|	XP_003638350.1	XP_003638350	0.002	#N/A	#N/A	#N/A
TRINITY_DN16502_c0_g1	Down-Regulated	-0.376662	-2.22718	0.387696	1	526	29.6578	80	76	147	223	-	-	-	-	-	-	-	-	-	-	-	-	-	-	#N/A	#N/A	#N/A	#N/A	#N/A	#N/A	#N/A	#N/A	#N/A	#N/A	#N/A
TRINITY_DN16504_c0_g2	Down-Regulated	-0.265905	-1.68788	0.663625	1	561	33.3333	66	121	226	148	-	-	-	-	-	-	-	-	-	-	-	-	-	-	#N/A	AT5G12260.1	GSVIVT01033396001	#N/A	gi|356520166|ref|XP_003528735.1|	XP_003528735.1	XP_003528735	0.17	Uncharacterized protein	LOC100775691 GLYMA_07G045400	Glycine max (Soybean) (Glycine hispida)
TRINITY_DN16505_c0_g1	Down-Regulated	-0.220459	-1.96727	0.80362	1	779	34.4031	164	104	187	324	-	-	-	-	-	-	-	-	-	-	-	-	-	-	sp|Q5B3U7|CSN2_EMENI	AT3G62900.1	#N/A	#N/A	gi|470148247|ref|XP_004309680.1|	XP_004309680.1	XP_004309680	0.001	#N/A	#N/A	#N/A
TRINITY_DN16511_c0_g1	Down-Regulated	-0.0357986	-2.01708	1	1	784	33.0357	111	148	267	258	-	-	-	-	-	-	-	-	-	-	-	-	-	-	sp|Q9XZD6|CDC2H_PLAVI	AT4G24740.2	#N/A	#N/A	gi|502141982|ref|XP_004504734.1|	XP_004504734.1	XP_004504734	0.64	cell division control protein 2 homolog 2	LOC101505571	Cicer arietinum (Chickpea) (Garbanzo)
TRINITY_DN16512_c0_g1	Down-Regulated	-0.33727	-2.83093	1	1	503	33.002	75	91	202	135	-	-	-	-	-	-	-	-	-	-	-	-	-	-	sp|Q5M721|PUS5_ARATH	AT3G52260.3	Potri.003G123800.1	#N/A	gi|596048267|ref|XP_007220366.1|	XP_007220366.1	XP_007220366	2.1	Uncharacterized protein (Fragment)	PRUPE_ppa016984mg	Prunus persica (Peach) (Amygdalus persica)
TRINITY_DN16512_c0_g2	Down-Regulated	-0.36597	-2.51111	1	1	505	32.8713	75	91	203	136	-	-	-	-	-	-	-	-	-	-	-	-	-	-	sp|Q5M721|PUS5_ARATH	AT3G52260.3	Potri.003G123800.1	#N/A	gi|596048267|ref|XP_007220366.1|	XP_007220366.1	XP_007220366	2.1	Uncharacterized protein (Fragment)	PRUPE_ppa016984mg	Prunus persica (Peach) (Amygdalus persica)
TRINITY_DN16516_c0_g1	Up-Regulated	0.0612208	0.445473	0.720677	1	523	33.4608	86	89	170	178	-	-	-	-	-	-	-	-	-	-	-	-	-	-	sp|F4K410|SVR3_ARATH	AT5G13650.1	#N/A	#N/A	gi|502166046|ref|XP_004513772.1|	XP_004513772.1	XP_004513772	0.002	translation factor GUF1 homolog, chloroplastic	LOC101494033	Cicer arietinum (Chickpea) (Garbanzo)
TRINITY_DN16522_c0_g1	Down-Regulated	-0.0233468	0.331343	1	1	536	40.4851	115	102	170	149	-	-	-	-	-	-	-	Medicago truncatula TaxID 3880	-	-	GO:0005524]---[GO:0008270	ATP binding]---[zinc ion binding	-	-	sp|Q11RW9|RS18_CYTH3	#N/A	Thhalv10017871m	3auu_B	gi|502121285|ref|XP_004497255.1|	XP_004497255.1	XP_004497255	4.78e-35	uncharacterized ATP-dependent helicase C23E6.02	LOC101495115	Cicer arietinum (Chickpea) (Garbanzo)
TRINITY_DN16540_c0_g1	Up-Regulated	0.176017	-2.07969	0.774414	1	537	33.3333	101	78	161	197	-	-	-	-	-	-	-	-	-	-	-	-	-	-	sp|A7IFY2|RL4_XANP2	#N/A	Eucgr.E02388.1	#N/A	#N/A	#N/A	#N/A	#N/A	#N/A	#N/A	#N/A
TRINITY_DN16541_c0_g1	Up-Regulated	0.221683	-0.660407	0.252873	1	611	44.0262	129	140	164	178	-	-	-	-	-	-	-	Medicago truncatula TaxID 3880	-	-	-	-	GO:0016021	integral to membrane	sp|Q68WF0|CCME_RICTY	AT1G71780.1	Bathy01g06140	#N/A	gi|502118815|ref|XP_004496409.1|	XP_004496409.1	XP_004496409	1.46e-80	uncharacterized protein LOC101503722	LOC101503722	Cicer arietinum (Chickpea) (Garbanzo)
TRINITY_DN16541_c0_g2	Up-Regulated	0.00536506	3.54539	1	1	1646	37.6063	259	360	517	510	-	-	-	-	-	-	-	Medicago truncatula TaxID 3880	-	-	-	-	GO:0016021	integral to membrane	sp|Q68WF0|CCME_RICTY	AT1G71780.1	Bathy01g06140	#N/A	gi|502118815|ref|XP_004496409.1|	XP_004496409.1	XP_004496409	2.1e-86	uncharacterized protein LOC101503722	LOC101503722	Cicer arietinum (Chickpea) (Garbanzo)
TRINITY_DN16549_c0_g1	Down-Regulated	-0.385677	-1.81623	0.647607	1	703	31.2945	97	123	214	269	-	-	-	-	-	-	-	-	-	-	-	-	-	-	#N/A	AT1G51810.1	#N/A	#N/A	gi|470102957|ref|XP_004287914.1|	XP_004287914.1	XP_004287914	2.9	#N/A	#N/A	#N/A
TRINITY_DN16549_c0_g2	Up-Regulated	0.181478	-1.14306	0.377088	1	1004	31.6733	147	171	300	386	-	-	-	-	-	-	-	-	-	-	-	-	-	-	#N/A	AT3G13770.1	#N/A	#N/A	gi|565484558|ref|XP_006299919.1|	XP_006299919.1	XP_006299919	2.6	Uncharacterized protein	CARUB_v10016128mg	Capsella rubella
TRINITY_DN16556_c0_g1	Up-Regulated	0.0144388	4.5749	0.737972	1	963	37.9024	178	187	285	313	Putative low molecular weight protein-tyrosine-phosphatase slr0328	Synechocystis sp. (strain PCC 6803 / Kazusa)	3.1.3.48	Protein-tyrosine-phosphatase.	-	-	-	Cicer arietinum TaxID 3827	-	-	-	-	-	-	sp|Q55535|Y328_SYNY3	AT3G44620.1	Eucgr.J00202.1	3js5_A	gi|502145714|ref|XP_004506147.1|	XP_004506147.1	XP_004506147	1.85e-127	low molecular weight phosphotyrosine protein phosphatase	LOC101508059	Cicer arietinum (Chickpea) (Garbanzo)
TRINITY_DN16563_c0_g1	Up-Regulated	0.17188	-2.37325	0.726563	1	601	38.6023	115	117	191	178	-	-	-	-	-	-	-	Glycine max TaxID 3847	-	-	-	-	-	-	sp|P0C2F6|RNHX1_ARATH	AT3G24255.1	PH01001260G0280	3i9f_B	gi|571463396|ref|XP_006582615.1|	XP_006582615.1	XP_006582615	4.1e-30	#N/A	#N/A	#N/A
TRINITY_DN16566_c0_g1	Down-Regulated	-0.355873	-2.66166	1	1	677	35.1551	89	149	186	253	-	-	-	-	-	-	-	-	-	-	-	-	-	-	#N/A	AT4G33480.1	MELO3C017292P1	#N/A	gi|593286735|ref|XP_007137064.1|	XP_007137064.1	XP_007137064	0.01	Uncharacterized protein (Fragment)	PHAVU_009G096700g	Phaseolus vulgaris (Kidney bean) (French bean)
TRINITY_DN16566_c1_g1	Up-Regulated	0.0142305	-2.12331	1	1	596	34.7315	103	104	191	198	-	-	-	-	-	-	-	-	-	-	-	-	-	-	#N/A	AT3G51560.1	#N/A	#N/A	#N/A	#N/A	#N/A	#N/A	#N/A	#N/A	#N/A
TRINITY_DN16580_c0_g1	Up-Regulated	0.00203178	-0.566352	1	1	1339	33.3084	211	235	444	449	-	-	-	-	-	-	-	Cephalotus follicularis TaxID 3775	-	-	-	-	-	-	#N/A	AT4G35560.1	#N/A	#N/A	gi|357484159|ref|XP_003612366.1|	XP_003612366.1	XP_003612366	2.01e-07	#N/A	#N/A	#N/A
TRINITY_DN16581_c0_g1	Down-Regulated	-0.132515	-1.72889	0.823803	1	573	36.8237	124	87	156	206	Protein TORNADO 1	Arabidopsis thaliana	-	-	-	-	-	Papilionoideae TaxID 3814	-	-	-	-	-	-	sp|Q9FJ57|TRN1_ARATH	AT5G55540.1	MA_3951g0010	5irn_A	gi|502146956|ref|XP_004506673.1|	XP_004506673.1	XP_004506673	5.22e-79	protein TORNADO 1	LOC101500255	Cicer arietinum (Chickpea) (Garbanzo)
TRINITY_DN16595_c0_g1	Down-Regulated	-0.0506048	-1.62968	0.823803	1	535	34.9533	121	66	178	170	-	-	-	-	-	-	-	-	-	-	-	-	-	-	sp|P39816|PTW3C_BACSU	AT1G52780.1	#N/A	3qww_A	#N/A	#N/A	#N/A	#N/A	#N/A	#N/A	#N/A
TRINITY_DN16598_c0_g2	Down-Regulated	-0.222449	-0.509813	0.374156	1	507	36.4892	91	94	138	184	Ubiquitin	Avena sativa	-	-	-	-	-	Musa acuminata subsp. malaccensis TaxID 214687	-	-	-	-	GO:0005737]---[GO:0005634	cytoplasm]---[nucleus	sp|P69310|UBIQ_AVESA	AT3G52590.1	MDP0000263713	4ii3_D	gi|357518499|ref|XP_003629538.1|	XP_003629538.1	XP_003629538	2.6e-20	#N/A	#N/A	#N/A
TRINITY_DN16599_c0_g1	Up-Regulated	0.17188	-2.37325	0.726563	1	577	40.5546	73	161	199	144	Pentatricopeptide repeat-containing protein At1g09190	Arabidopsis thaliana	-	-	-	-	-	Cicer arietinum TaxID 3827	-	-	-	-	-	-	sp|O80488|PPR23_ARATH	AT1G09190.1	GRMZM2G462417_P01	5iww_D	gi|502117012|ref|XP_004495670.1|	XP_004495670.1	XP_004495670	1.48e-117	pentatricopeptide repeat-containing protein At1g09190	LOC101513591	Cicer arietinum (Chickpea) (Garbanzo)
TRINITY_DN16604_c0_g1	Down-Regulated	-0.0772007	-0.584248	0.791368	1	711	34.0366	131	111	225	244	-	-	-	-	-	-	-	Cicer arietinum TaxID 3827	-	-	-	-	-	-	sp|Q9SKT0|THF1_ARATH	AT2G20890.1	#N/A	#N/A	gi|502083002|ref|XP_004487338.1|	XP_004487338.1	XP_004487338	2.17e-07	protein THYLAKOID FORMATION1, chloroplastic-like	LOC101510411	Cicer arietinum (Chickpea) (Garbanzo)
TRINITY_DN16607_c0_g1	Up-Regulated	0.17188	-2.37325	0.726563	1	516	34.3023	86	91	216	123	-	-	-	-	-	-	-	-	-	-	-	-	-	-	sp|Q9QY96|CASR_MOUSE	#N/A	Gorai.011G183800.1	#N/A	#N/A	#N/A	#N/A	#N/A	#N/A	#N/A	#N/A
TRINITY_DN16614_c0_g1	Up-Regulated	0.0142314	-2.1343	1	1	527	30.1708	74	85	189	179	-	-	-	-	-	-	-	-	-	-	-	-	-	-	#N/A	#N/A	Aquca_009_00736.1	#N/A	gi|357506975|ref|XP_003623776.1|	XP_003623776.1	XP_003623776	1.8	Uncharacterized protein	MTR_7g075560	Medicago truncatula (Barrel medic) (Medicago tribuloides)
TRINITY_DN16621_c0_g1	Up-Regulated	0.0460837	-1.59107	0.663625	1	621	34.7826	118	98	190	215	-	-	-	-	-	-	-	-	-	-	-	-	-	-	#N/A	AT3G20440.2	#N/A	#N/A	gi|357507575|ref|XP_003624076.1|	XP_003624076.1	XP_003624076	2.9	#N/A	#N/A	#N/A
TRINITY_DN16625_c0_g1	Up-Regulated	0.0144763	-1.78201	1	1	561	40.2852	135	91	148	187	-	-	-	-	-	-	-	-	-	-	-	-	-	-	#N/A	AT1G76210.1	Jcr4S07308.10	#N/A	gi|255584257|ref|XP_002532866.1|	XP_002532866.1	XP_002532866	1.1	#N/A	#N/A	#N/A
TRINITY_DN1664_c0_g1	Down-Regulated	-0.0303958	-0.763807	1	1	876	39.2694	208	136	262	270	-	-	-	-	-	-	-	-	-	-	-	-	-	-	sp|B0TQX3|SPEA_SHEHH	AT5G24350.1	#N/A	#N/A	gi|297819536|ref|XP_002877651.1|	XP_002877651.1	XP_002877651	4.4	Putative uncharacterized protein	ARALYDRAFT_485272	Arabidopsis lyrata subsp. lyrata (Lyre-leaved rock-cress)
TRINITY_DN16646_c0_g1	Down-Regulated	-0.0152081	3.55396	1	1	791	37.421	166	130	225	270	-	-	-	-	-	-	-	Papilionoideae TaxID 3814	-	-	-	-	GO:0016021	integral to membrane	#N/A	AT1G72020.1	#N/A	#N/A	gi|502151082|ref|XP_004508269.1|	XP_004508269.1	XP_004508269	1.75e-26	uncharacterized protein LOC101493459	LOC101493459	Cicer arietinum (Chickpea) (Garbanzo)
TRINITY_DN16648_c0_g1	Down-Regulated	-0.36597	-2.51074	1	1	653	33.2312	88	129	221	215	-	-	-	-	-	-	-	-	-	-	-	-	-	-	sp|P50433|GLYM_SOLTU	AT4G37930.1	Neem_20008_f_1	#N/A	gi|359495794|ref|XP_002271676.2|	XP_002271676.2	XP_002271676	1.1	#N/A	#N/A	#N/A
TRINITY_DN16652_c0_g1	Down-Regulated	-1.62003	-2.8316	0.625	1	523	32.1224	86	82	165	190	-	-	-	-	-	-	-	-	-	-	-	-	-	-	sp|P42744|AXR1_ARATH	AT1G05180.2	#N/A	#N/A	gi|565471144|ref|XP_006293374.1|	XP_006293374.1	XP_006293374	0.076	Uncharacterized protein	CARUB_v10022815mg	Capsella rubella
TRINITY_DN16656_c0_g2	Down-Regulated	-0.355874	-2.65045	0.6875	1	570	34.386	113	83	149	225	-	-	-	-	-	-	-	-	-	-	-	-	-	-	sp|Q04796|DAPA_BACSU	AT4G26410.1	Thhalv10028622m	#N/A	gi|255581556|ref|XP_002531583.1|	XP_002531583.1	XP_002531583	0.17	#N/A	#N/A	#N/A
TRINITY_DN16657_c0_g1	Down-Regulated	-0.197584	-2.06968	0.790528	1	560	33.2143	117	69	131	243	-	-	-	-	-	-	-	-	-	-	-	-	-	-	#N/A	AT4G00695.3	#N/A	#N/A	#N/A	#N/A	#N/A	#N/A	#N/A	#N/A	#N/A
TRINITY_DN16696_c0_g1	Up-Regulated	0.870015	-2.1206	0.581055	1	646	34.8297	137	88	201	220	-	-	-	-	-	-	-	-	-	-	-	-	-	-	sp|Q8GYA6|PS13B_ARATH	AT4G19006.1	Neem_2507_f_1	#N/A	gi|302822926|ref|XP_002993118.1|	XP_002993118.1	XP_002993118	0.1	Putative uncharacterized protein	SELMODRAFT_187248	Selaginella moellendorffii (Spikemoss)
TRINITY_DN16696_c0_g2	Down-Regulated	-0.0741555	0.733944	0.81028	1	846	34.1608	174	115	264	293	-	-	-	-	-	-	-	-	-	-	-	-	-	-	sp|Q8GYA6|PS13B_ARATH	AT4G19006.1	#N/A	#N/A	gi|302822926|ref|XP_002993118.1|	XP_002993118.1	XP_002993118	0.17	Putative uncharacterized protein	SELMODRAFT_187248	Selaginella moellendorffii (Spikemoss)
TRINITY_DN16699_c0_g1	Down-Regulated	-0.00468845	5.28891	0.978546	1	1323	37.3394	194	300	401	428	1-aminocyclopropane-1-carboxylate oxidase	Pisum sativum	1.14.17.4	Aminocyclopropanecarboxylate oxidase.	Alkene biosynthesis	ethylene biosynthesis via S-adenosyl-L-methionine	ethylene from S-adenosyl-L-methionine: step 2/2	Pisum sativum TaxID 3888	GO:0009693]---[GO:0009835	ethylene biosynthetic process]---[fruit ripening	GO:0009815]---[GO:0031418]---[GO:0046872	1-aminocyclopropane-1-carboxylate oxidase activity]---[L-ascorbic acid binding]---[metal ion binding	-	-	sp|P31239|ACCO_PEA	AT1G05010.1	Bra001729	1wa6_X	gi|357447771|ref|XP_003594161.1|	XP_003594161.1	XP_003594161	0	1-aminocyclopropane-1-carboxylate oxidase (2OG-Fe(II) oxygenase)	MTR_2g025120 MtrDRAFT_AC150441g7v1	Medicago truncatula (Barrel medic) (Medicago tribuloides)
TRINITY_DN167_c0_g1	Up-Regulated	0.182404	-0.78237	0.291218	1	588	29.7619	88	87	258	155	-	-	-	-	-	-	-	-	-	-	-	-	-	-	#N/A	AT4G19360.2	29830.m001436	#N/A	gi|302779886|ref|XP_002971718.1|	XP_002971718.1	XP_002971718	7.4	Putative uncharacterized protein (Fragment)	SELMODRAFT_38000	Selaginella moellendorffii (Spikemoss)
TRINITY_DN1671_c0_g1	Up-Regulated	0.0144763	-1.78201	1	1	514	39.4942	101	102	173	138	-	-	-	-	-	-	-	-	-	-	-	-	-	-	sp|Q36724|COX1_BLAGE	AT2G17440.1	Rsa006564	3qpm_E	gi|358347161|ref|XP_003637629.1|	XP_003637629.1	XP_003637629	6.43e-06	#N/A	#N/A	#N/A
TRINITY_DN16753_c0_g1	Up-Regulated	0.16056	-2.74328	1	1	615	36.9106	130	97	187	201	-	-	-	-	-	-	-	-	-	-	-	-	-	-	sp|P19263|MED14_YEAST	#N/A	#N/A	#N/A	#N/A	#N/A	#N/A	#N/A	#N/A	#N/A	#N/A
TRINITY_DN16759_c0_g1	Up-Regulated	0.176017	-2.07969	0.774414	1	783	31.1622	112	132	274	265	-	-	-	-	-	-	-	-	-	-	-	-	-	-	#N/A	#N/A	#N/A	#N/A	#N/A	#N/A	#N/A	#N/A	#N/A	#N/A	#N/A
TRINITY_DN16762_c0_g1	Down-Regulated	-0.0387473	1.29171	0.844577	1	627	36.2041	146	81	181	219	Auxin-responsive protein SAUR32	Arabidopsis thaliana	-	-	-	-	-	Medicago truncatula TaxID 3880	GO:0009733	response to auxin stimulus	-	-	-	-	sp|Q9ZUZ3|SAU32_ARATH	AT2G46690.1	GRMZM5G899865_P01	4omf_B	gi|357512597|ref|XP_003626587.1|	XP_003626587.1	XP_003626587	5.39e-49	SAUR-like auxin-responsive family protein	MTR_7g118010	Medicago truncatula (Barrel medic) (Medicago tribuloides)
TRINITY_DN16765_c0_g1	Up-Regulated	0.17188	-2.37325	0.726563	1	567	37.9189	95	120	218	134	-	-	-	-	-	-	-	-	-	-	-	-	-	-	#N/A	AT2G16800.1	#N/A	#N/A	#N/A	#N/A	#N/A	#N/A	#N/A	#N/A	#N/A
TRINITY_DN16770_c0_g1	Up-Regulated	0.179473	-1.6288	0.503446	1	574	32.5784	107	80	166	221	-	-	-	-	-	-	-	-	-	-	-	-	-	-	#N/A	AT1G08350.1	28192.m000250	#N/A	#N/A	#N/A	#N/A	#N/A	#N/A	#N/A	#N/A
TRINITY_DN16783_c0_g1	Down-Regulated	-0.144397	-0.722763	0.887726	1	674	32.3442	109	109	197	259	-	-	-	-	-	-	-	-	-	-	-	-	-	-	#N/A	AT4G11030.1	#N/A	#N/A	gi|514808158|ref|XP_004978923.1|	XP_004978923.1	XP_004978923	4	#N/A	#N/A	#N/A
TRINITY_DN16794_c0_g1	Down-Regulated	-0.0455742	-1.10676	1	1	600	34.3333	106	100	207	187	-	-	-	-	-	-	-	-	-	-	-	-	-	-	sp|Q57595|Y131_METJA	AT1G75470.1	#N/A	#N/A	#N/A	#N/A	#N/A	#N/A	#N/A	#N/A	#N/A
TRINITY_DN16809_c0_g1	Up-Regulated	0.00871191	0.387704	1	1	617	40.6807	143	108	179	187	Filament-like plant protein 1	Arabidopsis thaliana	-	-	-	-	-	Cicer arietinum TaxID 3827	-	-	-	-	-	-	sp|Q9CAP9|FPP1_ARATH	AT1G77580.1	#N/A	4oqs_A	gi|357438657|ref|XP_003589605.1|	XP_003589605.1	XP_003589605	1.29e-59	#N/A	#N/A	#N/A
TRINITY_DN1682_c0_g2	Down-Regulated	-0.0132624	2.79529	0.848196	1	772	33.9378	152	110	288	222	Auxin-responsive protein SAUR32	Arabidopsis thaliana	-	-	-	-	-	Medicago truncatula TaxID 3880	GO:0009733	response to auxin stimulus	-	-	-	-	sp|Q9ZUZ3|SAU32_ARATH	AT4G00880.1	GRMZM5G899865_P01	#N/A	gi|357464091|ref|XP_003602327.1|	XP_003602327.1	XP_003602327	5.85e-61	#N/A	#N/A	#N/A
TRINITY_DN1685_c0_g1	Up-Regulated	0.0149526	1.28302	0.895796	1	641	34.9454	113	111	206	211	-	-	-	-	-	-	-	Medicago truncatula TaxID 3880	-	-	-	-	-	-	#N/A	AT2G35290.1	mgv1a000964m	#N/A	gi|357482385|ref|XP_003611478.1|	XP_003611478.1	XP_003611478	3.68e-72	Uncharacterized protein	MTR_5g014370	Medicago truncatula (Barrel medic) (Medicago tribuloides)
TRINITY_DN1685_c0_g2	Up-Regulated	0.178161	-1.83643	0.80362	1	640	35	113	111	206	210	-	-	-	-	-	-	-	Medicago truncatula TaxID 3880	-	-	-	-	-	-	#N/A	AT2G35290.1	mgv1a000964m	#N/A	gi|357482385|ref|XP_003611478.1|	XP_003611478.1	XP_003611478	3.93e-72	Uncharacterized protein	MTR_5g014370	Medicago truncatula (Barrel medic) (Medicago tribuloides)
TRINITY_DN16851_c0_g1	Up-Regulated	0.17188	-2.37325	0.726563	1	568	32.9225	81	106	204	177	-	-	-	-	-	-	-	-	-	-	-	-	-	-	#N/A	AT5G24810.2	437976	#N/A	gi|357436613|ref|XP_003588582.1|	XP_003588582.1	XP_003588582	0.17	#N/A	#N/A	#N/A
TRINITY_DN16855_c0_g1	Down-Regulated	-0.0266992	1.65843	0.774353	1	1333	34.0585	203	251	510	369	-	-	-	-	-	-	-	-	-	-	-	-	-	-	#N/A	#N/A	#N/A	#N/A	gi|571443953|ref|XP_006576367.1|	XP_006576367.1	XP_006576367	0.001	Uncharacterized protein	LOC100797778 GLYMA_03G017200	Glycine max (Soybean) (Glycine hispida)
TRINITY_DN16856_c0_g1	Up-Regulated	0.00809122	2.92894	0.970917	1	1217	40.8381	260	237	344	376	Bifunctional epoxide hydrolase 2	Homo sapiens	3.1.3.76]---[3.3.2.10	Lipid-phosphate phosphatase.]---[Soluble epoxide hydrolase.	-	-	-	Papilionoideae TaxID 3814	-	-	GO:0016787]---[GO:0003824	hydrolase activity]---[catalytic activity	-	-	sp|P34913|HYES_HUMAN	AT4G02340.1	Jcr4S02252.50	3cxu_B	gi|502082868|ref|XP_004487297.1|	XP_004487297.1	XP_004487297	0	bifunctional epoxide hydrolase 2-like	LOC101498316 LOC101497006	Cicer arietinum (Chickpea) (Garbanzo)
TRINITY_DN16874_c0_g1	Down-Regulated	-0.37666	-2.24976	1	1	501	35.3293	96	81	170	154	-	-	-	-	-	-	-	-	-	-	-	-	-	-	sp|Q7MYW8|ARGR_PHOLL	AT1G22790.2	#N/A	#N/A	gi|357139057|ref|XP_003571102.1|	XP_003571102.1	XP_003571102	3.1	Uncharacterized protein	LOC100835418 BRADI_3g06710	Brachypodium distachyon (Purple false brome) (Trachynia distachya)
TRINITY_DN16878_c0_g1	Up-Regulated	0.17188	-2.37325	0.726563	1	508	31.8898	94	68	168	178	-	-	-	-	-	-	-	-	-	-	-	-	-	-	#N/A	AT3G06880.2	#N/A	#N/A	gi|293333592|ref|NP_001169279.1|	NP_001169279.1	NP_001169279	2	Zinc finger BED domain-containing protein DAYSLEEPER	100383142 ZEAMMB73_Zm00001d024229	Zea mays (Maize)
TRINITY_DN16884_c0_g1	Up-Regulated	0.0168382	3.60599	1	1	1893	37.8236	324	392	601	576	Probable WRKY transcription factor 15	Arabidopsis thaliana	-	-	-	-	-	Medicago truncatula TaxID 3880	-	-	GO:0043565]---[GO:0003700	sequence-specific DNA binding]---[sequence-specific DNA binding transcription factor activity	-	-	sp|O22176|WRK15_ARATH	AT2G23320.1	XP_004509108	2ayd_A	gi|502152817|ref|XP_004509108.1|	XP_004509108.1	XP_004509108	8.34e-125	probable WRKY transcription factor 15 isoform X1	LOC101493135	Cicer arietinum (Chickpea) (Garbanzo)
TRINITY_DN16884_c0_g2	Up-Regulated	0.141854	-0.243421	0.228404	1	1890	37.8307	323	392	600	575	Probable WRKY transcription factor 15	Arabidopsis thaliana	-	-	-	-	-	Medicago truncatula TaxID 3880	-	-	GO:0043565]---[GO:0003700	sequence-specific DNA binding]---[sequence-specific DNA binding transcription factor activity	-	-	sp|O22176|WRK15_ARATH	AT2G23320.1	XP_004509109	2ayd_A	gi|502152819|ref|XP_004509109.1|	XP_004509109.1	XP_004509109	6.52e-124	probable WRKY transcription factor 15 isoform X2	LOC101493135	Cicer arietinum (Chickpea) (Garbanzo)
TRINITY_DN16893_c0_g2	Up-Regulated	0.0212964	0.349574	0.926705	1	865	33.9884	146	148	271	300	Nuclear transcription factor Y subunit B-3	Arabidopsis thaliana	-	-	-	-	-	Medicago truncatula TaxID 3880	GO:0006355	regulation of transcription, DNA-dependent	GO:0046982]---[GO:0043565	protein heterodimerization activity]---[sequence-specific DNA binding	GO:0005634	nucleus	sp|O23310|NFYB3_ARATH	AT4G14540.1	MEDTR4G140740.1	5g49_A	gi|357519625|ref|XP_003630101.1|	XP_003630101.1	XP_003630101	4.96e-97	Nuclear transcription factor Y protein (Nuclear transcription factor Y subunit B7)	NF-YB7 MTR_8g091720	Medicago truncatula (Barrel medic) (Medicago tribuloides)
TRINITY_DN16916_c0_g1	Down-Regulated	-0.018828	5.55569	0.678398	1	2145	36.5501	401	383	652	709	Amino acid permease 6	Arabidopsis thaliana	-	-	-	-	-	Papilionoideae TaxID 3814	GO:0015810]---[GO:0015827	aspartate transport]---[tryptophan transport	GO:0015172]---[GO:0015175]---[GO:0015293	acidic amino acid transmembrane transporter activity]---[neutral amino acid transmembrane transporter activity]---[symporter activity	GO:0016021]---[GO:0005886	integral to membrane]---[plasma membrane	sp|P92934|AAP6_ARATH	AT5G49630.1	BGIOSGA030830-PA	#N/A	gi|357436349|ref|XP_003588450.1|	XP_003588450.1	XP_003588450	0	Transmembrane amino acid transporter family protein	MTR_1g007380	Medicago truncatula (Barrel medic) (Medicago tribuloides)
TRINITY_DN1693_c0_g1	Down-Regulated	-0.0489447	1.80765	0.624543	1	920	40.3261	200	171	312	237	Nucleolar protein 8	Mus musculus	-	-	-	-	-	Medicago truncatula TaxID 3880	-	-	GO:0003676	nucleic acid binding	-	-	sp|Q3UHX0|NOL8_MOUSE	AT5G58130.1	ObartAA03S_FGP6465	2n7c_A	gi|357450429|ref|XP_003595491.1|	XP_003595491.1	XP_003595491	5.95e-140	RNA recognition motif (RNA-binding region RNP-1 (RNA recognition motif); Pyridoxal-dependent decarboxylase)	MTR_2g048340 MtrDRAFT_AC154867g21v2	Medicago truncatula (Barrel medic) (Medicago tribuloides)
TRINITY_DN16930_c0_g1	Up-Regulated	0.00653336	-0.0282374	1	1	812	29.1872	138	99	210	365	-	-	-	-	-	-	-	-	-	-	-	-	-	-	sp|P51423|RL40_BRARP	AT3G52590.1	MDP0000263713	5t6r_z	gi|308809918|ref|XP_003082268.1|	XP_003082268.1	XP_003082268	0.000239	#N/A	#N/A	#N/A
TRINITY_DN16934_c0_g1	Up-Regulated	0.179472	-1.60735	1	1	816	35.049	112	174	269	261	-	-	-	-	-	-	-	Citrus limon TaxID 2708	-	-	-	-	-	-	sp|A2BT77|RNH2_PROMS	AT1G23190.1	PDK_30s988751g003	#N/A	gi|571468750|ref|XP_006584425.1|	XP_006584425.1	XP_006584425	4.06e-06	#N/A	#N/A	#N/A
TRINITY_DN16949_c0_g1	Up-Regulated	0.122336	-0.364398	0.313507	1	832	31.9712	124	142	334	232	-	-	-	-	-	-	-	-	-	-	-	-	-	-	sp|Q9M354|AGD6_ARATH	AT3G53710.2	Bra030571	4hes_E	gi|593687587|ref|XP_007144453.1|	XP_007144453.1	XP_007144453	0.35	Uncharacterized protein	PHAVU_007G157400g	Phaseolus vulgaris (Kidney bean) (French bean)
TRINITY_DN16956_c0_g1	Down-Regulated	-0.0371268	-0.295805	0.906295	1	962	32.2245	138	172	342	310	-	-	-	-	-	-	-	-	-	-	-	-	-	-	sp|Q4V622|CCH2R_DROME	AT3G03380.1	#N/A	#N/A	gi|502137613|ref|XP_004503142.1|	XP_004503142.1	XP_004503142	0.12	protease Do-like 7	LOC101505894	Cicer arietinum (Chickpea) (Garbanzo)
TRINITY_DN16968_c0_g1	Up-Regulated	0.0396276	-1.35018	0.701109	1	565	34.5133	104	91	163	207	-	-	-	-	-	-	-	-	-	-	-	-	-	-	sp|Q6X4A2|CIPKV_ORYSJ	AT1G30270.1	Lus10043264	4czu_D	gi|357478123|ref|XP_003609347.1|	XP_003609347.1	XP_003609347	0.083	#N/A	#N/A	#N/A
TRINITY_DN16970_c0_g1	Down-Regulated	-0.0357986	-2.01708	1	1	646	31.5789	114	90	176	266	-	-	-	-	-	-	-	-	-	-	-	-	-	-	#N/A	AT5G49810.1	#N/A	4m8m_B	#N/A	#N/A	#N/A	#N/A	#N/A	#N/A	#N/A
TRINITY_DN16971_c0_g1	Up-Regulated	0.107682	-0.622691	0.401065	1	512	31.8359	87	76	150	199	-	-	-	-	-	-	-	-	-	-	-	-	-	-	#N/A	AT4G13920.1	Neem_12032_f_1	#N/A	gi|566195861|ref|XP_006377948.1|	XP_006377948.1	XP_006377948	1.5	Uncharacterized protein	POPTR_0011s16590g	Populus trichocarpa (Western balsam poplar) (Populus balsamifera subsp. trichocarpa)
TRINITY_DN16975_c0_g1	Down-Regulated	-0.162308	-1.19795	0.607593	1	829	32.4487	152	117	251	309	-	-	-	-	-	-	-	-	-	-	-	-	-	-	#N/A	AT4G36210.3	#N/A	#N/A	gi|502153424|ref|XP_004509335.1|	XP_004509335.1	XP_004509335	0.18	transmembrane and coiled-coil domain-containing protein 4-like	LOC101513647	Cicer arietinum (Chickpea) (Garbanzo)
TRINITY_DN16988_c0_g1	Up-Regulated	0.132879	-0.459352	0.703539	1	539	31.9109	78	94	192	175	-	-	-	-	-	-	-	-	-	-	-	-	-	-	#N/A	AT1G79440.1	#N/A	#N/A	gi|356555230|ref|XP_003545937.1|	XP_003545937.1	XP_003545937	0.4	Uncharacterized protein	LOC100808318 GLYMA_15G263500	Glycine max (Soybean) (Glycine hispida)
TRINITY_DN16989_c0_g1	Down-Regulated	-0.155448	0.787944	0.189071	1	1613	38.8097	322	304	486	501	PsbP domain-containing protein 4 chloroplastic	Arabidopsis thaliana	-	-	-	-	-	Medicago truncatula TaxID 3880	GO:0015979	photosynthesis	GO:0005509	calcium ion binding	GO:0019898]---[GO:0009654	extrinsic to membrane]---[oxygen evolving complex	sp|O49292|PPD4_ARATH	AT1G77090.1	Thecc1EG042290t2	3bga_B	gi|357463687|ref|XP_003602125.1|	XP_003602125.1	XP_003602125	7.43e-126	Thylakoid lumenal 29.8 kDa protein	MTR_3g089890	Medicago truncatula (Barrel medic) (Medicago tribuloides)
TRINITY_DN16989_c0_g2	Up-Regulated	0.0142646	4.30196	0.806215	1	1609	38.7819	321	303	484	501	PsbP domain-containing protein 4 chloroplastic	Arabidopsis thaliana	-	-	-	-	-	Medicago truncatula TaxID 3880	GO:0015979	photosynthesis	GO:0005509	calcium ion binding	GO:0019898]---[GO:0009654	extrinsic to membrane]---[oxygen evolving complex	sp|O49292|PPD4_ARATH	AT1G77090.1	Thecc1EG042290t2	#N/A	gi|357463687|ref|XP_003602125.1|	XP_003602125.1	XP_003602125	4.75e-162	Thylakoid lumenal 29.8 kDa protein	MTR_3g089890	Medicago truncatula (Barrel medic) (Medicago tribuloides)
TRINITY_DN17015_c0_g1	Up-Regulated	0.16056	-2.74328	1	1	569	31.9859	93	89	228	159	-	-	-	-	-	-	-	-	-	-	-	-	-	-	sp|Q9ZDA9|Y423_RICPR	AT3G11890.1	#N/A	#N/A	#N/A	#N/A	#N/A	#N/A	#N/A	#N/A	#N/A
TRINITY_DN17016_c0_g1	Down-Regulated	-0.735386	-2.58449	1	1	531	32.9567	94	81	222	134	-	-	-	-	-	-	-	-	-	-	-	-	-	-	#N/A	AT1G54940.1	#N/A	#N/A	gi|297816902|ref|XP_002876334.1|	XP_002876334.1	XP_002876334	1.3	Glycosyl hydrolase family 17 protein	ARALYDRAFT_486019	Arabidopsis lyrata subsp. lyrata (Lyre-leaved rock-cress)
TRINITY_DN17029_c0_g2	Up-Regulated	0.176017	-2.07969	0.774414	1	858	33.1002	141	143	299	275	-	-	-	-	-	-	-	-	-	-	-	-	-	-	sp|P42744|AXR1_ARATH	AT1G05180.2	#N/A	1b3q_B	gi|357471295|ref|XP_003605932.1|	XP_003605932.1	XP_003605932	0.14	#N/A	#N/A	#N/A
TRINITY_DN17030_c0_g1	Down-Regulated	-0.0272898	1.00662	1	1	837	33.3333	124	155	310	248	-	-	-	-	-	-	-	-	-	-	-	-	-	-	sp|Q9AWL7|GIGAN_ORYSJ	AT1G22770.1	Pbr000615.1	#N/A	gi|449510876|ref|XP_004163795.1|	XP_004163795.1	XP_004163795	7.48e-06	#N/A	#N/A	#N/A
TRINITY_DN17032_c0_g1	Up-Regulated	0.178161	-1.83643	0.80362	1	604	30.1325	95	87	201	221	-	-	-	-	-	-	-	-	-	-	-	-	-	-	#N/A	AT3G21960.2	#N/A	#N/A	#N/A	#N/A	#N/A	#N/A	#N/A	#N/A	#N/A
TRINITY_DN17033_c0_g1	Up-Regulated	0.17188	-2.37325	0.726563	1	785	36.9427	130	160	241	254	Uncharacterized mitochondrial protein AtMg00810	Arabidopsis thaliana	-	-	-	-	-	unknown TaxID	-	-	-	-	-	-	sp|P92519|M810_ARATH	AT4G23160.1	Jcr4S05030.40	#N/A	gi|502146278|ref|XP_004506382.1|	XP_004506382.1	XP_004506382	1.3e-42	#N/A	#N/A	#N/A
TRINITY_DN17038_c0_g1	Up-Regulated	0.17188	-2.37325	0.726563	1	552	29.529	80	83	168	221	-	-	-	-	-	-	-	-	-	-	-	-	-	-	#N/A	AT4G24820.2	MA_8589g0010	#N/A	#N/A	#N/A	#N/A	#N/A	#N/A	#N/A	#N/A
TRINITY_DN17063_c0_g1	Up-Regulated	0.180997	-1.2872	0.57159	1	927	45.9547	221	205	230	271	Cellulose synthase-like protein D3	Arabidopsis thaliana	-	-	-	-	-	Medicago truncatula TaxID 3880	GO:0071555]---[GO:0030244	cell wall organization]---[cellulose biosynthetic process	GO:0016760	cellulose synthase (UDP-forming) activity	GO:0016021	integral to membrane	sp|Q9M9M4|CSLD3_ARATH	AT3G03050.1	OpuncBB_FGP24418	5ejz_A	gi|357485019|ref|XP_003612797.1|	XP_003612797.1	XP_003612797	0	Cellulose synthase-like protein	MTR_5g029190	Medicago truncatula (Barrel medic) (Medicago tribuloides)
TRINITY_DN17074_c0_g1	Up-Regulated	0.033665	0.352116	0.853411	1	575	32.1739	71	114	205	185	Adenylate kinase 1 chloroplastic	Arabidopsis thaliana	2.7.4.3	Adenylate kinase.	-	-	-	Papilionoideae TaxID 3814	-	-	GO:0004017]---[GO:0005524]---[GO:0016301	adenylate kinase activity]---[ATP binding]---[kinase activity	-	-	sp|Q9ZUU1|KAD1_ARATH	AT2G37250.1	#N/A	#N/A	gi|502121818|ref|XP_004497451.1|	XP_004497451.1	XP_004497451	2.86e-16	probable adenylate kinase 1, chloroplastic	LOC101513480	Cicer arietinum (Chickpea) (Garbanzo)
TRINITY_DN17075_c0_g2	Down-Regulated	-0.00298646	5.14863	0.952726	1	1629	37.5691	301	311	493	524	SEC14 cytosolic factor	Ashbya gossypii (strain ATCC 10895 / CBS 109.51 / FGSC 9923 / NRRL Y-1056)	-	-	-	-	-	Papilionoideae TaxID 3814	-	-	-	-	-	-	sp|Q75DK1|SEC14_ASHGO	AT1G55840.1	Jcr4S00429.50	1aua_A	gi|502123517|ref|XP_004498146.1|	XP_004498146.1	XP_004498146	0	SEC14 cytosolic factor	LOC101507505	Cicer arietinum (Chickpea) (Garbanzo)
TRINITY_DN17085_c0_g1	Down-Regulated	-0.214479	-1.36181	0.711072	1	655	33.1298	114	103	188	250	-	-	-	-	-	-	-	-	-	-	-	-	-	-	sp|Q9SQT8|DHQSD_ARATH	AT3G06350.1	#N/A	2o7s_A	gi|593780787|ref|XP_007153434.1|	XP_007153434.1	XP_007153434	3.66e-05	Uncharacterized protein (Fragment)	PHAVU_003G0350001g	Phaseolus vulgaris (Kidney bean) (French bean)
TRINITY_DN17126_c0_g1	Down-Regulated	-0.0357986	-2.01708	1	1	549	31.8761	97	78	188	186	-	-	-	-	-	-	-	-	-	-	-	-	-	-	sp|O84006|GATA_CHLTR	AT5G01390.3	MDP0000319700	#N/A	gi|502126783|ref|XP_004499435.1|	XP_004499435.1	XP_004499435	0.62	dnaJ homolog subfamily B member 1	LOC101495990	Cicer arietinum (Chickpea) (Garbanzo)
TRINITY_DN17130_c0_g1	Down-Regulated	-0.0152412	-0.269977	1	1	1290	38.9147	198	304	414	374	Transposon Ty3-I Gag-Pol polyprotein	Saccharomyces cerevisiae (strain ATCC 204508 / S288c)	2.7.7.7]---[2.7.7.49]---[3.1.26.4	DNA-directed DNA polymerase.]---[RNA-directed DNA polymerase.]---[Ribonuclease H.	-	-	-	Vitis vinifera TaxID 29760	GO:0015074	DNA integration	GO:0003676]---[GO:0001104	nucleic acid binding]---[RNA polymerase II transcription cofactor activity	GO:0016592	mediator complex	sp|Q8I7P9|POL5_DROME	AT5G15620.1	PDK_30s1160841g001	4ol8_E	gi|502126996|ref|XP_004499522.1|	XP_004499522.1	XP_004499522	1.46e-44	uncharacterized protein LOC101509306	LOC101509306	Cicer arietinum (Chickpea) (Garbanzo)
TRINITY_DN17146_c0_g1	Up-Regulated	0.179473	-1.6288	0.503446	1	640	44.375	163	121	155	201	Autophagy-related protein 18a	Arabidopsis thaliana	-	-	-	-	-	Glycine max TaxID 3847	-	-	-	-	-	-	sp|Q93VB2|AT18A_ARATH	AT3G62770.3	Jcr4S04602.10	4exv_A	gi|356505548|ref|XP_003521552.1|	XP_003521552.1	XP_003521552	1.19e-100	Uncharacterized protein	LOC100781692 GLYMA_03G212100	Glycine max (Soybean) (Glycine hispida)
TRINITY_DN17147_c0_g1	Down-Regulated	-0.0357978	-2.02801	1	1	548	33.0292	115	66	149	218	-	-	-	-	-	-	-	-	-	-	-	-	-	-	sp|Q42290|MPPB_ARATH	AT3G02090.1	#N/A	#N/A	gi|593460024|ref|XP_007140694.1|	XP_007140694.1	XP_007140694	0.31	Uncharacterized protein	PHAVU_008G133900g	Phaseolus vulgaris (Kidney bean) (French bean)
TRINITY_DN17152_c0_g1	Down-Regulated	-0.0366174	-1.36096	1	1	617	38.8979	109	131	157	220	Dual specificity protein kinase TTK	Homo sapiens	2.7.12.1	Dual-specificity kinase.	-	-	-	Medicago truncatula TaxID 3880	GO:0051304]---[GO:0007093	chromosome separation]---[mitotic cell cycle checkpoint	GO:0005524]---[GO:0004712	ATP binding]---[protein serine/threonine/tyrosine kinase activity	-	-	sp|P33981|TTK_HUMAN	AT1G77720.1	EMS52457	3hmp_A	gi|357489005|ref|XP_003614790.1|	XP_003614790.1	XP_003614790	3.06e-106	Serine/Threonine kinase family protein	MTR_5g059280	Medicago truncatula (Barrel medic) (Medicago tribuloides)
TRINITY_DN17160_c0_g1	Up-Regulated	0.17188	-2.37325	0.726563	1	861	35.0755	125	177	273	286	Sm-like protein LSM1B	Arabidopsis thaliana	-	-	-	-	-	Papilionoideae TaxID 3814	GO:0009631]---[GO:0042538]---[GO:0006397]---[GO:0000956]---[GO:0009414	cold acclimation]---[hyperosmotic salinity response]---[mRNA processing]---[nuclear-transcribed mRNA catabolic process]---[response to water deprivation	GO:0003723	RNA binding	GO:0000932]---[GO:0019013]---[GO:0030529	cytoplasmic mRNA processing body]---[viral nucleocapsid]---[ribonucleoprotein complex	sp|Q8LFL8|LSM1B_ARATH	AT3G14080.2	Carubv10015986m	4m75_H	gi|357450125|ref|XP_003595339.1|	XP_003595339.1	XP_003595339	1.97e-52	Small nuclear ribonucleoprotein	MTR_2g042700	Medicago truncatula (Barrel medic) (Medicago tribuloides)
TRINITY_DN17160_c0_g2	Down-Regulated	-0.02608	2.91965	0.6864	1	1110	37.2973	189	225	331	365	Sm-like protein LSM1B	Arabidopsis thaliana	-	-	-	-	-	Papilionoideae TaxID 3814	GO:0009631]---[GO:0042538]---[GO:0006397]---[GO:0000956]---[GO:0009414	cold acclimation]---[hyperosmotic salinity response]---[mRNA processing]---[nuclear-transcribed mRNA catabolic process]---[response to water deprivation	GO:0003723	RNA binding	GO:0000932]---[GO:0019013]---[GO:0030529	cytoplasmic mRNA processing body]---[viral nucleocapsid]---[ribonucleoprotein complex	sp|Q8LFL8|LSM1B_ARATH	AT3G14080.2	484189	4m75_H	gi|357450125|ref|XP_003595339.1|	XP_003595339.1	XP_003595339	7.92e-67	Small nuclear ribonucleoprotein	MTR_2g042700	Medicago truncatula (Barrel medic) (Medicago tribuloides)
TRINITY_DN17166_c0_g1	Up-Regulated	0.179472	-1.61811	1	1	531	37.6648	103	97	168	163	Serine hydroxymethyltransferase 4	Arabidopsis thaliana	2.1.2.1	Glycine hydroxymethyltransferase.	One-carbon metabolism	tetrahydrofolate interconversion	-	Glycine max TaxID 3847	GO:0006544]---[GO:0006563]---[GO:0035999	glycine metabolic process]---[L-serine metabolic process]---[tetrahydrofolate interconversion	GO:0004372]---[GO:0030170	glycine hydroxymethyltransferase activity]---[pyridoxal phosphate binding	-	-	sp|O23254|GLYC4_ARATH	AT4G13930.1	ppa023470m	5gvp_C	gi|502140895|ref|XP_004504367.1|	XP_004504367.1	XP_004504367	3.77e-46	Serine hydroxymethyltransferase (EC 2.1.2.1)	LOC101493761	Cicer arietinum (Chickpea) (Garbanzo)
TRINITY_DN17167_c0_g1	Down-Regulated	-0.00757236	-1.21809	1	1	1094	33.181	200	163	295	436	-	-	-	-	-	-	-	-	-	-	-	-	-	-	#N/A	#N/A	#N/A	#N/A	gi|502163637|ref|XP_004512900.1|	XP_004512900.1	XP_004512900	0.093	probable serine/threonine-protein kinase At1g18390 isoform X2	LOC101492618	Cicer arietinum (Chickpea) (Garbanzo)
TRINITY_DN17174_c0_g2	Down-Regulated	-0.291583	-3.02294	1	1	600	39	125	109	217	149	Probable purine permease 11	Arabidopsis thaliana	-	-	-	-	-	Medicago truncatula TaxID 3880	-	-	GO:0005215	transporter activity	GO:0016021	integral to membrane	sp|Q9LPF6|PUP11_ARATH	AT1G44750.3	Thecc1EG038379t8	#N/A	gi|502152580|ref|XP_004508992.1|	XP_004508992.1	XP_004508992	3.72e-89	probable purine permease 11 isoform X1	LOC101508172	Cicer arietinum (Chickpea) (Garbanzo)
TRINITY_DN17181_c0_g2	Up-Regulated	0.181478	-1.14306	0.377088	1	519	40.6551	143	68	156	152	-	-	-	-	-	-	-	Glycine max TaxID 3847	GO:0008152	metabolic process	GO:0003861	3-isopropylmalate dehydratase activity	-	-	sp|Q6P4T0|ATG2A_MOUSE	AT1G55160.2	Glyma08g06831.1	#N/A	gi|358348803|ref|XP_003638432.1|	XP_003638432.1	XP_003638432	3.13e-20	#N/A	#N/A	#N/A
TRINITY_DN17186_c0_g1	Down-Regulated	-0.188574	-1.49725	0.690039	1	584	34.9315	110	94	191	189	-	-	-	-	-	-	-	-	-	-	-	-	-	-	sp|Q17ZN1|PDXJ_HELAH	#N/A	#N/A	5l08_I	#N/A	#N/A	#N/A	#N/A	#N/A	#N/A	#N/A
TRINITY_DN17205_c0_g2	Up-Regulated	0.17188	-2.37325	0.726563	1	#N/A	#N/A	#N/A	#N/A	#N/A	#N/A	#N/A	#N/A	#N/A	#N/A	#N/A	#N/A	#N/A	#N/A	#N/A	#N/A	#N/A	#N/A	#N/A	#N/A	#N/A	#N/A	#N/A	#N/A	#N/A	#N/A	#N/A	#N/A	#N/A	#N/A	#N/A
TRINITY_DN17212_c0_g1	Down-Regulated	-0.128306	-2.29886	1	1	#N/A	#N/A	#N/A	#N/A	#N/A	#N/A	#N/A	#N/A	#N/A	#N/A	#N/A	#N/A	#N/A	#N/A	#N/A	#N/A	#N/A	#N/A	#N/A	#N/A	#N/A	#N/A	#N/A	#N/A	#N/A	#N/A	#N/A	#N/A	#N/A	#N/A	#N/A
TRINITY_DN17217_c0_g1	Up-Regulated	0.0179959	4.79412	0.454571	1	#N/A	#N/A	#N/A	#N/A	#N/A	#N/A	#N/A	#N/A	#N/A	#N/A	#N/A	#N/A	#N/A	#N/A	#N/A	#N/A	#N/A	#N/A	#N/A	#N/A	#N/A	#N/A	#N/A	#N/A	#N/A	#N/A	#N/A	#N/A	#N/A	#N/A	#N/A
TRINITY_DN1722_c0_g1	Up-Regulated	0.0051009	4.41557	0.806413	1	2172	41.8508	463	446	627	636	Rab escort protein 1	Arabidopsis thaliana	-	-	-	-	-	Cicer arietinum TaxID 3827	GO:0006886]---[GO:2000541]---[GO:0018344]---[GO:0007264	intracellular protein transport]---[positive regulation of protein geranylgeranylation]---[protein geranylgeranylation]---[small GTPase mediated signal transduction	GO:0005092]---[GO:0005096]---[GO:0016491]---[GO:0017137	GDP-dissociation inhibitor activity]---[GTPase activator activity]---[oxidoreductase activity]---[Rab GTPase binding	GO:0005737]---[GO:0005829]---[GO:0005968	cytoplasm]---[cytosol]---[Rab-protein geranylgeranyltransferase complex	sp|Q8LLD4|REP_ARATH	AT3G06540.1	Thecc1EG000070t1	1ltx_R	gi|502161729|ref|XP_004512265.1|	XP_004512265.1	XP_004512265	0	#N/A	#N/A	#N/A
TRINITY_DN1722_c0_g2	Down-Regulated	-0.598479	-0.725508	0.0919167	1	1220	36.4754	249	196	386	389	Rab escort protein 1	Arabidopsis thaliana	-	-	-	-	-	Medicago truncatula TaxID 3880	GO:0006886]---[GO:0018344]---[GO:0007264	intracellular protein transport]---[protein geranylgeranylation]---[small GTPase mediated signal transduction	GO:0005092]---[GO:0016491	GDP-dissociation inhibitor activity]---[oxidoreductase activity	GO:0005968	Rab-protein geranylgeranyltransferase complex	sp|Q8LLD4|REP_ARATH	AT3G06540.1	Thecc1EG000070t1	1ltx_R	gi|357484145|ref|XP_003612359.1|	XP_003612359.1	XP_003612359	8.83e-125	#N/A	#N/A	#N/A
TRINITY_DN17229_c0_g1	Up-Regulated	0.17188	-2.37325	0.726563	1	#N/A	#N/A	#N/A	#N/A	#N/A	#N/A	#N/A	#N/A	#N/A	#N/A	#N/A	#N/A	#N/A	#N/A	#N/A	#N/A	#N/A	#N/A	#N/A	#N/A	#N/A	#N/A	#N/A	#N/A	#N/A	#N/A	#N/A	#N/A	#N/A	#N/A	#N/A
TRINITY_DN17237_c0_g1	Up-Regulated	0.00432281	4.56625	0.758145	1	#N/A	#N/A	#N/A	#N/A	#N/A	#N/A	#N/A	#N/A	#N/A	#N/A	#N/A	#N/A	#N/A	#N/A	#N/A	#N/A	#N/A	#N/A	#N/A	#N/A	#N/A	#N/A	#N/A	#N/A	#N/A	#N/A	#N/A	#N/A	#N/A	#N/A	#N/A
TRINITY_DN17242_c0_g1	Up-Regulated	0.180359	-1.44772	0.541257	1	#N/A	#N/A	#N/A	#N/A	#N/A	#N/A	#N/A	#N/A	#N/A	#N/A	#N/A	#N/A	#N/A	#N/A	#N/A	#N/A	#N/A	#N/A	#N/A	#N/A	#N/A	#N/A	#N/A	#N/A	#N/A	#N/A	#N/A	#N/A	#N/A	#N/A	#N/A
TRINITY_DN17280_c1_g1	Up-Regulated	0.0284496	-0.64179	1	1	#N/A	#N/A	#N/A	#N/A	#N/A	#N/A	#N/A	#N/A	#N/A	#N/A	#N/A	#N/A	#N/A	#N/A	#N/A	#N/A	#N/A	#N/A	#N/A	#N/A	#N/A	#N/A	#N/A	#N/A	#N/A	#N/A	#N/A	#N/A	#N/A	#N/A	#N/A
TRINITY_DN17288_c0_g1	Up-Regulated	0.17188	-2.37325	0.726563	1	#N/A	#N/A	#N/A	#N/A	#N/A	#N/A	#N/A	#N/A	#N/A	#N/A	#N/A	#N/A	#N/A	#N/A	#N/A	#N/A	#N/A	#N/A	#N/A	#N/A	#N/A	#N/A	#N/A	#N/A	#N/A	#N/A	#N/A	#N/A	#N/A	#N/A	#N/A
TRINITY_DN17301_c0_g1	Up-Regulated	0.00220533	2.40811	1	1	587	37.9898	109	114	217	147	Transmembrane 9 superfamily member 12	Arabidopsis thaliana	-	-	-	-	-	Papilionoideae TaxID 3814	-	-	-	-	GO:0016021	integral to membrane	sp|F4JRE0|TMN12_ARATH	AT4G12650.1	EMT24923	4jti_D	gi|357495577|ref|XP_003618077.1|	XP_003618077.1	XP_003618077	1.48e-82	#N/A	#N/A	#N/A
TRINITY_DN17307_c0_g1	Up-Regulated	0.077137	-0.529532	0.895684	1	644	29.6584	106	85	181	272	-	-	-	-	-	-	-	-	-	-	-	-	-	-	#N/A	#N/A	#N/A	#N/A	gi|225425517|ref|XP_002267667.1|	XP_002267667.1	XP_002267667	7.7	Putative uncharacterized protein	VIT_01s0127g00800	Vitis vinifera (Grape)
TRINITY_DN1731_c0_g1	Up-Regulated	0.0147311	-1.08035	1	1	633	33.4913	100	112	224	197	-	-	-	-	-	-	-	-	-	-	-	-	-	-	#N/A	#N/A	#N/A	#N/A	gi|502128074|ref|XP_004499927.1|	XP_004499927.1	XP_004499927	0.004	#N/A	#N/A	#N/A
TRINITY_DN17311_c0_g1	Up-Regulated	0.0460828	-1.58041	1	1	568	37.3239	98	114	154	202	Retrovirus-related Pol polyprotein from transposon TNT 1-94	Nicotiana tabacum	2.7.7.49	RNA-directed DNA polymerase.	-	-	-	Cajanus cajan TaxID 3821	GO:0015074	DNA integration	GO:0003676	nucleic acid binding	-	-	sp|P10978|POLX_TOBAC	AT4G23160.1	Jcr4S05030.40	2jjx_C	gi|115476244|ref|NP_001061718.1|	NP_001061718.1	NP_001061718	1.9e-47	#N/A	#N/A	#N/A
TRINITY_DN17316_c0_g1	Up-Regulated	0.119181	-0.741661	0.887726	1	646	36.2229	103	131	218	194	T-complex protein 1 subunit theta	Arabidopsis thaliana	-	-	-	-	-	Hordeum vulgare subsp. vulgare TaxID 112509	GO:0006457	protein folding	GO:0005524]---[GO:0051082	ATP binding]---[unfolded protein binding	-	-	sp|Q94K05|TCPQ_ARATH	AT3G03960.1	#N/A	3iyg_Q	gi|502092087|ref|XP_004489709.1|	XP_004489709.1	XP_004489709	1.21e-42	T-complex protein 1 subunit theta-like	LOC101511081	Cicer arietinum (Chickpea) (Garbanzo)
TRINITY_DN17318_c0_g1	Down-Regulated	-0.220459	-1.96727	0.80362	1	701	36.0913	138	115	200	248	Probable glutathione S-transferase	Glycine max	2.5.1.18	Glutathione transferase.	-	-	-	Cicer arietinum TaxID 3827	-	-	GO:0004364	glutathione transferase activity	-	-	sp|P32110|GSTX6_SOYBN	AT3G09270.1	Lus10041340	4j2f_A	gi|502103858|ref|XP_004492380.1|	XP_004492380.1	XP_004492380	5.5e-88	#N/A	#N/A	#N/A
TRINITY_DN17347_c0_g1	Down-Regulated	-0.0368989	-0.90972	0.880397	1	1059	31.067	132	197	408	322	-	-	-	-	-	-	-	-	-	-	-	-	-	-	#N/A	AT4G14930.1	#N/A	#N/A	gi|357480869|ref|XP_003610720.1|	XP_003610720.1	XP_003610720	0.004	#N/A	#N/A	#N/A
TRINITY_DN17347_c0_g2	Down-Regulated	-3.74103	-2.8322	0.25	1	773	31.1772	97	144	291	241	-	-	-	-	-	-	-	-	-	-	-	-	-	-	#N/A	AT4G14930.1	#N/A	#N/A	gi|357480869|ref|XP_003610720.1|	XP_003610720.1	XP_003610720	0.002	#N/A	#N/A	#N/A
TRINITY_DN17354_c0_g1	Up-Regulated	0.16056	-2.74328	1	1	538	33.6431	97	84	139	218	-	-	-	-	-	-	-	-	-	-	-	-	-	-	#N/A	AT1G35510.1	Bra013812	#N/A	gi|470127894|ref|XP_004299893.1|	XP_004299893.1	XP_004299893	1.95e-05	#N/A	#N/A	#N/A
TRINITY_DN17354_c0_g2	Up-Regulated	0.16056	-2.74328	1	1	538	33.4572	97	83	138	220	-	-	-	-	-	-	-	-	-	-	-	-	-	-	sp|Q676U5|A16L1_HUMAN	AT1G35510.1	Bra013812	#N/A	gi|470127894|ref|XP_004299893.1|	XP_004299893.1	XP_004299893	1.95e-05	#N/A	#N/A	#N/A
TRINITY_DN17369_c0_g1	Up-Regulated	0.0293197	2.64394	0.747451	1	786	40.0763	152	163	216	255	Ycf49-like protein	Synechocystis sp. (strain PCC 6803 / Kazusa)	-	-	-	-	-	Medicago truncatula TaxID 3880	-	-	-	-	GO:0016021	integral to membrane	sp|Q55720|YC49L_SYNY3	AT4G22830.1	Bra021035	#N/A	gi|357481847|ref|XP_003611209.1|	XP_003611209.1	XP_003611209	6.52e-109	Ycf49-like protein	MTR_5g011460	Medicago truncatula (Barrel medic) (Medicago tribuloides)
TRINITY_DN17375_c0_g1	Down-Regulated	-0.355873	-2.66166	1	1	542	35.9779	102	93	180	167	-	-	-	-	-	-	-	-	-	-	-	-	-	-	sp|O27179|PYCB_METTH	#N/A	#N/A	#N/A	gi|596164765|ref|XP_007222981.1|	XP_007222981.1	XP_007222981	1.1	Uncharacterized protein	PRUPE_ppa008968mg	Prunus persica (Peach) (Amygdalus persica)
TRINITY_DN17389_c0_g1	Down-Regulated	-0.0276103	1.71392	0.736989	1	721	38.2802	152	124	234	211	ATP-dependent Clp protease adapter protein CLPS1 chloroplastic	Arabidopsis thaliana	-	-	-	-	-	Medicago truncatula TaxID 3880	GO:0030163	protein catabolic process	GO:0008233	peptidase activity	-	-	sp|Q9SX29|CLPS1_ARATH	AT1G68660.1	mrna09106.1-v1.0-hybrid	4o2x_B	gi|357488429|ref|XP_003614502.1|	XP_003614502.1	XP_003614502	1.33e-65	ATP-dependent Clp protease adaptor protein ClpS	MTR_5g054770	Medicago truncatula (Barrel medic) (Medicago tribuloides)
TRINITY_DN17389_c0_g2	Down-Regulated	-0.00925216	3.48494	0.809688	1	1061	37.7003	215	185	326	335	ATP-dependent Clp protease adapter protein CLPS1 chloroplastic	Arabidopsis thaliana	-	-	-	-	-	Medicago truncatula TaxID 3880	GO:0030163	protein catabolic process	GO:0008233	peptidase activity	-	-	sp|Q9SX29|CLPS1_ARATH	AT1G68660.1	GSVIVT01028069001	4o2x_B	gi|357488429|ref|XP_003614502.1|	XP_003614502.1	XP_003614502	1.16e-102	ATP-dependent Clp protease adaptor protein ClpS	MTR_5g054770	Medicago truncatula (Barrel medic) (Medicago tribuloides)
TRINITY_DN17389_c0_g3	Down-Regulated	-0.108043	0.547676	0.440391	1	1069	37.7923	218	186	328	337	ATP-dependent Clp protease adapter protein CLPS1 chloroplastic	Arabidopsis thaliana	-	-	-	-	-	Medicago truncatula TaxID 3880	GO:0030163	protein catabolic process	GO:0008233	peptidase activity	-	-	sp|Q9SX29|CLPS1_ARATH	AT1G68660.1	GSVIVT01028069001	4o2x_B	gi|357488429|ref|XP_003614502.1|	XP_003614502.1	XP_003614502	6.53e-77	ATP-dependent Clp protease adaptor protein ClpS	MTR_5g054770	Medicago truncatula (Barrel medic) (Medicago tribuloides)
TRINITY_DN17394_c0_g1	Up-Regulated	0.037691	-0.435905	0.899077	1	540	37.4074	75	127	219	119	-	-	-	-	-	-	-	-	-	-	-	-	-	-	#N/A	AT5G43320.1	#N/A	#N/A	gi|571440655|ref|XP_006575224.1|	XP_006575224.1	XP_006575224	5.5	#N/A	#N/A	#N/A
TRINITY_DN17404_c0_g1	Down-Regulated	-0.36597	-2.51074	1	1	544	36.5809	100	99	174	171	-	-	-	-	-	-	-	Cajanus cajan TaxID 3821	-	-	-	-	-	-	#N/A	#N/A	Gorai.013G039800.6	#N/A	gi|502180214|ref|XP_004516591.1|	XP_004516591.1	XP_004516591	1.96e-06	#N/A	#N/A	#N/A
TRINITY_DN17408_c0_g1	Up-Regulated	0.0013152	1.18028	1	1	846	36.2884	125	182	236	303	-	-	-	-	-	-	-	Medicago truncatula TaxID 3880	-	-	-	-	GO:0016021	integral to membrane	sp|Q94F57|AGP26_ARATH	AT2G47930.1	MLOC_62877.1	#N/A	gi|593687807|ref|XP_007144563.1|	XP_007144563.1	XP_007144563	5.4e-27	Uncharacterized protein	PHAVU_007G166400g	Phaseolus vulgaris (Kidney bean) (French bean)
TRINITY_DN1741_c0_g1	Down-Regulated	-0.125263	-0.786746	0.665468	1	588	29.4218	97	76	200	215	-	-	-	-	-	-	-	-	-	-	-	-	-	-	sp|Q9UXW6|PURL_PYRAB	AT4G33200.3	Psi005531	#N/A	gi|255575520|ref|XP_002528661.1|	XP_002528661.1	XP_002528661	2.8	#N/A	#N/A	#N/A
TRINITY_DN17412_c0_g1	Down-Regulated	-0.0357986	-2.01708	1	1	579	30.0518	94	80	203	202	-	-	-	-	-	-	-	-	-	-	-	-	-	-	sp|F4HNU6|NRDC_ARATH	AT1G06900.1	#N/A	#N/A	gi|590591653|ref|XP_007017077.1|	XP_007017077.1	XP_007017077	0.046	#N/A	#N/A	#N/A
TRINITY_DN17414_c0_g1	Down-Regulated	-0.0433306	-0.721993	1	1	631	31.5372	114	85	236	196	Abscisic acid 8'-hydroxylase 3	Arabidopsis thaliana	1.14.13.93	( )-abscisic acid 8 -hydroxylase.	Plant hormone degradation	abscisic acid degradation	-	Pentapetalae TaxID 1437201	-	-	GO:0020037]---[GO:0005506]---[GO:0004497]---[GO:0016705]---[GO:0010295	heme binding]---[iron ion binding]---[monooxygenase activity]---[oxidoreductase activity, acting on paired donors, with incorporation or reduction of molecular oxygen]---[(+)-abscisic acid 8'-hydroxylase activity	GO:0016021	integral to membrane	sp|Q9FH76|ABAH3_ARATH	AT5G45340.1	Bradi2g44117.1	2ve4_B	gi|357517461|ref|XP_003629019.1|	XP_003629019.1	XP_003629019	3.68e-54	Cytochrome P450 family ABA 8'-hydroxylase	MTR_8g072260	Medicago truncatula (Barrel medic) (Medicago tribuloides)
TRINITY_DN17421_c0_g1	Up-Regulated	0.0305052	1.31713	1	1	1652	39.8305	307	351	505	489	-	-	-	-	-	-	-	Medicago truncatula TaxID 3880	-	-	GO:0008168	methyltransferase activity	-	-	sp|Q5ZT34|BIOC_LEGPH	AT1G64970.1	GRMZM2G050851_P01	3mgg_B	gi|357474569|ref|XP_003607569.1|	XP_003607569.1	XP_003607569	0	CMV 1a interacting protein	MTR_4g079750	Medicago truncatula (Barrel medic) (Medicago tribuloides)
TRINITY_DN17421_c0_g2	Up-Regulated	0.0281261	4.53585	0.575407	1	1505	40.4651	285	324	460	436	2-methoxy-6-polyprenyl-1 4-benzoquinol methylase mitochondrial	Caenorhabditis elegans	2.1.1.201	2-methoxy-6-polyprenyl-1 4-benzoquinol methylase.	Cofactor biosynthesis	ubiquinone biosynthesis	-	Medicago truncatula TaxID 3880	-	-	GO:0008168	methyltransferase activity	-	-	sp|P67055|MENG_LISMO	AT1G69523.1	PDK_30s729581g007	5evj_B	gi|357474569|ref|XP_003607569.1|	XP_003607569.1	XP_003607569	0	CMV 1a interacting protein	MTR_4g079750	Medicago truncatula (Barrel medic) (Medicago tribuloides)
TRINITY_DN17422_c0_g1	Up-Regulated	0.178161	-1.83643	0.80362	1	519	32.1773	110	57	192	160	-	-	-	-	-	-	-	-	-	-	-	-	-	-	sp|P00468|NIFK_NOSS1	#N/A	MA_10431997g0010	#N/A	gi|357440435|ref|XP_003590495.1|	XP_003590495.1	XP_003590495	2.3	#N/A	#N/A	#N/A
TRINITY_DN1745_c0_g1	Down-Regulated	-0.106559	-1.81564	0.647607	1	504	35.7143	80	100	184	140	-	-	-	-	-	-	-	-	-	-	-	-	-	-	sp|A1S4E2|SURE_SHEAM	AT4G04860.1	#N/A	#N/A	gi|357520235|ref|XP_003630406.1|	XP_003630406.1	XP_003630406	5.2	#N/A	#N/A	#N/A
TRINITY_DN17456_c0_g1	Up-Regulated	0.0553868	0.629195	0.738142	1	1029	33.3333	187	156	331	355	-	-	-	-	-	-	-	-	-	-	-	-	-	-	#N/A	AT5G19820.1	#N/A	#N/A	gi|590640880|ref|XP_007030076.1|	XP_007030076.1	XP_007030076	0.01	#N/A	#N/A	#N/A
TRINITY_DN17459_c0_g1	Down-Regulated	-0.265904	-1.69942	0.823803	1	619	33.2795	72	134	184	229	-	-	-	-	-	-	-	Glycine max TaxID 3847	-	-	GO:0003964	RNA-directed DNA polymerase activity	-	-	#N/A	AT1G05580.1	MDP0000497158	1h7x_D	gi|357478935|ref|XP_003609753.1|	XP_003609753.1	XP_003609753	3.05e-09	#N/A	#N/A	#N/A
TRINITY_DN17463_c0_g1	Down-Regulated	-0.25355	-1.77206	0.647607	1	574	33.101	75	115	167	217	-	-	-	-	-	-	-	-	-	-	-	-	-	-	#N/A	AT4G27370.1	GSVIVT01024357001	#N/A	gi|571480054|ref|XP_006588085.1|	XP_006588085.1	XP_006588085	1.53e-05	#N/A	#N/A	#N/A
TRINITY_DN17467_c0_g1	Up-Regulated	0.105193	0.854029	0.591493	1	808	34.5297	137	142	249	280	-	-	-	-	-	-	-	-	-	-	-	-	-	-	sp|Q9SQI2|GIGAN_ARATH	AT1G22770.1	#N/A	#N/A	gi|449533925|ref|XP_004173921.1|	XP_004173921.1	XP_004173921	0.000309	#N/A	#N/A	#N/A
TRINITY_DN17467_c0_g2	Down-Regulated	-0.390352	-1.39616	0.20049	1	809	34.487	137	142	249	281	-	-	-	-	-	-	-	-	-	-	-	-	-	-	sp|Q9SQI2|GIGAN_ARATH	AT1G22770.1	#N/A	#N/A	gi|449533925|ref|XP_004173921.1|	XP_004173921.1	XP_004173921	0.000311	#N/A	#N/A	#N/A
TRINITY_DN17469_c0_g1	Up-Regulated	0.119183	-0.761631	0.371301	1	661	32.2239	128	85	215	233	-	-	-	-	-	-	-	-	-	-	-	-	-	-	#N/A	AT2G06025.1	#N/A	#N/A	#N/A	#N/A	#N/A	#N/A	#N/A	#N/A	#N/A
TRINITY_DN17472_c0_g1	Up-Regulated	0.0147295	-1.05899	1	1	699	36.6237	124	132	251	192	-	-	-	-	-	-	-	unknown TaxID	-	-	-	-	-	-	sp|O48593|SYNO_ARATH	AT4G17300.1	PH01001046G0110	5a9q_U	gi|357476849|ref|XP_003608710.1|	XP_003608710.1	XP_003608710	0.001	#N/A	#N/A	#N/A
TRINITY_DN17491_c0_g1	Up-Regulated	0.16056	-2.74328	1	1	520	30.9615	67	94	158	201	-	-	-	-	-	-	-	-	-	-	-	-	-	-	sp|P55302|AMRP_MOUSE	AT3G18530.1	#N/A	#N/A	gi|302784292|ref|XP_002973918.1|	XP_002973918.1	XP_002973918	5	Putative uncharacterized protein	SELMODRAFT_100480	Selaginella moellendorffii (Spikemoss)
TRINITY_DN17498_c0_g1	Up-Regulated	0.00206709	5.60575	0.96594	1	803	37.9826	169	136	265	233	Cysteine proteinase inhibitor	Vigna unguiculata	-	-	-	-	-	Cicer arietinum TaxID 3827	-	-	-	-	-	-	sp|Q06445|CYTI_VIGUN	AT3G12490.1	#N/A	4tx4_A	gi|502164678|ref|XP_004513212.1|	XP_004513212.1	XP_004513212	7.52e-49	#N/A	#N/A	#N/A
TRINITY_DN17499_c0_g1	Down-Regulated	-0.038875	3.54762	0.478626	1	564	48.7589	147	128	145	144	Histone H3.2	Triticum aestivum	-	-	-	-	-	Eutrema salsugineum TaxID 72664	-	-	GO:0003677]---[GO:0046982	DNA binding]---[protein heterodimerization activity	GO:0000786]---[GO:0005634	nucleosome]---[nucleus	sp|P68428|H32_WHEAT	AT5G65360.1	Bra032634	5x0x_E	gi|567179628|ref|XP_006401653.1|	XP_006401653.1	XP_006401653	2.51e-93	Uncharacterized protein	EUTSA_v10014731mg	Eutrema salsugineum (Saltwater cress) (Sisymbrium salsugineum)
TRINITY_DN17502_c0_g1	Up-Regulated	0.00441747	5.08842	0.869258	1	2495	40.2405	571	433	746	745	FACT complex subunit SSRP1	Vicia faba	-	-	-	-	-	Papilionoideae TaxID 3814	GO:0006281]---[GO:0006260]---[GO:0006355]---[GO:0006351	DNA repair]---[DNA replication]---[regulation of transcription, DNA-dependent]---[transcription, DNA-dependent	GO:0003677	DNA binding	GO:0005694]---[GO:0005634	chromosome]---[nucleus	sp|O04235|SSRP1_VICFA	AT3G28730.1	cassava4.1_017604m	2gcj_D	gi|502126059|ref|XP_004499164.1|	XP_004499164.1	XP_004499164	0	FACT complex subunit SSRP1	LOC101515563	Cicer arietinum (Chickpea) (Garbanzo)
TRINITY_DN17509_c0_g1	Up-Regulated	0.16056	-2.74328	1	1	516	31.9767	75	90	191	160	-	-	-	-	-	-	-	-	-	-	-	-	-	-	#N/A	AT4G19800.1	#N/A	#N/A	gi|565394152|ref|XP_006362726.1|	XP_006362726.1	XP_006362726	2.1	#N/A	#N/A	#N/A
TRINITY_DN17511_c0_g1	Up-Regulated	0.0147303	-1.06938	1	1	671	35.6185	127	112	212	220	-	-	-	-	-	-	-	Cajanus cajan TaxID 3821	-	-	GO:0003676	nucleic acid binding	-	-	sp|P04146|COPIA_DROME	AT4G23160.1	PK03054.1	#N/A	gi|357478189|ref|XP_003609380.1|	XP_003609380.1	XP_003609380	1.09e-18	#N/A	#N/A	#N/A
TRINITY_DN17530_c0_g1	Down-Regulated	-0.33727	-2.83093	1	1	505	40.5941	138	67	122	178	-	-	-	-	-	-	-	-	-	-	-	-	-	-	#N/A	AT1G67310.1	Si028797m	#N/A	gi|357503663|ref|XP_003622120.1|	XP_003622120.1	XP_003622120	0.002	#N/A	#N/A	#N/A
TRINITY_DN17533_c0_g2	Down-Regulated	-0.0370389	-0.594785	1	1	633	36.9668	107	127	261	138	-	-	-	-	-	-	-	-	-	-	-	-	-	-	sp|Q9SRM4|ALFL2_ARATH	AT3G11200.1	Neem_3139_f_11	#N/A	gi|567873619|ref|XP_006429399.1|	XP_006429399.1	XP_006429399	0.015	Uncharacterized protein	CICLE_v10012615mg	Citrus clementina
TRINITY_DN17538_c0_g2	Down-Regulated	-0.0760117	-1.53299	1	1	675	36.7407	127	121	230	197	-	-	-	-	-	-	-	-	-	-	-	-	-	-	#N/A	#N/A	Aquca_028_00229.1	#N/A	#N/A	#N/A	#N/A	#N/A	#N/A	#N/A	#N/A
TRINITY_DN17539_c0_g1	Up-Regulated	0.16056	-2.74328	1	1	623	34.3499	81	133	234	175	-	-	-	-	-	-	-	-	-	-	-	-	-	-	sp|Q7X911|SAC6_ARATH	AT5G66020.1	#N/A	#N/A	gi|593789910|ref|XP_007157994.1|	XP_007157994.1	XP_007157994	0.011	Uncharacterized protein	PHAVU_002G115600g	Phaseolus vulgaris (Kidney bean) (French bean)
TRINITY_DN17547_c0_g2	Up-Regulated	0.17188	-2.37325	0.726563	1	507	33.5306	91	79	149	188	-	-	-	-	-	-	-	-	-	-	-	-	-	-	sp|A3EWL3|REV1_ARATH	AT5G44750.1	#N/A	#N/A	gi|593788372|ref|XP_007157225.1|	XP_007157225.1	XP_007157225	0.16	DNA repair protein REV1 (EC 2.7.7.-)	PHAVU_002G053200g	Phaseolus vulgaris (Kidney bean) (French bean)
TRINITY_DN17548_c0_g1	Down-Regulated	-0.034177	0.181816	0.921192	1	637	32.81	65	144	280	148	-	-	-	-	-	-	-	-	-	-	-	-	-	-	sp|P50246|SAHH_MEDSA	AT4G13940.4	MLOC_54725.2	3onf_B	gi|145333043|ref|NP_001078387.1|	NP_001078387.1	NP_001078387	0.000849	S-adenosyl-L-homocysteine hydrolase	HOG1 ATSAHH1 EMB1395 EMBRYO DEFECTIVE 1395 MEE58 SAH1 SAHH1 At4g13940 Dl3010W FCAALL.35	Arabidopsis thaliana (Mouse-ear cress)
TRINITY_DN17557_c0_g1	Down-Regulated	-0.309984	3.51352	0.000864153	1	1358	45.1399	308	305	353	392	Serine hydroxymethyltransferase 4	Arabidopsis thaliana	2.1.2.1	Glycine hydroxymethyltransferase.	One-carbon metabolism	tetrahydrofolate interconversion	-	Papilionoideae TaxID 3814	GO:0007623]---[GO:0006544]---[GO:0006563]---[GO:0046686]---[GO:0035999	circadian rhythm]---[glycine metabolic process]---[L-serine metabolic process]---[response to cadmium ion]---[tetrahydrofolate interconversion	GO:0004372]---[GO:0030170	glycine hydroxymethyltransferase activity]---[pyridoxal phosphate binding	GO:0005829]---[GO:0016020]---[GO:0005886]---[GO:0009506	cytosol]---[membrane]---[plasma membrane]---[plasmodesma	sp|O23254|GLYC4_ARATH	AT4G13930.1	Glyma13g33480.3	4pvf_B	gi|502135169|ref|XP_004502243.1|	XP_004502243.1	XP_004502243	0	Serine hydroxymethyltransferase (EC 2.1.2.1)	LOC101491885	Cicer arietinum (Chickpea) (Garbanzo)
TRINITY_DN17557_c0_g2	Up-Regulated	0.00793444	7.26326	0.470621	1	2067	42.2351	418	455	591	603	Serine hydroxymethyltransferase 4	Arabidopsis thaliana	2.1.2.1	Glycine hydroxymethyltransferase.	One-carbon metabolism	tetrahydrofolate interconversion	-	eudicotyledons TaxID 71240	GO:0007623]---[GO:0006544]---[GO:0006563]---[GO:0046686]---[GO:0035999	circadian rhythm]---[glycine metabolic process]---[L-serine metabolic process]---[response to cadmium ion]---[tetrahydrofolate interconversion	GO:0004372]---[GO:0030170	glycine hydroxymethyltransferase activity]---[pyridoxal phosphate binding	GO:0005829]---[GO:0016020]---[GO:0005886]---[GO:0009506	cytosol]---[membrane]---[plasma membrane]---[plasmodesma	sp|O23254|GLYC4_ARATH	AT4G13930.1	Glyma13g33480.3	3ou5_A	gi|502135169|ref|XP_004502243.1|	XP_004502243.1	XP_004502243	0	Serine hydroxymethyltransferase (EC 2.1.2.1)	LOC101491885	Cicer arietinum (Chickpea) (Garbanzo)
TRINITY_DN17574_c0_g1	Up-Regulated	0.16056	-2.74328	1	1	533	32.6454	89	85	156	203	-	-	-	-	-	-	-	-	-	-	-	-	-	-	sp|Q9ZUI6|AP1G2_ARATH	AT1G60070.1	#N/A	#N/A	gi|470123270|ref|XP_004297651.1|	XP_004297651.1	XP_004297651	0.002	#N/A	#N/A	#N/A
TRINITY_DN17584_c0_g1	Down-Regulated	-0.0310168	1.85392	0.91501	1	1098	39.3443	221	211	298	368	-	-	-	-	-	-	-	-	-	-	-	-	-	-	#N/A	AT5G24370.1	#N/A	3ihj_A	gi|359806276|ref|NP_001241217.1|	NP_001241217.1	NP_001241217	1.9	Putative uncharacterized protein	LOC100818868 GLYMA_17G016600	Glycine max (Soybean) (Glycine hispida)
TRINITY_DN17591_c0_g1	Down-Regulated	-0.0178914	4.85332	0.913694	1	1073	35.4147	167	213	370	323	60S ribosomal protein L30	Lupinus luteus	-	-	-	-	-	Eukaryota TaxID 2759	GO:0006412	translation	GO:0003735	structural constituent of ribosome	GO:0005840	ribosome	sp|O49884|RL30_LUPLU	AT1G36240.1	#N/A	1ysh_C	gi|357502689|ref|XP_003621633.1|	XP_003621633.1	XP_003621633	7.58e-72	Ribosomal protein L7Ae/L30e/S12e/Gadd45 family protein	MTR_7g021030	Medicago truncatula (Barrel medic) (Medicago tribuloides)
TRINITY_DN17594_c0_g1	Down-Regulated	-0.00553565	6.4648	0.710395	1	1093	38.3349	197	222	355	319	60S ribosomal protein L28-1	Arabidopsis thaliana	-	-	-	-	-	Papilionoideae TaxID 3814	GO:0006412	translation	GO:0003735	structural constituent of ribosome	GO:0005840	ribosome	sp|O82204|RL281_ARATH	AT2G19730.3	Pbr018420.1	4v7e_Cr	gi|357454709|ref|XP_003597635.1|	XP_003597635.1	XP_003597635	2.07e-81	60S ribosomal L28-like protein	MTR_2g100410	Medicago truncatula (Barrel medic) (Medicago tribuloides)
TRINITY_DN17600_c0_g1	Up-Regulated	0.16056	-2.74328	1	1	662	37.9154	111	140	219	192	-	-	-	-	-	-	-	-	-	-	-	-	-	-	#N/A	AT1G31460.1	evm_27.model.AmTr_v1.0_scaffold00024.225	#N/A	gi|357470515|ref|XP_003605542.1|	XP_003605542.1	XP_003605542	8.6	#N/A	#N/A	#N/A
TRINITY_DN17618_c0_g1	Up-Regulated	0.0144763	-1.78201	1	1	779	37.2272	197	93	187	302	-	-	-	-	-	-	-	-	-	-	-	-	-	-	sp|Q57SD9|THII_SALCH	AT4G18250.1	Psi011994	#N/A	#N/A	#N/A	#N/A	#N/A	#N/A	#N/A	#N/A
TRINITY_DN1764_c0_g1	Up-Regulated	0.0212284	2.24219	0.676803	1	1427	34.548	205	288	464	470	RING-H2 finger protein ATL20	Arabidopsis thaliana	2.3.2.27	RING-type E3 ubiquitin transferase.	Protein modification	protein ubiquitination	-	Medicago truncatula TaxID 3880	-	-	-	-	GO:0016021	integral to membrane	sp|Q9SKK8|ATL22_ARATH	AT5G53110.1	#N/A	#N/A	gi|357482127|ref|XP_003611349.1|	XP_003611349.1	XP_003611349	9.47e-108	Transmembrane protein, putative	MTR_5g013030	Medicago truncatula (Barrel medic) (Medicago tribuloides)
TRINITY_DN17653_c0_g1	Down-Regulated	-0.128305	-2.30993	1	1	646	36.5325	119	117	186	224	-	-	-	-	-	-	-	-	-	-	-	-	-	-	#N/A	#N/A	#N/A	#N/A	gi|357442265|ref|XP_003591410.1|	XP_003591410.1	XP_003591410	7.2	#N/A	#N/A	#N/A
TRINITY_DN17662_c1_g1	Up-Regulated	0.16056	-2.74328	1	1	604	36.5894	107	114	167	216	-	-	-	-	-	-	-	-	-	-	-	-	-	-	#N/A	AT3G07220.1	#N/A	#N/A	#N/A	#N/A	#N/A	#N/A	#N/A	#N/A	#N/A
TRINITY_DN17663_c0_g1	Down-Regulated	-0.0127021	-1.44927	0.83882	1	554	31.0469	91	81	212	170	-	-	-	-	-	-	-	-	-	-	-	-	-	-	#N/A	AT2G32620.1	#N/A	#N/A	gi|565361641|ref|XP_006347563.1|	XP_006347563.1	XP_006347563	0.16	#N/A	#N/A	#N/A
TRINITY_DN17664_c0_g1	Up-Regulated	0.17188	-2.37325	0.726563	1	642	33.6449	95	121	225	201	BEACH domain-containing protein C2	Arabidopsis thaliana	-	-	-	-	-	Glycine max TaxID 3847	-	-	-	-	-	-	sp|F4IG73|BCHC2_ARATH	AT2G45540.2	910017	#N/A	gi|567905456|ref|XP_006445216.1|	XP_006445216.1	XP_006445216	7.56e-24	Uncharacterized protein (Fragment)	CICLE_v100184681mg	Citrus clementina
TRINITY_DN17671_c1_g1	Down-Regulated	-0.00597065	7.15649	0.97688	1	1754	39.7377	306	391	492	565	4-hydroxy-3-methylbut-2-enyl diphosphate reductase chloroplastic	Arabidopsis thaliana	1.17.7.4	4-hydroxy-3-methylbut-2-enyl diphosphate reductase.	Isoprenoid biosynthesis]---[Isoprenoid biosynthesis	dimethylallyl diphosphate biosynthesis]---[ isopentenyl diphosphate biosynthesis via DXP pathway	dimethylallyl diphosphate from (2E)-4-hydroxy-3-methylbutenyl diphosphate: step 1/1]---[ isopentenyl diphosphate from 1-deoxy-D-xylulose 5-phosphate: step 6/6	Papilionoideae TaxID 3814	GO:0050992]---[GO:0019288	dimethylallyl diphosphate biosynthetic process]---[isopentenyl diphosphate biosynthetic process, mevalonate-independent pathway	GO:0051538]---[GO:0051745]---[GO:0046429]---[GO:0046872	3 iron, 4 sulfur cluster binding]---[4-hydroxy-3-methylbut-2-en-1-yl diphosphate reductase activity]---[4-hydroxy-3-methylbut-2-en-1-yl diphosphate synthase activity]---[metal ion binding	GO:0009507]---[GO:0009570	chloroplast]---[chloroplast stroma	sp|Q94B35|ISPH_ARATH	AT4G34350.1	cassava4.1_023329m	3dnf_B	gi|502149126|ref|XP_004507401.1|	XP_004507401.1	XP_004507401	0	4-hydroxy-3-methylbut-2-enyl diphosphate reductase, chloroplastic	LOC101489866	Cicer arietinum (Chickpea) (Garbanzo)
TRINITY_DN17684_c0_g1	Down-Regulated	-0.00147263	-0.850764	1	1	1091	33.5472	234	132	317	408	-	-	-	-	-	-	-	-	-	-	-	-	-	-	sp|A0A1D8PN88|GAP3_CANAL	AT1G09010.1	#N/A	#N/A	gi|372450195|ref|YP_005090233.1|	YP_005090233.1	YP_005090233	6.5	NAD(P)H-quinone oxidoreductase subunit 1, chloroplastic (EC 1.6.5.-) (NAD(P)H dehydrogenase subunit 1) (NDH subunit 1) (NADH-plastoquinone oxidoreductase subunit 1)	ndhA ndhA2 RCOM_ORF00111	Ricinus communis (Castor bean)
TRINITY_DN17695_c0_g1	Down-Regulated	-0.168016	-2.1907	1	1	503	35.3877	101	77	200	125	-	-	-	-	-	-	-	-	-	-	-	-	-	-	#N/A	AT4G27810.1	GSVIVT01017770001	#N/A	gi|571495330|ref|XP_006593161.1|	XP_006593161.1	XP_006593161	1.4	#N/A	#N/A	#N/A
TRINITY_DN17706_c0_g2	Down-Regulated	-0.0366174	-1.36096	1	1	605	30.0826	94	88	191	232	-	-	-	-	-	-	-	-	-	-	-	-	-	-	sp|Q9SS48|SDP6_ARATH	AT3G10370.1	#N/A	#N/A	gi|502101987|ref|XP_004491933.1|	XP_004491933.1	XP_004491933	0.027	Glycerol-3-phosphate dehydrogenase (EC 1.1.5.3)	LOC101497363	Cicer arietinum (Chickpea) (Garbanzo)
TRINITY_DN17720_c0_g1	Up-Regulated	0.17188	-2.37325	0.726563	1	673	33.1352	115	108	234	216	-	-	-	-	-	-	-	-	-	-	-	-	-	-	sp|O75976|CBPD_HUMAN	AT2G37678.1	#N/A	#N/A	#N/A	#N/A	#N/A	#N/A	#N/A	#N/A	#N/A
TRINITY_DN17724_c0_g1	Up-Regulated	0.17188	-2.37325	0.726563	1	584	36.1301	126	85	233	140	Probable WRKY transcription factor 72	Arabidopsis thaliana	-	-	-	-	-	Medicago truncatula TaxID 3880	-	-	GO:0043565]---[GO:0003700	sequence-specific DNA binding]---[sequence-specific DNA binding transcription factor activity	-	-	sp|Q9LXG8|WRK72_ARATH	AT5G15130.1	MEDTR8G112750.1	#N/A	gi|357477467|ref|XP_003609019.1|	XP_003609019.1	XP_003609019	3.11e-69	WRKY family transcription factor	MTR_4g107970	Medicago truncatula (Barrel medic) (Medicago tribuloides)
TRINITY_DN17727_c0_g1	Up-Regulated	0.0144763	-1.78201	1	1	669	40.2093	118	151	186	214	Cation/H( ) antiporter 4	Arabidopsis thaliana	-	-	-	-	-	Cicer arietinum TaxID 3827	-	-	-	-	-	-	sp|Q9FYC1|CHX4_ARATH	AT3G44900.1	#N/A	4qlb_B	gi|502141064|ref|XP_004504433.1|	XP_004504433.1	XP_004504433	8.06e-124	cation/H(+) antiporter 4-like	LOC101488998	Cicer arietinum (Chickpea) (Garbanzo)
TRINITY_DN17736_c0_g1	Up-Regulated	0.181478	-1.14306	0.377088	1	616	35.5519	173	46	193	204	-	-	-	-	-	-	-	-	-	-	-	-	-	-	#N/A	#N/A	#N/A	#N/A	#N/A	#N/A	#N/A	#N/A	#N/A	#N/A	#N/A
TRINITY_DN17739_c0_g1	Up-Regulated	0.0460828	-1.58041	1	1	690	35.2174	83	160	200	247	-	-	-	-	-	-	-	-	-	-	-	-	-	-	#N/A	AT1G70780.1	#N/A	#N/A	gi|357501941|ref|XP_003621259.1|	XP_003621259.1	XP_003621259	1.5	#N/A	#N/A	#N/A
TRINITY_DN17743_c0_g1	Up-Regulated	0.171879	-2.36215	1	1	520	33.6538	98	77	142	203	-	-	-	-	-	-	-	-	-	-	-	-	-	-	#N/A	ATMG00810.1	#N/A	#N/A	#N/A	#N/A	#N/A	#N/A	#N/A	#N/A	#N/A
TRINITY_DN17753_c0_g1	Down-Regulated	-0.36597	-2.51074	1	1	579	35.0604	124	79	181	195	-	-	-	-	-	-	-	-	-	-	-	-	-	-	#N/A	AT5G29000.4	AT5G29000.4	5h82_B	#N/A	#N/A	#N/A	#N/A	#N/A	#N/A	#N/A
TRINITY_DN17758_c0_g1	Up-Regulated	0.046082	-1.56967	1	1	641	30.7332	95	102	201	243	-	-	-	-	-	-	-	-	-	-	-	-	-	-	#N/A	AT1G13680.1	#N/A	#N/A	#N/A	#N/A	#N/A	#N/A	#N/A	#N/A	#N/A
TRINITY_DN17761_c0_g1	Up-Regulated	0.17188	-2.37325	0.726563	1	596	34.0604	125	78	193	200	-	-	-	-	-	-	-	Medicago truncatula TaxID 3880	-	-	-	-	-	-	sp|P92520|M820_ARATH	AT4G23160.1	Jcr4S05030.40	#N/A	gi|571550910|ref|XP_006603194.1|	XP_006603194.1	XP_006603194	3.18e-19	#N/A	#N/A	#N/A
TRINITY_DN17761_c0_g2	Down-Regulated	-0.36597	-2.51111	1	1	596	34.0604	125	78	191	202	-	-	-	-	-	-	-	Medicago truncatula TaxID 3880	-	-	-	-	-	-	sp|P92520|M820_ARATH	AT4G23160.1	Jcr4S05030.40	#N/A	gi|571550910|ref|XP_006603194.1|	XP_006603194.1	XP_006603194	2.56e-19	#N/A	#N/A	#N/A
TRINITY_DN17766_c0_g2	Down-Regulated	-0.00757321	-1.20764	1	1	659	30.6525	86	116	279	178	-	-	-	-	-	-	-	-	-	-	-	-	-	-	#N/A	AT5G07390.2	Pbr006140.1	#N/A	#N/A	#N/A	#N/A	#N/A	#N/A	#N/A	#N/A
TRINITY_DN17772_c0_g2	Up-Regulated	0.254949	-0.915445	0.336786	1	574	28.7456	99	66	137	272	-	-	-	-	-	-	-	-	-	-	-	-	-	-	#N/A	#N/A	#N/A	#N/A	#N/A	#N/A	#N/A	#N/A	#N/A	#N/A	#N/A
TRINITY_DN1779_c0_g2	Down-Regulated	-0.132515	-1.72889	0.823803	1	633	33.9652	105	110	224	194	-	-	-	-	-	-	-	Cicer arietinum TaxID 3827	-	-	-	-	-	-	sp|Q5ZHX9|DPH1_CHICK	AT5G03890.1	Lus10029293	#N/A	gi|502136585|ref|XP_004502739.1|	XP_004502739.1	XP_004502739	3.95e-66	uncharacterized protein LOC101508248	LOC101508248	Cicer arietinum (Chickpea) (Garbanzo)
TRINITY_DN17793_c0_g1	Up-Regulated	0.0144772	-1.79281	1	1	732	28.5519	102	107	268	255	-	-	-	-	-	-	-	-	-	-	-	-	-	-	sp|O24371|LOX31_SOLTU	AT1G72520.1	XP_004506307	3jcu_a	gi|162463869|ref|NP_001105979.1|	NP_001105979.1	NP_001105979	0.013	Lipoxygenase (EC 1.13.11.-)	LOX8 100037808 ZEAMMB73_Zm00001d003533	Zea mays (Maize)
TRINITY_DN17796_c0_g2	Up-Regulated	0.178161	-1.83643	0.80362	1	562	35.9431	100	102	132	228	-	-	-	-	-	-	-	-	-	-	-	-	-	-	sp|P25961|PTH1R_RAT	AT2G30710.1	#N/A	#N/A	gi|567900826|ref|XP_006442901.1|	XP_006442901.1	XP_006442901	1.4	Uncharacterized protein	CICLE_v10024547mg	Citrus clementina
TRINITY_DN1780_c0_g1	Down-Regulated	-0.076526	-1.24793	1	1	517	30.9478	76	84	186	171	-	-	-	-	-	-	-	-	-	-	-	-	-	-	sp|P46014|P2C70_ARATH	AT5G19280.1	#N/A	2rak_A	gi|357480781|ref|XP_003610676.1|	XP_003610676.1	XP_003610676	1.9	Kinase-associated protein phosphatase	MTR_5g005810	Medicago truncatula (Barrel medic) (Medicago tribuloides)
[truncated: 40,842 more rows]

## Sheet: Tolerant-vs-Sensitive
ID	DEG	logFC	logCPM	PValue	FDR	Contig-Length	%age-GC-Content	G-Count	C-Count	A-Count	T-Count	DescriptionSP	OSNameSP	EnzymeIds	EnzymeDescs	PwLev1	PwLev2	PwLev3	Taxonomy	BPId	BPDesc	MFId	MFDesc	CCId	CCDesc	sseqid_SWISSPROT	sseqid_TAIR	sseqid_TF	sseqid_PDB	sseqid	refseqid	proteinid	e-value	Protein names	Gene names	Organism
[truncated: 41,864 more rows]

## Sheet: Sensitive-vs-Control-Sensitive
ID	DEG	logFC	logCPM	PValue	FDR	Contig-Length	%age-GC-Content	G-Count	C-Count	A-Count	T-Count	DescriptionSP	OSNameSP	EnzymeIds	EnzymeDescs	PwLev1	PwLev2	PwLev3	Taxonomy	BPId	BPDesc	MFId	MFDesc	CCId	CCDesc	sseqid_SWISSPROT	sseqid_TAIR	sseqid_TF	sseqid_PDB	sseqid	refseqid	proteinid	e-value	Protein names	Gene names	Organism
[truncated: 41,691 more rows]
